# Supplementary material for: Morphological and Transcriptome Analysis of Wheat Seedlings Response to Low Nitrogen Stress
Source: Plants (Basel). 2019 Apr 15;8(4):98. doi: 10.3390/plants8040098 (PMC6524375; doi:10.3390/plants8040098)
Supplement: Supplementary file 1 [file plants-08-00098-s001.zip]

Archive with 4 entries (3 files):
- plants - 461072 supp/
- plants - 461072 supp/Supp for proof.doc
- plants - 461072 supp/Table S1 for proof.xlsx
- plants - 461072 supp/Table S2 for proof.xlsx
