# Supplementary material for: Morphological and Transcriptome Analysis of Wheat Seedlings Response to Low Nitrogen Stress
Source: Plants (Basel). 2019 Apr 15;8(4):98. doi: 10.3390/plants8040098 (PMC6524375; doi:10.3390/plants8040098)
Supplement: Supplementary file 1 [file plants-08-00098-s001.zip › plants - 461072 supp/Table S1 for proof.xlsx]

## Sheet: down
Supplementary Materials
Morphological and Transcriptome Analysis of Wheat Seedlings Response to Low Nitrogen Stress
Table S1. All expression datasets of DEGs under low N stress in roots
ID	pvalue	foldchange	up/down	GO	Description_x000D_
TRIAE_CS42_4AL_TGACv1_290249_AA0983290	0.0499051	0.298756	down	-	-
TRIAE_CS42_1AS_TGACv1_019016_AA0057970	0.0497636	0.32895	down	-	-
TRIAE_CS42_3DS_TGACv1_271649_AA0904750	0.0497492	0.0593275	down	GO:0016787;	-
TRIAE_CS42_2DL_TGACv1_158855_AA0527200	0.0495293	0.303379	down	GO:0008152;GO:0016740;GO:0016757;GO:0016758;	Glycosyltransferase[Source:UniProtKB/TrEMBL;Acc:A0A1D5UL60]
TRIAE_CS42_7BL_TGACv1_579416_AA1907150	0.0494681	0.428014	down	GO:0000166;GO:0006812;GO:0016020;GO:0016021;GO:0016787;GO:0019829;GO:0030001;GO:0046872;GO:0099132;GO:0000166;GO:0006812;GO:0016020;GO:0016021;GO:0016787;GO:0019829;GO:0030001;GO:0046872;GO:0099132;GO:0000166;GO:0006812;GO:0016020;GO:0016021;GO:0016787;GO:0019829;GO:0030001;GO:0046872;GO:0099132;GO:0000166;GO:0006812;GO:0016020;GO:0016021;GO:0016787;GO:0019829;GO:0030001;GO:0046872;GO:0099132;GO:…	Heavy metal transporting P1B-ATPase 2[Source:UniProtKB/TrEMBL;Acc:A0A060A663]
TRIAE_CS42_1BL_TGACv1_033506_AA0139950	0.0494229	0.222478	down	-	-
TRIAE_CS42_U_TGACv1_642991_AA2125730	0.0494209	0.320368	down	GO:0016020;GO:0016021;	-
TRIAE_CS42_5BL_TGACv1_404702_AA1308880	0.0493926	0.435242	down	GO:0000103;GO:0004781;	-
TRIAE_CS42_7DL_TGACv1_602629_AA1963150	0.049347	0.371361	down	GO:0004601;GO:0005576;GO:0006979;GO:0016491;GO:0020037;GO:0042744;GO:0046872;GO:0055114;GO:0098869;GO:0004601;GO:0005576;GO:0006979;GO:0016491;GO:0020037;GO:0042744;GO:0046872;GO:0055114;GO:0098869;GO:0004601;GO:0005576;GO:0006979;GO:0016491;GO:0020037;GO:0042744;GO:0046872;GO:0055114;GO:0098869;	Peroxidase[Source:UniProtKB/TrEMBL;Acc:A0A1D6CL41]
TRIAE_CS42_7DS_TGACv1_621633_AA2021640	0.0492515	0.345495	down	-	-
TRIAE_CS42_1DL_TGACv1_062400_AA0213880	0.0490017	0.382154	down	GO:0003824;	-
TRIAE_CS42_1AL_TGACv1_001492_AA0031340	0.0487615	0.403301	down	-	-
TRIAE_CS42_5DL_TGACv1_436444_AA1461030	0.0487494	0.436882	down	GO:0004867;GO:0005576;GO:0010466;GO:0010951;GO:0030414;	-
TRIAE_CS42_7BS_TGACv1_592265_AA1934500	0.0487468	0.281405	down	GO:0008270;GO:0005634;GO:0005737;GO:0008270;GO:0009507;	Pentatricopeptide repeat-containing proteinAt1g19720 [Source:Projected from Arabidopsis thaliana(AT1G19720) UniProtKB/Swiss-Prot;Acc:Q9FXH1]
TRIAE_CS42_U_TGACv1_641821_AA2105030	0.0487064	0.255239	down	GO:0000145;GO:0006887;GO:0016020;GO:0016021;GO:0000145;GO:0006887;GO:0016020;GO:0016021;	-
TRIAE_CS42_3AL_TGACv1_195762_AA0653630	0.0486626	0.33445	down	-	-
TRIAE_CS42_1BL_TGACv1_030626_AA0096230	0.0485119	0.335168	down	GO:0000166;GO:0005524;GO:0000166;GO:0005524;	-
TRIAE_CS42_4BS_TGACv1_327832_AA1075600	0.0484256	0.40923	down	GO:0019538;GO:0019538;	-
TRIAE_CS42_3DS_TGACv1_272063_AA0914010	0.0481039	0.354055	down	GO:0003677;GO:0005634;GO:0006355;	-
TRIAE_CS42_3AS_TGACv1_210940_AA0681860	0.0478306	0.423	down	GO:0003677;GO:0005634;GO:0006351;GO:0006355;	GID2 protein isoform 1[Source:UniProtKB/TrEMBL;Acc:A0A173FEH1]
TRIAE_CS42_1DS_TGACv1_080158_AA0241800	0.0475824	0.359468	down	-	-
TRIAE_CS42_5DL_TGACv1_434088_AA1428790	0.0473644	0.43084	down	GO:0004364;GO:0016740;	Glutathione transferase[Source:UniProtKB/TrEMBL;Acc:Q8RW02]
TRIAE_CS42_1AL_TGACv1_000725_AA0017970	0.0473417	0.094226	down	-	-
TRIAE_CS42_2DL_TGACv1_159992_AA0545310	0.0473417	0.094226	down	GO:0003676;	-
TRIAE_CS42_4AL_TGACv1_288808_AA0958530	0.0471115	0.108233	down	GO:0016020;GO:0016021;GO:0022857;GO:0055085;	-
TRIAE_CS42_2DL_TGACv1_159117_AA0532830	0.0463474	0.295725	down	GO:0004222;GO:0006508;GO:0008233;GO:0008237;GO:0008270;GO:0016787;GO:0031012;GO:0046872;	-
TRIAE_CS42_3B_TGACv1_221802_AA0750150	0.0462603	0.120138	down	-	-
TRIAE_CS42_2BS_TGACv1_146536_AA0467650	0.0459818	0.381689	down	-	-
TRIAE_CS42_6DL_TGACv1_526413_AA1682730	0.0459448	0.242139	down	GO:0004497;GO:0005506;GO:0016020;GO:0016021;GO:0016491;GO:0016705;GO:0020037;GO:0046872;GO:0055114;	-
TRIAE_CS42_4BL_TGACv1_322669_AA1072540	0.0457311	0.150173	down	GO:0003676;GO:0003723;	-
TRIAE_CS42_1BL_TGACv1_033938_AA0142690	0.0457198	0.360562	down	GO:0003677;GO:0005634;GO:0006355;	BEL1-type homeodomain protein[Source:UniProtKB/TrEMBL;Acc:D4QFI4]
TRIAE_CS42_3DS_TGACv1_271821_AA0908690	0.0457121	0.347302	down	GO:0003676;	-
TRIAE_CS42_5BS_TGACv1_423452_AA1377070	0.0456071	0.3672	down	GO:0003700;GO:0006355;	-
TRIAE_CS42_1AL_TGACv1_000725_AA0017960	0.0455188	0.407704	down	-	-
TRIAE_CS42_3DL_TGACv1_249619_AA0852800	0.0454372	0.395181	down	-	-
TRIAE_CS42_6BS_TGACv1_514233_AA1657270	0.0451312	0.414478	down	-	-
TRIAE_CS42_6BL_TGACv1_500437_AA1604620	0.0450288	0.315363	down	GO:0004497;GO:0005506;GO:0016491;GO:0016705;GO:0020037;GO:0046872;GO:0055114;	-
TRIAE_CS42_6DL_TGACv1_528127_AA1711800	0.0445224	0.397773	down	GO:0006809;GO:0016491;GO:0020037;GO:0030151;GO:0042128;GO:0043546;GO:0046872;GO:0050464;GO:0055114;	Nitrate reductase[Source:UniProtKB/TrEMBL;Acc:A0A1D6B9M1]
TRIAE_CS42_1DL_TGACv1_062162_AA0209730	0.0443421	0.40377	down	GO:0004553;GO:0005975;GO:0008152;GO:0016787;GO:0016798;GO:0004553;GO:0005975;GO:0008152;GO:0016020;GO:0016021;GO:0016787;GO:0016798;GO:0004553;GO:0005975;GO:0008152;GO:0016787;GO:0016798;	-
TRIAE_CS42_1BL_TGACv1_031023_AA0105990	0.0438982	0.382387	down	GO:0016020;GO:0016021;GO:0016740;GO:0016757;GO:0016020;GO:0016021;GO:0016740;GO:0016757;	Hexosyltransferase[Source:UniProtKB/TrEMBL;Acc:A0A1D5S9Z8]
TRIAE_CS42_3B_TGACv1_226012_AA0813360	0.0438326	0.0572086	down	GO:0010215;GO:0016049;GO:0031225;	-
TRIAE_CS42_7BL_TGACv1_577906_AA1885780	0.0437603	0.358836	down	GO:0004842;GO:0016020;GO:0016021;GO:0016567;	-
TRIAE_CS42_5BL_TGACv1_405520_AA1329310	0.0435472	0.190695	down	-	-
TRIAE_CS42_3AS_TGACv1_212323_AA0699970	0.0434158	0.407279	down	GO:0005634;GO:0009507;GO:0010322;GO:0061077;GO:1902395;	"Chaperone protein dnaJ 20, chloroplastic[Source:Projected from Arabidopsis thaliana (AT4G13830)UniProtKB/Swiss-Prot;Acc:Q9SDN0]"
TRIAE_CS42_2BL_TGACv1_129438_AA0383670	0.043283	0.381571	down	GO:0005622;GO:0008270;GO:0046872;GO:0005622;GO:0008270;GO:0046872;	-
TRIAE_CS42_3DS_TGACv1_272333_AA0919220	0.0431583	0.340663	down	GO:0003676;GO:0003676;	-
TRIAE_CS42_6BS_TGACv1_513987_AA1653540	0.0430548	0.321273	down	GO:0030410;GO:0030418;	-
TRIAE_CS42_2DL_TGACv1_158509_AA0520480	0.0429272	0.427275	down	-	-
TRIAE_CS42_2BS_TGACv1_146528_AA0467540	0.0426536	0.256295	down	-	-
TRIAE_CS42_5AL_TGACv1_376126_AA1232370	0.042653	0.383811	down	GO:0016020;GO:0016021;GO:0016740;GO:0016757;GO:0016760;GO:0030244;GO:0071555;GO:0016020;GO:0016021;GO:0016740;GO:0016757;GO:0016760;GO:0030244;GO:0071555;	-
TRIAE_CS42_6DL_TGACv1_527484_AA1704740	0.0425195	0.365853	down	GO:0006508;GO:0008236;	-
TRIAE_CS42_3AS_TGACv1_211562_AA0691510	0.042446	0.3447	down	GO:0003676;GO:0006355;GO:0008270;	-
TRIAE_CS42_5BL_TGACv1_405128_AA1320750	0.0424319	0	down	GO:0009793;	-
TRIAE_CS42_2DS_TGACv1_177248_AA0570310	0.0424319	0	down	GO:0004601;GO:0005576;GO:0006979;GO:0016491;GO:0020037;GO:0042744;GO:0046872;GO:0055114;GO:0098869;	"Peroxidase [Source:UniProtKB/TrEMBL;Acc:W5C8U5]"""
TRIAE_CS42_2BL_TGACv1_132767_AA0439680	0.0421897	0.356282	down	GO:0009916;GO:0016020;GO:0016021;GO:0016491;GO:0046872;GO:0055114;GO:0070469;GO:0102721;	Ubiquinol oxidase[Source:UniProtKB/TrEMBL;Acc:A0A1D5U5I0]
TRIAE_CS42_4DS_TGACv1_362063_AA1176300	0.0421135	0.369656	down	-	-
TRIAE_CS42_U_TGACv1_640918_AA2079100	0.0418307	0.361455	down	GO:0016020;GO:0016021;	-
TRIAE_CS42_1AL_TGACv1_000811_AA0019540	0.041639	0.283791	down	-	-
TRIAE_CS42_4AL_TGACv1_290558_AA0986780	0.0415511	0.349437	down	-	-
TRIAE_CS42_6BS_TGACv1_513127_AA1631010	0.0415461	0.388595	down	-	-
TRIAE_CS42_1AS_TGACv1_020508_AA0077910	0.0414437	0.0750863	down	GO:0005215;GO:0006857;GO:0009611;GO:0009753;GO:0016020;GO:0016021;GO:0022857;GO:0055085;	-
TRIAE_CS42_1AL_TGACv1_000138_AA0004410	0.0411929	0.127419	down	-	-
TRIAE_CS42_2BL_TGACv1_129404_AA0382210	0.0411746	0.351333	down	GO:0003676;GO:0008270;	-
TRIAE_CS42_2AL_TGACv1_094729_AA0302220	0.0411355	0.387877	down	GO:0003677;GO:0005634;GO:0006351;GO:0006355;GO:0009725;GO:0009734;	Auxin response factor[Source:UniProtKB/TrEMBL;Acc:A0A1D5TCQ4]
TRIAE_CS42_2AL_TGACv1_094098_AA0292540	0.0409063	0.256606	down	GO:0006355;GO:0008270;	-
TRIAE_CS42_7BS_TGACv1_594511_AA1957760	0.0409011	0.370155	down	-	-
TRIAE_CS42_3B_TGACv1_221049_AA0728260	0.040886	0.340305	down	GO:0016020;GO:0016021;GO:0016740;GO:0016757;GO:0016760;GO:0030244;GO:0071555;	-
TRIAE_CS42_7BL_TGACv1_579175_AA1904960	0.0408462	0.405295	down	-	-
TRIAE_CS42_2AL_TGACv1_094542_AA0299440	0.0407963	0.316748	down	GO:0000166;GO:0005524;GO:0016301;GO:0016307;GO:0016308;GO:0016310;GO:0016740;GO:0046488;GO:0046854;GO:0000166;GO:0005524;GO:0016301;GO:0016307;GO:0016308;GO:0016310;GO:0016740;GO:0046488;GO:0046854;	-
TRIAE_CS42_5AL_TGACv1_375700_AA1225810	0.0406068	0.154023	down	-	-
TRIAE_CS42_3AL_TGACv1_193622_AA0615430	0.0402547	0.391533	down	GO:0006812;GO:0006816;GO:0008324;GO:0015369;GO:0016020;GO:0016021;GO:0055085;GO:0070588;GO:0098655;GO:0006812;GO:0006816;GO:0008324;GO:0015369;GO:0016020;GO:0016021;GO:0055085;GO:0070588;GO:0098655;GO:0006812;GO:0006816;GO:0008324;GO:0015369;GO:0016020;GO:0016021;GO:0055085;GO:0070588;GO:0098655;GO:0006812;GO:0006816;GO:0008324;GO:0015369;GO:0016020;GO:0016021;GO:0055085;GO:0070588;GO:0098655;GO:…	-
TRIAE_CS42_4DS_TGACv1_362949_AA1182850	0.039895	0.421935	down	-	-
TRIAE_CS42_5DL_TGACv1_437374_AA1466070	0.0398819	0.329566	down	GO:0003924;GO:0005525;	-
TRIAE_CS42_2DS_TGACv1_177934_AA0587710	0.0397412	0.197328	down	GO:0004252;GO:0006508;GO:0008233;GO:0008236;GO:0016787;	-
TRIAE_CS42_4DS_TGACv1_362778_AA1182110	0.0395963	0.358772	down	-	-
TRIAE_CS42_4DS_TGACv1_361191_AA1163160	0.039504	0.382436	down	GO:0019538;	-
TRIAE_CS42_5AL_TGACv1_374889_AA1211090	0.0393298	0.382714	down	-	-
TRIAE_CS42_1DL_TGACv1_063724_AA0230260	0.0392007	0.210769	down	GO:0004842;GO:0016567;	-
TRIAE_CS42_7AL_TGACv1_556689_AA1768910	0.0391997	0.336868	down	-	-
TRIAE_CS42_6AL_TGACv1_471833_AA1514930	0.0391424	0.38007	down	GO:0016020;GO:0016021;GO:0022857;GO:0055085;	-
TRIAE_CS42_2DL_TGACv1_160451_AA0550660	0.0390772	0.325865	down	-	-
TRIAE_CS42_6DL_TGACv1_527527_AA1705260	0.0389838	0.421526	down	GO:0006950;GO:0009415;GO:0006950;GO:0009415;	Dehydrin WZY1-2[Source:UniProtKB/TrEMBL;Acc:T1VYS7]
TRIAE_CS42_U_TGACv1_644082_AA2136990	0.0389037	0.404625	down	GO:0016020;GO:0016021;GO:0016020;GO:0016021;GO:0016020;GO:0016021;GO:0016020;GO:0016021;	-
TRIAE_CS42_5DL_TGACv1_434234_AA1432190	0.0387881	0.358437	down	-	-
TRIAE_CS42_7DL_TGACv1_603344_AA1981450	0.0387733	0.284772	down	GO:0016020;GO:0016021;	-
TRIAE_CS42_1AL_TGACv1_001349_AA0029070	0.038278	0.374824	down	GO:0016020;GO:0016021;GO:0046872;	-
TRIAE_CS42_4DS_TGACv1_362084_AA1176570	0.0375628	0.309447	down	GO:0000166;GO:0004672;GO:0004674;GO:0005524;GO:0006468;GO:0007165;GO:0016020;GO:0016021;GO:0016301;GO:0016310;GO:0016740;GO:0000166;GO:0004672;GO:0004674;GO:0005524;GO:0006468;GO:0007165;GO:0016020;GO:0016021;GO:0016301;GO:0016310;GO:0016740;GO:0000166;GO:0004672;GO:0004674;GO:0005524;GO:0006468;GO:0007165;GO:0016301;GO:0016310;GO:0016740;GO:0000166;GO:0004672;GO:0004674;GO:0005524;GO:0006468;GO:…	Non-specific serine/threonine protein kinase[Source:UniProtKB/TrEMBL;Acc:W5ET91]
TRIAE_CS42_2BS_TGACv1_146205_AA0458790	0.0375607	0.399684	down	GO:0016020;GO:0016021;	-
TRIAE_CS42_3DS_TGACv1_273332_AA0930430	0.0373634	0.317891	down	GO:0003824;GO:0009058;GO:0016847;GO:0030170;GO:0042218;GO:0042802;GO:0003824;GO:0009058;GO:0030170;GO:0003824;GO:0009058;GO:0030170;	-
TRIAE_CS42_2BL_TGACv1_130218_AA0406490	0.0371614	0.412379	down	-	Tubby-like F-box protein[Source:UniProtKB/TrEMBL;Acc:W5B773]
TRIAE_CS42_7DL_TGACv1_603967_AA1991800	0.0368332	0.266974	down	GO:0009733;	-
TRIAE_CS42_3DL_TGACv1_250158_AA0863330	0.0365381	0.352607	down	GO:0004672;GO:0005524;GO:0006468;GO:0004672;GO:0005524;GO:0006468;	"Probable plastid-lipid-associated protein 14,chloroplastic [Source:Projected from Arabidopsis thaliana(AT5G53450) UniProtKB/Swiss-Prot;Acc:Q9LV04]"
TRIAE_CS42_3DL_TGACv1_251261_AA0879370	0.0365373	0.345661	down	GO:0004672;GO:0005524;GO:0006468;GO:0016020;GO:0016021;	-
TRIAE_CS42_3AL_TGACv1_194891_AA0641500	0.0365051	0.308735	down	-	-
TRIAE_CS42_3B_TGACv1_226280_AA0815650	0.0364633	0.346419	down	-	-
TRIAE_CS42_7DL_TGACv1_604453_AA1998250	0.0364018	0.337396	down	GO:0016020;GO:0016021;	-
TRIAE_CS42_3DS_TGACv1_272128_AA0915350	0.0363419	0.288767	down	GO:0016020;GO:0016021;GO:0055085;	-
TRIAE_CS42_2DL_TGACv1_158093_AA0508830	0.0362416	0.402227	down	GO:0016020;GO:0016021;GO:0016020;GO:0016021;GO:0016020;GO:0016021;GO:0016020;GO:0016021;GO:0016020;GO:0016021;	-
TRIAE_CS42_4BS_TGACv1_329445_AA1101390	0.0360996	0.414219	down	-	-
TRIAE_CS42_2AL_TGACv1_093051_AA0270470	0.0358993	0.365638	down	GO:0000166;GO:0005388;GO:0005516;GO:0005524;GO:0006811;GO:0006816;GO:0016020;GO:0016021;GO:0016787;GO:0070588;GO:0099132;GO:0000166;GO:0005388;GO:0005516;GO:0005524;GO:0006811;GO:0006816;GO:0016020;GO:0016021;GO:0016787;GO:0070588;GO:0099132;	Calcium-transporting ATPase[Source:UniProtKB/TrEMBL;Acc:A0A1D5T636]
TRIAE_CS42_6AL_TGACv1_473836_AA1533110	0.035821	0.37619	down	GO:0016020;GO:0016021;GO:0022857;	-
TRIAE_CS42_3DL_TGACv1_249546_AA0851390	0.035799	0	down	GO:0004553;GO:0005975;GO:0016787;	-
TRIAE_CS42_2BS_TGACv1_147027_AA0476780	0.035799	0	down	-	-
TRIAE_CS42_5DL_TGACv1_433013_AA1398170	0.0357907	0.141339	down	GO:0003677;GO:0003700;GO:0005634;GO:0006351;GO:0006355;GO:0003677;GO:0003700;GO:0005634;GO:0006351;GO:0006355;	"CBFIVb-D20 [Source:UniProtKB/TrEMBL;Acc:Q8W236]"""
TRIAE_CS42_2AL_TGACv1_095082_AA0306680	0.0357699	0.405021	down	-	Tubby-like F-box protein[Source:UniProtKB/TrEMBL;Acc:W5ARN0]
TRIAE_CS42_6DL_TGACv1_527403_AA1703440	0.0357697	0.358423	down	-	-
TRIAE_CS42_1AS_TGACv1_019559_AA0068270	0.0357039	0.182027	down	GO:0005739;GO:0015031;GO:0046872;	-
TRIAE_CS42_2BL_TGACv1_133608_AA0442820	0.03566	0.376729	down	GO:0003677;GO:0005634;GO:0006351;GO:0006355;	-
TRIAE_CS42_4DL_TGACv1_343726_AA1138700	0.0353904	0.414223	down	-	-
TRIAE_CS42_1BL_TGACv1_031510_AA0115290	0.0350415	0.283659	down	GO:0016747;	-
TRIAE_CS42_3B_TGACv1_221163_AA0732400	0.0349095	0.100115	down	GO:0009269;	-
TRIAE_CS42_1DS_TGACv1_082115_AA0263860	0.0348838	0.399587	down	-	-
TRIAE_CS42_7BL_TGACv1_577950_AA1886500	0.0347126	0.148319	down	GO:0003700;GO:0006355;GO:0008270;GO:0043565;	-
TRIAE_CS42_6BL_TGACv1_502626_AA1625820	0.0345042	0.377066	down	GO:0000166;GO:0004672;GO:0004674;GO:0005524;GO:0006468;	-
TRIAE_CS42_1AL_TGACv1_002284_AA0040480	0.0343732	0.086586	down	-	-
TRIAE_CS42_4BS_TGACv1_328163_AA1083810	0.0343732	0.086586	down	-	-
TRIAE_CS42_1AL_TGACv1_001562_AA0032310	0.0343207	0.346205	down	GO:0005216;GO:0005244;GO:0005249;GO:0005267;GO:0005789;GO:0006811;GO:0006813;GO:0009506;GO:0009737;GO:0016020;GO:0016021;GO:0034765;GO:0042391;GO:0042802;GO:0055085;GO:0071805;GO:0005216;GO:0005244;GO:0005249;GO:0005267;GO:0006811;GO:0006813;GO:0016020;GO:0016021;GO:0034765;GO:0055085;GO:0071805;GO:0005216;GO:0005244;GO:0005249;GO:0005267;GO:0006811;GO:0006813;GO:0016020;GO:0016021;GO:0034765;GO:…	Potassium channel AKT2/3 [Source:Projected fromArabidopsis thaliana (AT4G22200) UniProtKB/Swiss-Prot;Acc:Q38898]
TRIAE_CS42_1DS_TGACv1_081211_AA0258840	0.034287	0.185721	down	GO:0016020;GO:0016021;	-
TRIAE_CS42_1DS_TGACv1_080630_AA0251370	0.034189	0.405277	down	-	-
TRIAE_CS42_7AL_TGACv1_557131_AA1777200	0.0337111	0.278334	down	GO:0004672;GO:0005524;GO:0006468;GO:0004672;GO:0005524;GO:0006468;GO:0004672;GO:0005524;GO:0006468;GO:0004672;GO:0005524;GO:0006468;GO:0004672;GO:0005524;GO:0006468;	-
TRIAE_CS42_7BL_TGACv1_579078_AA1903770	0.0336929	0.403895	down	-	-
TRIAE_CS42_7BL_TGACv1_577914_AA1886020	0.0336642	0.324511	down	GO:0004672;GO:0005524;GO:0005768;GO:0005886;GO:0006468;GO:0006898;GO:0010359;GO:0016020;GO:0016021;GO:0016045;GO:0042742;GO:0052544;	LRR receptor-like serine/threonine-protein kinaseFLS2 [Source:Projected from Arabidopsis thaliana(AT5G46330) UniProtKB/Swiss-Prot;Acc:Q9FL28]
TRIAE_CS42_7DS_TGACv1_622707_AA2044190	0.0335067	0.237897	down	-	-
TRIAE_CS42_3AL_TGACv1_194480_AA0633810	0.0334193	0.357987	down	GO:0004553;GO:0005975;GO:0016787;	-
TRIAE_CS42_7BL_TGACv1_577127_AA1866660	0.0333964	0.337531	down	GO:0009055;GO:0022900;	-
TRIAE_CS42_3B_TGACv1_221214_AA0733960	0.0328452	0.0308046	down	GO:0005623;GO:0009055;GO:0015035;GO:0022900;GO:0045454;GO:0055114;	-
TRIAE_CS42_3B_TGACv1_223612_AA0784550	0.0324906	0.160184	down	-	-
TRIAE_CS42_3DL_TGACv1_250863_AA0874350	0.032157	0.318951	down	GO:0005737;GO:0006535;GO:0009001;GO:0016740;	Serine acetyltransferase 5 [Source:Projected fromArabidopsis thaliana (AT5G56760) UniProtKB/Swiss-Prot;Acc:Q42538]
TRIAE_CS42_1AL_TGACv1_003203_AA0048670	0.0321414	0.336051	down	-	-
TRIAE_CS42_2BL_TGACv1_129321_AA0378580	0.0318359	0.220033	down	-	-
TRIAE_CS42_1BL_TGACv1_031852_AA0121780	0.0316819	0.192221	down	-	-
TRIAE_CS42_1BL_TGACv1_033322_AA0138770	0.0316735	0.205114	down	-	-
TRIAE_CS42_7AL_TGACv1_556212_AA1758420	0.0313272	0.242481	down	GO:0005622;GO:0005634;GO:0008270;GO:0005622;GO:0005634;GO:0008270;	-
TRIAE_CS42_3DS_TGACv1_271648_AA0904610	0.0311631	0.36912	down	-	-
TRIAE_CS42_5DS_TGACv1_456696_AA1476380	0.0311626	0.151899	down	GO:0016020;GO:0016021;GO:0016020;GO:0016021;GO:0016020;GO:0016021;GO:0016020;GO:0016021;	-
TRIAE_CS42_3B_TGACv1_221772_AA0749580	0.0310139	0.377347	down	-	-
TRIAE_CS42_1AS_TGACv1_019928_AA0072940	0.0309615	0.211738	down	-	-
TRIAE_CS42_2BS_TGACv1_148087_AA0490540	0.0308314	0.350141	down	-	-
TRIAE_CS42_6DL_TGACv1_526888_AA1694380	0.0306141	0.313087	down	GO:0019538;	-
TRIAE_CS42_3AS_TGACv1_211020_AA0683210	0.030562	0.367841	down	GO:0016020;GO:0016021;GO:0055085;	-
TRIAE_CS42_1DL_TGACv1_061304_AA0191830	0.0305374	0.291665	down	GO:0043531;GO:0043531;GO:0043531;GO:0043531;GO:0043531;GO:0043531;	-
TRIAE_CS42_3B_TGACv1_222856_AA0771780	0.0303205	0.169892	down	-	-
TRIAE_CS42_3DL_TGACv1_250123_AA0862470	0.0302378	0	down	GO:0004553;GO:0005975;GO:0008152;GO:0016787;GO:0016798;	-
TRIAE_CS42_6BS_TGACv1_513919_AA1652150	0.0302378	0	down	GO:0004601;GO:0005576;GO:0006979;GO:0016491;GO:0020037;GO:0042744;GO:0046872;GO:0055114;GO:0098869;	Peroxidase[Source:UniProtKB/TrEMBL;Acc:A0A1D6SAS5]
TRIAE_CS42_2BS_TGACv1_147027_AA0476740	0.0302378	0	down	-	-
TRIAE_CS42_7DS_TGACv1_624823_AA2063380	0.0300152	0.253951	down	GO:0003677;	R2R3 MYB transcriptional factor[Source:UniProtKB/TrEMBL;Acc:G3FNP8]
TRIAE_CS42_2AL_TGACv1_093319_AA0277330	0.0299292	0.38035	down	GO:0003677;GO:0005634;GO:0006351;GO:0006355;GO:0003677;GO:0005634;GO:0006351;GO:0006355;	-
TRIAE_CS42_3DL_TGACv1_251054_AA0876770	0.0297945	0.361505	down	GO:0000977;GO:0003677;GO:0005634;GO:0006351;GO:0006355;GO:0045944;GO:0046983;	Type I MADS-box protein[Source:UniProtKB/TrEMBL;Acc:G1FP79]
TRIAE_CS42_5BL_TGACv1_407952_AA1360610	0.0297692	0.390179	down	-	-
TRIAE_CS42_4BL_TGACv1_321828_AA1066010	0.0297639	0.308336	down	GO:0016020;GO:0016021;GO:0022857;	WAT1-related protein[Source:UniProtKB/TrEMBL;Acc:A0A1D5XM43]
TRIAE_CS42_U_TGACv1_648690_AA2148300	0.0297023	0.23731	down	GO:0003854;GO:0006694;GO:0016491;GO:0016616;GO:0055114;	-
TRIAE_CS42_1AL_TGACv1_000256_AA0007420	0.0293535	0.0686504	down	-	-
TRIAE_CS42_4BS_TGACv1_328984_AA1096480	0.0291262	0.219199	down	GO:0005506;GO:0008610;GO:0016491;GO:0055114;GO:0005506;GO:0008610;GO:0016491;GO:0055114;	-
TRIAE_CS42_1AL_TGACv1_003121_AA0047940	0.0290817	0.183995	down	GO:0004252;GO:0006508;	-
TRIAE_CS42_7DS_TGACv1_621393_AA2013990	0.0290793	0.34418	down	GO:0003677;	-
TRIAE_CS42_7DS_TGACv1_621730_AA2024490	0.0290353	0.32221	down	GO:0006855;GO:0015238;GO:0015297;GO:0016020;GO:0016021;GO:0055085;	Protein DETOXIFICATION[Source:UniProtKB/TrEMBL;Acc:A0A1D6CXT8]
TRIAE_CS42_3B_TGACv1_223230_AA0778540	0.0289021	0.265053	down	GO:0003677;GO:0005634;GO:0006355;GO:0003677;GO:0005634;GO:0006355;	-
TRIAE_CS42_3DL_TGACv1_249149_AA0839670	0.0289007	0.149324	down	-	-
TRIAE_CS42_5DS_TGACv1_457458_AA1486670	0.0287953	0.227713	down	-	-
TRIAE_CS42_1DL_TGACv1_061177_AA0187930	0.0287953	0.227713	down	-	Cold regulated protein[Source:UniProtKB/TrEMBL;Acc:Q8H0B8]
TRIAE_CS42_4BS_TGACv1_327914_AA1078490	0.027932	0.388048	down	-	-
TRIAE_CS42_3DL_TGACv1_252282_AA0889100	0.027845	0.367331	down	GO:0008271;GO:0008272;GO:0015116;GO:0016020;GO:0016021;GO:0055085;GO:1902358;GO:0008271;GO:0008272;GO:0015116;GO:0016020;GO:0016021;GO:0055085;GO:1902358;GO:0008271;GO:0008272;GO:0015116;GO:0016020;GO:0016021;GO:0055085;GO:1902358;	Probable sulfate transporter 3.5 [Source:Projectedfrom Arabidopsis thaliana (AT5G19600) UniProtKB/Swiss-Prot;Acc:Q94LW6]
TRIAE_CS42_4AL_TGACv1_289809_AA0977090	0.0278376	0.383204	down	GO:0000166;GO:0004672;GO:0004674;GO:0005524;GO:0006468;GO:0016020;GO:0016021;GO:0016301;GO:0016310;GO:0016740;GO:0000166;GO:0004672;GO:0004674;GO:0005524;GO:0006468;GO:0016020;GO:0016021;GO:0016301;GO:0016310;GO:0016740;	-
TRIAE_CS42_5DL_TGACv1_433386_AA1411660	0.0276337	0.367654	down	GO:0000166;GO:0005524;GO:0016020;GO:0016021;GO:0016887;GO:0042626;GO:0055085;	-
TRIAE_CS42_3DL_TGACv1_250052_AA0861370	0.027483	0.247439	down	-	-
TRIAE_CS42_5DL_TGACv1_434078_AA1428490	0.02726	0.24491	down	GO:0006368;GO:0016570;GO:0016593;	-
TRIAE_CS42_1AL_TGACv1_000141_AA0004530	0.0269958	0.331245	down	GO:0003824;GO:0004722;GO:0006470;	-
TRIAE_CS42_2AL_TGACv1_094435_AA0297540	0.0268897	0.329041	down	GO:0005622;GO:0008270;GO:0046872;GO:0005622;GO:0008270;GO:0046872;	-
TRIAE_CS42_6AL_TGACv1_475510_AA1536580	0.0267806	0.370246	down	GO:0006508;GO:0008234;GO:0006508;GO:0008234;GO:0006508;GO:0008234;	-
TRIAE_CS42_7DS_TGACv1_621856_AA2027740	0.0267663	0.342394	down	GO:0016020;GO:0016021;GO:0055085;GO:0016020;GO:0016021;GO:0055085;GO:0016020;GO:0016021;GO:0055085;	-
TRIAE_CS42_4AS_TGACv1_309113_AA1030390	0.0263511	0.114417	down	GO:0004672;GO:0005524;GO:0006468;GO:0043531;GO:0004672;GO:0005524;GO:0006468;GO:0043531;GO:0004672;GO:0005524;GO:0006468;GO:0043531;GO:0004672;GO:0005524;GO:0006468;GO:0043531;	-
TRIAE_CS42_7AL_TGACv1_556289_AA1760060	0.0263328	0.375105	down	-	-
TRIAE_CS42_7AS_TGACv1_570625_AA1838430	0.0262076	0.331333	down	-	-
TRIAE_CS42_2BL_TGACv1_129452_AA0384450	0.0261756	0.0667434	down	GO:0005506;GO:0016705;GO:0020037;GO:0055114;	-
TRIAE_CS42_7DL_TGACv1_602799_AA1968970	0.0261622	0.192993	down	GO:0004089;GO:0006730;GO:0008270;GO:0046872;GO:0004089;GO:0006730;GO:0008270;GO:0046872;GO:0004089;GO:0006730;GO:0008270;GO:0046872;GO:0004089;GO:0006730;GO:0008270;GO:0046872;	-
TRIAE_CS42_1AL_TGACv1_004028_AA0052280	0.026125	0.152556	down	GO:0003676;GO:0006355;GO:0008270;	-
TRIAE_CS42_7DS_TGACv1_622214_AA2035500	0.0260686	0.374696	down	-	-
TRIAE_CS42_6AL_TGACv1_471454_AA1509060	0.0255699	0	down	-	-
TRIAE_CS42_6AS_TGACv1_486427_AA1561180	0.0255699	0	down	-	-
TRIAE_CS42_6BS_TGACv1_514166_AA1656250	0.0255435	0.290129	down	GO:0003677;GO:0005634;GO:0046872;GO:0003677;GO:0005634;GO:0046872;GO:0003677;GO:0005634;GO:0046872;GO:0003677;GO:0005634;GO:0046872;GO:0003677;GO:0005634;GO:0046872;	-
TRIAE_CS42_7AS_TGACv1_570016_AA1828750	0.0255125	0.305436	down	GO:0003677;	MYB transcription factor SM152-3[Source:UniProtKB/TrEMBL;Acc:W5HHR0]
TRIAE_CS42_4AL_TGACv1_289640_AA0974550	0.0253282	0.36266	down	GO:0005886;GO:0016020;GO:0016021;GO:0022857;GO:0055085;GO:0016020;GO:0016021;GO:0022857;GO:0055085;	-
TRIAE_CS42_5BL_TGACv1_404455_AA1300420	0.0252736	0.342991	down	-	-
TRIAE_CS42_5DL_TGACv1_433273_AA1407880	0.0250343	0.298525	down	GO:0016020;GO:0016021;GO:0022857;	WAT1-related protein[Source:UniProtKB/TrEMBL;Acc:A0A1D5ZLF3]
TRIAE_CS42_2AL_TGACv1_096053_AA0316920	0.0248828	0.173172	down	GO:0004497;GO:0005506;GO:0016491;GO:0016705;GO:0020037;GO:0046872;GO:0055114;	-
TRIAE_CS42_2DS_TGACv1_177883_AA0586520	0.0248685	0.348226	down	GO:0004601;GO:0005576;GO:0006979;GO:0016491;GO:0020037;GO:0042744;GO:0046872;GO:0055114;GO:0098869;	Peroxidase[Source:UniProtKB/TrEMBL;Acc:A0A1D5UYK9]
TRIAE_CS42_2DL_TGACv1_159040_AA0531140	0.0247905	0.372948	down	GO:0000166;GO:0005388;GO:0005516;GO:0005524;GO:0006811;GO:0006816;GO:0016020;GO:0016021;GO:0016787;GO:0070588;GO:0099132;GO:0000166;GO:0005388;GO:0005516;GO:0005524;GO:0006811;GO:0006816;GO:0016020;GO:0016021;GO:0016787;GO:0070588;GO:0099132;	Calcium-transporting ATPase[Source:UniProtKB/TrEMBL;Acc:A0A1D5ULY4]
TRIAE_CS42_2BL_TGACv1_129973_AA0400750	0.0247688	0.368834	down	GO:0000166;GO:0005388;GO:0005516;GO:0005524;GO:0006811;GO:0006816;GO:0016020;GO:0016021;GO:0016787;GO:0070588;GO:0099132;GO:0000166;GO:0005388;GO:0005516;GO:0005524;GO:0006811;GO:0006816;GO:0016020;GO:0016021;GO:0016787;GO:0070588;GO:0099132;GO:0000166;GO:0005388;GO:0005516;GO:0005524;GO:0006811;GO:0006816;GO:0016020;GO:0016021;GO:0016787;GO:0070588;GO:0099132;GO:0000166;GO:0005388;GO:0005516;GO:…	Calcium-transporting ATPase[Source:UniProtKB/TrEMBL;Acc:A0A1D5TXM2]
TRIAE_CS42_3AL_TGACv1_194142_AA0627410	0.0247544	0.308291	down	GO:0003677;GO:0003700;GO:0005634;GO:0006351;GO:0006355;GO:0007623;GO:0009909;	"LUX-A [Source:UniProtKB/TrEMBL;Acc:W0M071]"""
TRIAE_CS42_3B_TGACv1_225049_AA0804350	0.0246349	0.355965	down	GO:0016020;GO:0016021;GO:0055085;	-
TRIAE_CS42_5DL_TGACv1_434788_AA1441650	0.0244707	0.370003	down	GO:0016020;GO:0016021;	-
TRIAE_CS42_2DL_TGACv1_158114_AA0509670	0.0243733	0.367124	down	-	-
TRIAE_CS42_3AL_TGACv1_198521_AA0668790	0.024105	0.112129	down	GO:0008152;GO:0016020;GO:0016021;GO:0016746;	-
TRIAE_CS42_4DL_TGACv1_345646_AA1154090	0.0240795	0.355555	down	GO:0005576;GO:0030145;GO:0045735;GO:0046872;	-
TRIAE_CS42_1BL_TGACv1_030594_AA0095080	0.0240542	0.382088	down	GO:0000166;GO:0003883;GO:0005524;GO:0006221;GO:0006241;GO:0006541;GO:0016874;GO:0044210;GO:0000166;GO:0003883;GO:0005524;GO:0006221;GO:0006241;GO:0006541;GO:0016874;GO:0044210;GO:0000166;GO:0003883;GO:0005524;GO:0006221;GO:0006241;GO:0006541;GO:0016874;GO:0044210;	"CTP synthase [Source:UniProtKB/TrEMBL;Acc:W5A6G0]"""
TRIAE_CS42_6BL_TGACv1_499821_AA1592490	0.024003	0.284864	down	GO:0019538;	-
TRIAE_CS42_6BL_TGACv1_500913_AA1611640	0.0239382	0.102245	down	-	-
TRIAE_CS42_3B_TGACv1_226704_AA0818860	0.0238303	0.295836	down	GO:0003676;GO:0003676;	-
TRIAE_CS42_6AS_TGACv1_488493_AA1575670	0.0232337	0.268572	down	GO:0005216;GO:0005247;GO:0006811;GO:0006821;GO:0016020;GO:0016021;GO:0034220;GO:0055085;GO:1902476;	Chloride channel protein[Source:UniProtKB/TrEMBL;Acc:W5GCG8]
TRIAE_CS42_6BL_TGACv1_500846_AA1610650	0.0231729	0.349468	down	-	-
TRIAE_CS42_3AS_TGACv1_210534_AA0674800	0.0231442	0.350892	down	-	-
TRIAE_CS42_5DL_TGACv1_433389_AA1411750	0.0231007	0.237073	down	GO:0016579;GO:0036459;	-
TRIAE_CS42_3AS_TGACv1_210938_AA0681700	0.0230483	0.312554	down	GO:0008152;GO:0016740;GO:0016757;GO:0016758;	Glycosyltransferase[Source:UniProtKB/TrEMBL;Acc:A0A1D5VHP4]
TRIAE_CS42_4AL_TGACv1_289331_AA0969240	0.0228177	0.358201	down	GO:0003677;GO:0005634;GO:0006355;GO:0003677;GO:0005634;GO:0006355;GO:0003677;GO:0005634;GO:0006355;GO:0003677;GO:0005634;GO:0006355;GO:0003677;GO:0005634;GO:0006355;GO:0003677;GO:0005634;GO:0006355;GO:0003677;GO:0005634;GO:0006355;GO:0003677;GO:0005634;GO:0006355;	-
TRIAE_CS42_U_TGACv1_642488_AA2118360	0.022808	0.363909	down	GO:0016020;GO:0016021;GO:0022857;GO:0055085;GO:0016020;GO:0016021;GO:0055085;GO:0016020;GO:0016021;GO:0055085;GO:0016020;GO:0016021;GO:0055085;GO:0016020;GO:0016021;GO:0022857;GO:0055085;GO:0016020;GO:0016021;GO:0055085;GO:0016020;GO:0016021;GO:0022857;GO:0055085;GO:0016020;GO:0016021;GO:0022857;GO:0055085;	Copper transporter[Source:UniProtKB/TrEMBL;Acc:U5N3V3]
TRIAE_CS42_6BL_TGACv1_500172_AA1600490	0.0227698	0.324881	down	GO:0016020;GO:0016021;GO:0022857;GO:0055085;GO:0016020;GO:0016021;GO:0022857;GO:0055085;	-
TRIAE_CS42_3AL_TGACv1_195142_AA0645230	0.0227335	0.324452	down	-	AMSH-like ubiquitin thioesterase 2[Source:Projected from Arabidopsis thaliana (AT1G10600)UniProtKB/Swiss-Prot;Acc:Q6NKP9]
TRIAE_CS42_3B_TGACv1_221314_AA0736960	0.0227034	0.316763	down	-	-
TRIAE_CS42_U_TGACv1_642756_AA2122790	0.0226692	0.287412	down	GO:0016020;GO:0016021;	-
TRIAE_CS42_7DL_TGACv1_603152_AA1977140	0.0226529	0.261936	down	GO:0004842;GO:0016020;GO:0016021;GO:0016567;	-
TRIAE_CS42_5AL_TGACv1_375474_AA1222420	0.0226056	0.292228	down	-	-
TRIAE_CS42_5BL_TGACv1_404792_AA1310920	0.0225081	0.35328	down	-	-
TRIAE_CS42_4AL_TGACv1_288506_AA0950470	0.0224991	0.35436	down	-	-
TRIAE_CS42_2DS_TGACv1_177278_AA0572100	0.0223493	0.221683	down	-	-
TRIAE_CS42_5DL_TGACv1_433346_AA1410310	0.0220073	0.240878	down	GO:0016020;GO:0016021;	-
TRIAE_CS42_5AL_TGACv1_375025_AA1214150	0.0219326	0.373317	down	GO:0005516;GO:0006952;GO:0009607;GO:0016020;GO:0016021;	MLO-like protein[Source:UniProtKB/TrEMBL;Acc:A0A1D5YH41]
TRIAE_CS42_7DL_TGACv1_604175_AA1994810	0.0219224	0.294356	down	GO:0003700;GO:0006355;GO:0008270;GO:0043565;	-
TRIAE_CS42_7DS_TGACv1_621711_AA2024000	0.0216475	0	down	-	-
TRIAE_CS42_6BL_TGACv1_503270_AA1627700	0.0216475	0	down	GO:0016020;GO:0016021;	-
TRIAE_CS42_1BL_TGACv1_030367_AA0088170	0.0215968	0.331222	down	-	-
TRIAE_CS42_U_TGACv1_643125_AA2127610	0.0215537	0.35718	down	-	-
TRIAE_CS42_3B_TGACv1_224702_AA0800200	0.0214055	0.254838	down	GO:0003676;	-
TRIAE_CS42_4BL_TGACv1_320555_AA1043120	0.0212274	0.0889912	down	-	-
TRIAE_CS42_1AL_TGACv1_002863_AA0045650	0.0209294	0.334414	down	GO:0003677;GO:0003700;GO:0005634;GO:0006351;GO:0006355;	-
TRIAE_CS42_1BL_TGACv1_031403_AA0113220	0.0208869	0.207931	down	GO:0000786;GO:0003677;GO:0005634;GO:0005694;GO:0006334;GO:0046982;	Histone H4[Source:UniProtKB/TrEMBL;Acc:A0A077RYQ1]
TRIAE_CS42_U_TGACv1_642531_AA2119110	0.020833	0.361213	down	GO:0016020;GO:0016021;GO:0030246;	-
TRIAE_CS42_3B_TGACv1_221776_AA0749690	0.0208201	0.295076	down	GO:0004672;GO:0005524;GO:0006468;GO:0016020;GO:0016021;GO:0004672;GO:0005524;GO:0006468;GO:0016020;GO:0016021;GO:0004672;GO:0005524;GO:0006468;GO:0016020;GO:0016021;GO:0004672;GO:0005524;GO:0006468;GO:0016020;GO:0016021;	-
TRIAE_CS42_6AS_TGACv1_485238_AA1541250	0.0207445	0.191525	down	GO:0016020;GO:0016021;	-
TRIAE_CS42_3DS_TGACv1_272147_AA0915630	0.020695	0.376727	down	GO:0005509;GO:0016020;GO:0016021;GO:0055085;GO:0005509;GO:0016020;GO:0016021;GO:0055085;	-
TRIAE_CS42_5DL_TGACv1_433000_AA1397500	0.0206526	0.213089	down	-	-
TRIAE_CS42_7AS_TGACv1_570480_AA1836390	0.0205638	0.306793	down	GO:0015079;GO:0016020;GO:0016021;GO:0071805;GO:0015079;GO:0016020;GO:0016021;GO:0071805;GO:0006811;GO:0006813;GO:0015079;GO:0016020;GO:0016021;GO:0071805;GO:0006811;GO:0006813;GO:0015079;GO:0016020;GO:0016021;GO:0071805;	Potassium transporter[Source:UniProtKB/TrEMBL;Acc:A0A1D6BY65]
TRIAE_CS42_6DL_TGACv1_527230_AA1700850	0.0205206	0.268441	down	GO:0003676;	-
TRIAE_CS42_3B_TGACv1_221405_AA0739820	0.0204361	0.225052	down	-	-
TRIAE_CS42_5DL_TGACv1_433951_AA1426090	0.0203118	0.368739	down	-	-
TRIAE_CS42_7DL_TGACv1_603863_AA1990400	0.0202897	0.116498	down	GO:0000166;GO:0006812;GO:0016020;GO:0016021;GO:0016787;GO:0019829;GO:0099132;GO:0000166;GO:0006812;GO:0016020;GO:0016021;GO:0016787;GO:0019829;GO:0099132;	-
TRIAE_CS42_5BL_TGACv1_407901_AA1360170	0.0202176	0.0762782	down	GO:0016020;GO:0016021;	-
TRIAE_CS42_6DL_TGACv1_526423_AA1683070	0.0199749	0.293565	down	GO:0016020;GO:0016020;	-
TRIAE_CS42_4BS_TGACv1_329072_AA1097660	0.0199439	0.319083	down	-	-
TRIAE_CS42_2BS_TGACv1_147306_AA0481530	0.0199221	0.334365	down	-	-
TRIAE_CS42_7DS_TGACv1_623436_AA2053150	0.019848	0.232328	down	-	-
TRIAE_CS42_6DL_TGACv1_526850_AA1693400	0.0198191	0.219055	down	GO:0008152;GO:0016491;GO:0016616;GO:0051287;GO:0055114;GO:0005739;GO:0008152;GO:0008863;GO:0016491;GO:0016616;GO:0042183;GO:0051287;GO:0055114;	"Formate dehydrogenase, mitochondrial[Source:UniProtKB/TrEMBL;Acc:W5GUL4]"
TRIAE_CS42_1DL_TGACv1_062158_AA0209620	0.0197031	0.369496	down	GO:0000166;GO:0003883;GO:0005524;GO:0006221;GO:0006241;GO:0006541;GO:0016874;GO:0044210;GO:0000166;GO:0003883;GO:0005524;GO:0006221;GO:0006241;GO:0006541;GO:0016874;GO:0044210;GO:0000166;GO:0003883;GO:0005524;GO:0006221;GO:0006241;GO:0006541;GO:0016874;GO:0044210;GO:0000166;GO:0003883;GO:0005524;GO:0006221;GO:0006241;GO:0006541;GO:0016874;GO:0044210;	CTP synthase[Source:UniProtKB/TrEMBL;Acc:A0A1D5SV08]
TRIAE_CS42_3AS_TGACv1_211393_AA0689690	0.0196802	0.278415	down	GO:0046983;GO:0046983;	-
TRIAE_CS42_6DL_TGACv1_526647_AA1688990	0.0196098	0.346344	down	GO:0000166;GO:0005524;GO:0000166;GO:0005524;GO:0000166;GO:0005524;	-
TRIAE_CS42_5BS_TGACv1_423795_AA1383420	0.0195952	0.247653	down	GO:0005452;GO:0006820;GO:0015698;GO:0016020;GO:0016021;GO:0005452;GO:0006820;GO:0015698;GO:0016020;GO:0016021;GO:0005452;GO:0006820;GO:0015698;GO:0016020;GO:0016021;	Boron transporter[Source:UniProtKB/TrEMBL;Acc:W5FNG8]
TRIAE_CS42_U_TGACv1_642050_AA2110200	0.0195874	0.229721	down	-	-
TRIAE_CS42_3B_TGACv1_221145_AA0731790	0.0194963	0.257439	down	GO:0003677;GO:0003700;GO:0006355;	-
TRIAE_CS42_1DS_TGACv1_080497_AA0249090	0.0194906	0.240836	down	GO:0006855;GO:0015238;GO:0015297;GO:0016020;GO:0016021;GO:0055085;	-
TRIAE_CS42_2BL_TGACv1_131852_AA0432900	0.0194567	0.339507	down	GO:0005622;GO:0005634;GO:0008270;	-
TRIAE_CS42_6DL_TGACv1_526838_AA1693100	0.0192256	0.0870566	down	GO:0008152;GO:0016740;GO:0016757;GO:0016758;	Glycosyltransferase[Source:UniProtKB/TrEMBL;Acc:A0A1D6SBA2]
TRIAE_CS42_3AS_TGACv1_210809_AA0679520	0.0191505	0.295076	down	-	-
TRIAE_CS42_7BS_TGACv1_593821_AA1954600	0.0190609	0.310416	down	GO:0003677;	MYB transcription factor SM152-1[Source:UniProtKB/TrEMBL;Acc:W5HUQ1]
TRIAE_CS42_3B_TGACv1_227841_AA0824870	0.0189518	0.217199	down	GO:0003824;GO:0003824;	-
TRIAE_CS42_5DL_TGACv1_435806_AA1455090	0.0189309	0.204008	down	GO:0004497;GO:0005506;GO:0016491;GO:0016705;GO:0020037;GO:0046872;GO:0055114;	-
TRIAE_CS42_U_TGACv1_644582_AA2140490	0.0187955	0.314258	down	-	-
TRIAE_CS42_6AL_TGACv1_471436_AA1508760	0.0187433	0.259389	down	GO:0003676;	-
TRIAE_CS42_5AL_TGACv1_374366_AA1198170	0.0185493	0.274601	down	GO:0016020;GO:0016021;	-
TRIAE_CS42_6BL_TGACv1_499606_AA1587120	0.0184188	0.371366	down	GO:0006950;GO:0009415;GO:0006950;GO:0009415;GO:0006950;GO:0009415;	-
TRIAE_CS42_1DL_TGACv1_061512_AA0197370	0.0183477	0	down	-	-
TRIAE_CS42_1BL_TGACv1_030959_AA0104520	0.0183477	0	down	GO:0004180;GO:0004185;GO:0006508;GO:0008233;GO:0016787;	Carboxypeptidase[Source:UniProtKB/TrEMBL;Acc:A0A1D5S9N4]
TRIAE_CS42_5AL_TGACv1_377016_AA1243230	0.0183477	0	down	GO:0003677;GO:0003700;GO:0005634;GO:0006351;GO:0006355;	AP2 domain CBF protein[Source:UniProtKB/TrEMBL;Acc:K9M7N7]
TRIAE_CS42_2AL_TGACv1_096199_AA0317750	0.0183406	0.289827	down	GO:0005622;GO:0005634;GO:0008270;GO:0005622;GO:0005634;GO:0008270;	-
TRIAE_CS42_4BS_TGACv1_329550_AA1102430	0.018256	0.28896	down	GO:0003676;	-
TRIAE_CS42_3DL_TGACv1_250962_AA0875520	0.0182072	0.0457669	down	GO:0016020;GO:0016021;GO:0022857;GO:0055085;	-
TRIAE_CS42_1DL_TGACv1_061512_AA0197360	0.0182072	0.0457669	down	-	-
TRIAE_CS42_6AL_TGACv1_471582_AA1511400	0.0172185	0.365506	down	GO:0006950;GO:0009415;GO:0006950;GO:0009415;	-
TRIAE_CS42_1BL_TGACv1_031417_AA0113610	0.0171948	0.12713	down	-	-
TRIAE_CS42_5BL_TGACv1_406398_AA1345140	0.0171854	0.283992	down	GO:0016020;GO:0016021;GO:0022857;GO:0055085;GO:0016020;GO:0016021;GO:0022857;GO:0055085;GO:0016020;GO:0016021;GO:0022857;GO:0055085;GO:0016020;GO:0016021;GO:0022857;GO:0055085;	-
TRIAE_CS42_7BL_TGACv1_578508_AA1896220	0.0170048	0.290189	down	GO:0016020;GO:0016021;	-
TRIAE_CS42_2DL_TGACv1_159848_AA0543520	0.0169831	0.245681	down	-	-
TRIAE_CS42_3DL_TGACv1_250140_AA0862870	0.0167565	0.196452	down	-	-
TRIAE_CS42_5DL_TGACv1_437778_AA1467310	0.0167268	0.202034	down	GO:0000160;GO:0005634;GO:0000160;GO:0005634;GO:0000160;GO:0005622;GO:0000160;GO:0005634;GO:0000160;GO:0005634;	-
TRIAE_CS42_3AS_TGACv1_212614_AA0702090	0.0167244	0.312021	down	GO:0016491;GO:0055114;GO:0016491;GO:0055114;	-
TRIAE_CS42_5AS_TGACv1_394253_AA1279170	0.0167224	0.302413	down	GO:0016020;GO:0016021;	HVA22-like protein[Source:UniProtKB/TrEMBL;Acc:A0A1D5YVN8]
TRIAE_CS42_3B_TGACv1_234190_AA0831870	0.0164696	0.094226	down	-	-
TRIAE_CS42_U_TGACv1_640848_AA2077080	0.0164685	0.216122	down	GO:0006511;	-
TRIAE_CS42_4DL_TGACv1_342489_AA1115100	0.0160957	0.260198	down	-	-
TRIAE_CS42_2BL_TGACv1_129481_AA0385540	0.0159648	0.284772	down	GO:0000155;GO:0000160;GO:0004672;GO:0004674;GO:0005524;GO:0005794;GO:0005886;GO:0006468;GO:0007623;GO:0009637;GO:0009638;GO:0009735;GO:0009785;GO:0009882;GO:0010118;GO:0010181;GO:0010362;GO:0023014;GO:0042802;GO:0000155;GO:0000160;GO:0004672;GO:0005524;GO:0006468;GO:0009785;GO:0023014;GO:0000155;GO:0000160;GO:0004672;GO:0005524;GO:0006468;GO:0009785;GO:0023014;GO:0000155;GO:0000160;GO:0004672;GO:…	Phototropin-2 [Source:Projected from Arabidopsisthaliana (AT5G58140) UniProtKB/Swiss-Prot;Acc:P93025]
TRIAE_CS42_5BL_TGACv1_405222_AA1322410	0.0159126	0.324584	down	GO:0016020;GO:0016021;	-
TRIAE_CS42_5BL_TGACv1_405817_AA1335710	0.0159111	0.125144	down	-	-
TRIAE_CS42_6BS_TGACv1_514384_AA1659080	0.0152805	0.355626	down	GO:0003824;GO:0004722;GO:0006470;	-
TRIAE_CS42_7AL_TGACv1_557406_AA1780930	0.0151967	0.198458	down	GO:0004601;GO:0005576;GO:0006979;GO:0016491;GO:0020037;GO:0042744;GO:0046872;GO:0055114;GO:0098869;GO:0004601;GO:0005576;GO:0006979;GO:0016491;GO:0020037;GO:0042744;GO:0046872;GO:0055114;GO:0098869;	Peroxidase[Source:UniProtKB/TrEMBL;Acc:A0A1D6BMW3]
TRIAE_CS42_1DS_TGACv1_080572_AA0250350	0.0151967	0.198458	down	-	-
TRIAE_CS42_3AS_TGACv1_211476_AA0690510	0.0150424	0.169083	down	GO:0005786;GO:0006614;GO:0008312;GO:0030942;GO:0048500;GO:0005786;GO:0006614;GO:0008312;GO:0030942;GO:0048500;	-
TRIAE_CS42_6DS_TGACv1_543125_AA1735830	0.0150013	0.296551	down	-	-
TRIAE_CS42_2AL_TGACv1_095471_AA0311250	0.0149734	0.334931	down	GO:0043531;	-
TRIAE_CS42_1DL_TGACv1_062988_AA0222630	0.0149528	0.179799	down	GO:0006855;GO:0015238;GO:0015297;GO:0016020;GO:0016021;GO:0055085;	Protein DETOXIFICATION[Source:UniProtKB/TrEMBL;Acc:A0A1D5SY12]
TRIAE_CS42_5BL_TGACv1_404207_AA1290140	0.0149131	0.338025	down	GO:0005576;	Pathogenesis-related protein 1-1[Source:UniProtKB/TrEMBL;Acc:C3UZE5]
TRIAE_CS42_1BL_TGACv1_030290_AA0085630	0.0147813	0.279876	down	GO:0000166;GO:0003951;GO:0004143;GO:0005524;GO:0005622;GO:0007205;GO:0008152;GO:0016020;GO:0016021;GO:0016301;GO:0016310;GO:0016740;GO:0035556;GO:0000166;GO:0003951;GO:0004143;GO:0005524;GO:0005622;GO:0007205;GO:0008152;GO:0016020;GO:0016021;GO:0016301;GO:0016310;GO:0016740;GO:0035556;	Diacylglycerol kinase[Source:UniProtKB/TrEMBL;Acc:A0A1D6RED3]
TRIAE_CS42_1DS_TGACv1_081427_AA0260680	0.0147584	0.316356	down	GO:0000166;GO:0004672;GO:0004674;GO:0005524;GO:0006468;GO:0016301;GO:0016310;GO:0016740;GO:0000166;GO:0004672;GO:0004674;GO:0005524;GO:0006468;GO:0016301;GO:0016310;GO:0016740;	-
TRIAE_CS42_1AL_TGACv1_001912_AA0036610	0.0147494	0.297226	down	GO:0006855;GO:0015238;GO:0015297;GO:0016020;GO:0016021;GO:0055085;GO:0006855;GO:0015238;GO:0015297;GO:0016020;GO:0016021;GO:0055085;GO:0006855;GO:0015238;GO:0015297;GO:0016020;GO:0016021;GO:0055085;	Protein DETOXIFICATION[Source:UniProtKB/TrEMBL;Acc:A0A1D5RWF9]
TRIAE_CS42_2DL_TGACv1_160679_AA0553050	0.0147082	0.35253	down	-	Tubby-like F-box protein[Source:UniProtKB/TrEMBL;Acc:A0A1D5US03]
TRIAE_CS42_1AL_TGACv1_000944_AA0022350	0.0144862	0.196717	down	GO:0000166;GO:0003951;GO:0004143;GO:0005524;GO:0005622;GO:0007205;GO:0008152;GO:0016020;GO:0016021;GO:0016301;GO:0016310;GO:0016740;GO:0035556;GO:0000166;GO:0003951;GO:0004143;GO:0005524;GO:0005622;GO:0007205;GO:0008152;GO:0016020;GO:0016021;GO:0016301;GO:0016310;GO:0016740;GO:0035556;GO:0000166;GO:0003951;GO:0004143;GO:0005524;GO:0005622;GO:0007205;GO:0008152;GO:0016020;GO:0016021;GO:0016301;GO:…	Diacylglycerol kinase[Source:UniProtKB/TrEMBL;Acc:W4ZQF9]
TRIAE_CS42_1BL_TGACv1_034937_AA0145830	0.0142987	0.0817266	down	-	-
TRIAE_CS42_2AL_TGACv1_093876_AA0288580	0.0142091	0.043293	down	-	Phospholipid scramblase[Source:UniProtKB/TrEMBL;Acc:A0A1D5T9P8]
TRIAE_CS42_5BL_TGACv1_404633_AA1306870	0.0138041	0.217393	down	GO:0016020;GO:0016021;	-
TRIAE_CS42_7AL_TGACv1_558682_AA1795340	0.0137942	0.328358	down	-	-
TRIAE_CS42_3B_TGACv1_221665_AA0746910	0.0134548	0.303101	down	GO:0004672;GO:0005509;GO:0005524;GO:0006468;GO:0016020;GO:0016021;GO:0030247;	-
TRIAE_CS42_3B_TGACv1_220977_AA0725580	0.0134345	0.314087	down	GO:0008289;GO:0016020;GO:0016021;GO:0008289;GO:0016020;GO:0016021;	-
TRIAE_CS42_2DL_TGACv1_160864_AA0554760	0.0132485	0.274768	down	-	-
TRIAE_CS42_2AS_TGACv1_112071_AA0329490	0.0130203	0.259948	down	-	-
TRIAE_CS42_U_TGACv1_646280_AA2146300	0.012972	0.322681	down	GO:0008152;GO:0016787;GO:0008152;GO:0016787;	-
TRIAE_CS42_6AL_TGACv1_471624_AA1511960	0.01296	0.0800921	down	-	-
TRIAE_CS42_U_TGACv1_641713_AA2102280	0.0128157	0.283556	down	-	-
TRIAE_CS42_2BL_TGACv1_129499_AA0386210	0.0126597	0.224462	down	GO:0009691;GO:0016787;	Cytokinin riboside 5'-monophosphatephosphoribohydrolase[Source:UniProtKB/TrEMBL;Acc:A0A1D5TUL8]
TRIAE_CS42_1BS_TGACv1_051592_AA0180550	0.0125599	0.0421537	down	-	-
TRIAE_CS42_4AL_TGACv1_288347_AA0945660	0.0124118	0.316058	down	-	-
TRIAE_CS42_5BL_TGACv1_405770_AA1335010	0.012169	0.238112	down	GO:0005576;	-
TRIAE_CS42_3B_TGACv1_225498_AA0809080	0.0121561	0.263795	down	GO:0008152;GO:0016740;GO:0016757;GO:0016758;	Glycosyltransferase[Source:UniProtKB/TrEMBL;Acc:A0A1D5W825]
TRIAE_CS42_6BL_TGACv1_499463_AA1583340	0.0121261	0.32665	down	GO:0005506;GO:0016020;GO:0016021;GO:0016705;GO:0020037;GO:0055114;	-
TRIAE_CS42_2AL_TGACv1_094692_AA0301650	0.0120027	0.217469	down	-	-
TRIAE_CS42_5BL_TGACv1_404244_AA1291990	0.0117495	0.224649	down	-	-
TRIAE_CS42_2DL_TGACv1_160467_AA0550820	0.0116485	0.290882	down	-	-
TRIAE_CS42_1BL_TGACv1_033791_AA0142080	0.0114221	0.293111	down	GO:0003676;GO:0015074;	-
TRIAE_CS42_4BS_TGACv1_331358_AA1109910	0.0112472	0	down	GO:0008270;GO:0008270;	-
TRIAE_CS42_3DL_TGACv1_249135_AA0839220	0.0112472	0	down	GO:0009734;GO:0016020;GO:0016021;GO:0055085;	Auxin efflux carrier component 5 [Source:Projectedfrom Arabidopsis thaliana (AT5G16530) UniProtKB/Swiss-Prot;Acc:Q9FFD0]
TRIAE_CS42_5DL_TGACv1_433848_AA1423670	0.0112117	0.190383	down	GO:0005576;	Pathogenesis-related protein 1-16[Source:UniProtKB/TrEMBL;Acc:W5FY21]
TRIAE_CS42_3DL_TGACv1_250820_AA0873700	0.0111657	0.330563	down	GO:0003676;	-
TRIAE_CS42_5AS_TGACv1_393516_AA1273500	0.0110673	0.184828	down	-	-
TRIAE_CS42_U_TGACv1_640827_AA2076010	0.0108962	0.319538	down	GO:0016020;GO:0016021;	-
TRIAE_CS42_7BS_TGACv1_592179_AA1932650	0.0108756	0.0950245	down	GO:0016020;GO:0016021;GO:0016757;GO:0016020;GO:0016021;GO:0016757;GO:0016020;GO:0016021;GO:0016757;	-
TRIAE_CS42_2AL_TGACv1_093707_AA0285450	0.0108185	0.253625	down	-	-
TRIAE_CS42_7DS_TGACv1_625271_AA2064770	0.0106608	0.319579	down	GO:0000166;GO:0005524;GO:0016020;GO:0016021;GO:0016887;GO:0042626;GO:0055085;GO:0000166;GO:0005524;GO:0016020;GO:0016021;GO:0016887;GO:0042626;GO:0055085;	-
TRIAE_CS42_5AS_TGACv1_393642_AA1274840	0.0106059	0.158516	down	GO:0004497;GO:0005506;GO:0016020;GO:0016021;GO:0016705;GO:0020037;GO:0046872;GO:0055114;	-
TRIAE_CS42_5DS_TGACv1_456522_AA1472970	0.0103584	0.085813	down	-	-
TRIAE_CS42_1BL_TGACv1_031919_AA0122820	0.0102916	0.256666	down	GO:0006869;	-
TRIAE_CS42_2BL_TGACv1_129815_AA0397060	0.0102374	0.167812	down	-	-
TRIAE_CS42_7AL_TGACv1_557476_AA1781770	0.0102134	0.222221	down	GO:0000166;GO:0004672;GO:0004674;GO:0005524;GO:0006468;GO:0007165;GO:0016301;GO:0016310;GO:0016740;	Non-specific serine/threonine protein kinase[Source:UniProtKB/TrEMBL;Acc:A0A1D6BN33]
TRIAE_CS42_U_TGACv1_641443_AA2095190	0.0101493	0.261232	down	-	-
TRIAE_CS42_3B_TGACv1_226808_AA0819480	0.0100088	0.156881	down	-	-
TRIAE_CS42_2BL_TGACv1_131080_AA0422170	0.00981956	0.32898	down	GO:0004672;GO:0005524;GO:0006468;	-
TRIAE_CS42_4DS_TGACv1_361706_AA1171810	0.00980684	0.107586	down	GO:0016491;GO:0046872;GO:0055114;	-
TRIAE_CS42_4DL_TGACv1_342469_AA1114340	0.00979781	0.322146	down	GO:0015267;GO:0016020;GO:0016021;GO:0055085;GO:0015267;GO:0016020;GO:0016021;GO:0055085;	-
TRIAE_CS42_7AL_TGACv1_557629_AA1784260	0.00963276	0.266121	down	GO:0003950;GO:0006471;GO:0016740;GO:0016757;GO:0003950;GO:0006471;GO:0016740;GO:0016757;GO:0003950;GO:0006471;GO:0016740;GO:0016757;	Poly [ADP-ribose] polymerase[Source:UniProtKB/TrEMBL;Acc:A0A1D6BNI0]
TRIAE_CS42_7DL_TGACv1_604270_AA1996050	0.00944132	0.289626	down	-	-
TRIAE_CS42_7AL_TGACv1_557474_AA1781750	0.00935391	0.217591	down	GO:0006508;GO:0008152;GO:0008237;GO:0016787;GO:0016813;GO:0047652;	-
TRIAE_CS42_4DS_TGACv1_362510_AA1180200	0.00932	0.289042	down	GO:0019538;GO:0019538;	-
TRIAE_CS42_U_TGACv1_642184_AA2112830	0.00928458	0.300495	down	GO:0046983;GO:0046983;	-
TRIAE_CS42_5DL_TGACv1_437691_AA1467130	0.00927556	0.302191	down	GO:0003677;GO:0005634;GO:0006351;GO:0006355;GO:0003677;GO:0005634;GO:0006351;GO:0006355;	-
TRIAE_CS42_7BS_TGACv1_592121_AA1931120	0.0091794	0.186261	down	GO:0003677;	-
TRIAE_CS42_4AS_TGACv1_307028_AA1016380	0.00916732	0.249105	down	-	-
TRIAE_CS42_6BL_TGACv1_501251_AA1615220	0.00912186	0.178718	down	-	-
TRIAE_CS42_6AS_TGACv1_488046_AA1574160	0.00905428	0.106004	down	-	-
TRIAE_CS42_4AL_TGACv1_289294_AA0968600	0.00895305	0.279567	down	GO:0005215;GO:0006857;GO:0016020;GO:0016021;GO:0022857;GO:0055085;	-
TRIAE_CS42_5AL_TGACv1_378338_AA1252740	0.00872352	0.224092	down	GO:0005524;	-
TRIAE_CS42_3AS_TGACv1_210612_AA0675650	0.00865548	0.22939	down	-	-
TRIAE_CS42_5DL_TGACv1_433008_AA1397790	0.0086411	0.316139	down	GO:0009416;GO:0009507;GO:0016787;GO:0042726;GO:0047884;	"Nudix hydrolase 23, chloroplastic [Source:Projectedfrom Arabidopsis thaliana (AT2G42070) UniProtKB/Swiss-Prot;Acc:P93740]"
TRIAE_CS42_7AL_TGACv1_556874_AA1772610	0.00857044	0.290736	down	-	-
TRIAE_CS42_1AS_TGACv1_019860_AA0072260	0.00856403	0.194668	down	GO:0005794;GO:0006486;GO:0008378;GO:0016020;GO:0016021;GO:0016740;GO:0016757;GO:0030246;GO:0000139;GO:0005794;GO:0006486;GO:0008378;GO:0016020;GO:0016021;GO:0016740;GO:0016757;GO:0030246;GO:0005794;GO:0006486;GO:0008378;GO:0016020;GO:0016021;GO:0016740;GO:0016757;GO:0030246;GO:0005794;GO:0006486;GO:0008378;GO:0016020;GO:0016021;GO:0016740;GO:0016757;GO:0030246;	-
TRIAE_CS42_3DL_TGACv1_250132_AA0862670	0.00852886	0.300476	down	GO:0003677;GO:0003700;GO:0005634;GO:0006351;GO:0006355;GO:0007623;GO:0009909;	PHYTOCLOCK 1[Source:UniProtKB/TrEMBL;Acc:A0A1D5WHP5]
TRIAE_CS42_6DL_TGACv1_526384_AA1681470	0.0084502	0.148624	down	GO:0005622;GO:0008270;	-
TRIAE_CS42_2BS_TGACv1_149291_AA0496690	0.00843054	0.131916	down	GO:0004601;GO:0005576;GO:0006979;GO:0016491;GO:0020037;GO:0042744;GO:0046872;GO:0055114;GO:0098869;	"Peroxidase [Source:UniProtKB/TrEMBL;Acc:C6ETB3]"""
TRIAE_CS42_1DS_TGACv1_080147_AA0241380	0.00835615	0.314705	down	GO:0016020;GO:0016021;GO:0016020;GO:0016021;GO:0016020;GO:0016021;GO:0016020;GO:0016021;GO:0016020;GO:0016021;GO:0016020;GO:0016021;GO:0016020;GO:0016021;	-
TRIAE_CS42_5DL_TGACv1_434290_AA1433360	0.0082224	0.2469	down	GO:0016020;GO:0016021;	-
TRIAE_CS42_5AL_TGACv1_377494_AA1247290	0.00816147	0	down	GO:0045735;	-
TRIAE_CS42_2AL_TGACv1_093356_AA0278300	0.00802474	0.287149	down	GO:0016491;GO:0055114;	-
TRIAE_CS42_2AL_TGACv1_094197_AA0294130	0.00800452	0.321328	down	GO:0004672;GO:0005524;GO:0006468;GO:0004672;GO:0005524;GO:0006468;GO:0004672;GO:0005524;GO:0006468;GO:0004672;GO:0005524;GO:0006468;	-
TRIAE_CS42_5DL_TGACv1_436942_AA1464130	0.00789418	0.257882	down	GO:0005576;	-
TRIAE_CS42_3AS_TGACv1_211194_AA0686560	0.00770011	0.320788	down	GO:0005509;GO:0016020;GO:0016021;GO:0055085;GO:0005509;GO:0016020;GO:0016021;GO:0055085;GO:0005509;GO:0016020;GO:0016021;GO:0055085;	-
TRIAE_CS42_2DL_TGACv1_159566_AA0539920	0.00769982	0.0381391	down	-	-
TRIAE_CS42_5AL_TGACv1_374241_AA1194740	0.0075609	0.301264	down	GO:0005576;	-
TRIAE_CS42_7BL_TGACv1_578814_AA1900640	0.00755577	0.0511226	down	GO:0004497;GO:0005506;GO:0016020;GO:0016021;GO:0016491;GO:0016705;GO:0020037;GO:0046872;GO:0055114;	-
TRIAE_CS42_3B_TGACv1_221232_AA0734560	0.00728446	0.166859	down	GO:0016747;	-
TRIAE_CS42_1AS_TGACv1_019176_AA0062190	0.00707744	0.305029	down	GO:0016020;GO:0016021;GO:0016020;GO:0016021;GO:0016020;GO:0016021;GO:0016020;GO:0016021;GO:0016020;GO:0016021;GO:0016020;GO:0016021;	-
TRIAE_CS42_5AL_TGACv1_376779_AA1240860	0.00702988	0.0876007	down	-	-
TRIAE_CS42_3DS_TGACv1_271688_AA0905560	0.0068121	0.307812	down	GO:0000166;GO:0004812;GO:0005524;GO:0006418;	-
TRIAE_CS42_2AL_TGACv1_094588_AA0299990	0.00668822	0.279986	down	-	-
TRIAE_CS42_2BS_TGACv1_147844_AA0488140	0.00636496	0.261127	down	GO:0004190;GO:0006508;GO:0008233;GO:0016787;	-
TRIAE_CS42_5AL_TGACv1_376159_AA1232965	0.00632819	0.148319	down	-	-
TRIAE_CS42_2BS_TGACv1_145841_AA0446360	0.0061695	0.268592	down	GO:0043531;	-
TRIAE_CS42_7DL_TGACv1_603474_AA1984390	0.00602976	0.241836	down	-	-
TRIAE_CS42_6BL_TGACv1_500192_AA1600940	0.00596574	0.143561	down	GO:0005622;GO:0008270;	-
TRIAE_CS42_6BL_TGACv1_499800_AA1592060	0.00577844	0.240276	down	GO:0005886;GO:0008643;GO:0016020;GO:0016021;	Bidirectional sugar transporter SWEET[Source:UniProtKB/TrEMBL;Acc:W5GM26]
TRIAE_CS42_5AL_TGACv1_377105_AA1244130	0.00565687	0.250555	down	GO:0003677;GO:0005634;GO:0006351;GO:0006355;	-
TRIAE_CS42_4BS_TGACv1_328737_AA1092810	0.00564254	0.280109	down	GO:0003677;GO:0005634;GO:0006355;	-
TRIAE_CS42_1DL_TGACv1_061935_AA0205830	0.00563871	0.234753	down	GO:0004364;GO:0016740;	Glutathione transferase[Source:UniProtKB/TrEMBL;Acc:Q8RW01]
TRIAE_CS42_6DS_TGACv1_542461_AA1720960	0.00560978	0.24518	down	-	-
TRIAE_CS42_5DL_TGACv1_433432_AA1413010	0.00555752	0.118318	down	-	-
TRIAE_CS42_5DL_TGACv1_433910_AA1425110	0.00549681	0.239005	down	GO:0004072;GO:0008652;GO:0009088;GO:0009089;GO:0016310;GO:0004072;GO:0008652;GO:0009088;GO:0009089;GO:0016310;GO:0004072;GO:0008652;GO:0009088;GO:0009089;GO:0016310;	-
TRIAE_CS42_2BL_TGACv1_129425_AA0383150	0.00528058	0.283764	down	-	-
TRIAE_CS42_2AL_TGACv1_094696_AA0301720	0.00520129	0.0961105	down	GO:0004601;GO:0006979;GO:0016491;GO:0020037;GO:0042744;GO:0046872;GO:0055114;GO:0098869;	Peroxidase[Source:UniProtKB/TrEMBL;Acc:A0A1D5TCL9]
TRIAE_CS42_2AL_TGACv1_098232_AA0325800	0.00519204	0.233044	down	GO:0005509;GO:0009523;GO:0009654;GO:0015979;GO:0019898;	-
TRIAE_CS42_7BL_TGACv1_577483_AA1876500	0.00511368	0.277125	down	GO:0003677;GO:0005634;GO:0006351;GO:0006355;GO:0003677;GO:0005634;GO:0006351;GO:0006355;GO:0003677;GO:0005634;GO:0006351;GO:0006355;	-
TRIAE_CS42_2BL_TGACv1_130745_AA0417240	0.00510306	0.194819	down	GO:0016020;GO:0016021;GO:0055085;	-
TRIAE_CS42_2DL_TGACv1_161630_AA0559610	0.0050862	0	down	GO:0016020;GO:0016021;GO:0055085;	-
TRIAE_CS42_6AL_TGACv1_472384_AA1521540	0.00502729	0.244606	down	GO:0019538;	-
TRIAE_CS42_3AS_TGACv1_211725_AA0693400	0.00502383	0.237849	down	GO:0003824;GO:0006979;GO:0009414;GO:0009507;GO:0009737;	-
TRIAE_CS42_5AL_TGACv1_375852_AA1228030	0.0049221	0.132191	down	GO:0016020;GO:0016021;	-
TRIAE_CS42_6BS_TGACv1_513328_AA1638350	0.00485648	0.047113	down	GO:0016020;GO:0016021;	-
TRIAE_CS42_6BS_TGACv1_514198_AA1656780	0.00485384	0.115689	down	GO:0004672;GO:0005524;GO:0006468;GO:0016020;GO:0016021;GO:0004672;GO:0005524;GO:0006468;GO:0016020;GO:0016021;	-
TRIAE_CS42_6AS_TGACv1_487145_AA1568530	0.00480258	0.289308	down	GO:0004252;GO:0006508;GO:0008233;GO:0008236;GO:0016787;GO:0004252;GO:0006508;GO:0008233;GO:0008236;GO:0016787;	-
TRIAE_CS42_1AL_TGACv1_000196_AA0005810	0.00452071	0.207256	down	-	-
TRIAE_CS42_5AL_TGACv1_378531_AA1253640	0.0043595	0.277478	down	-	-
TRIAE_CS42_7DS_TGACv1_621711_AA2024020	0.00435372	0	down	-	-
TRIAE_CS42_4DL_TGACv1_342513_AA1115520	0.00435372	0	down	GO:0004672;GO:0005524;GO:0006468;	-
TRIAE_CS42_6AS_TGACv1_486758_AA1564900	0.00433921	0.185849	down	GO:0016740;	Glutathione-S-transferase 28e45[Source:UniProtKB/TrEMBL;Acc:Q8LL15]
TRIAE_CS42_3DS_TGACv1_271938_AA0911390	0.00433384	0.257283	down	GO:0003676;	-
TRIAE_CS42_6AL_TGACv1_472383_AA1521510	0.00431074	0.203806	down	GO:0042742;GO:0050832;	-
TRIAE_CS42_5BL_TGACv1_405329_AA1325190	0.00430638	0.216791	down	GO:0005886;GO:0006875;GO:0009506;GO:0016020;GO:0016021;GO:0046915;GO:0055072;GO:0055085;GO:1990388;	-
TRIAE_CS42_2DL_TGACv1_159651_AA0541030	0.00421932	0.29277	down	GO:0004672;GO:0005524;GO:0006468;GO:0004672;GO:0005524;GO:0006468;GO:0004672;GO:0005524;GO:0006468;GO:0004672;GO:0005524;GO:0006468;GO:0004672;GO:0005524;GO:0006468;	-
TRIAE_CS42_7BL_TGACv1_576798_AA1855280	0.00417459	0.242409	down	-	-
TRIAE_CS42_2DL_TGACv1_158388_AA0517230	0.00415408	0.238616	down	GO:0005576;GO:0030145;GO:0045735;GO:0046872;GO:0005576;GO:0030145;GO:0045735;GO:0046872;	-
TRIAE_CS42_7BL_TGACv1_581162_AA1916650	0.00409007	0.116801	down	GO:0004601;GO:0005576;GO:0006979;GO:0016491;GO:0020037;GO:0042744;GO:0046872;GO:0055114;GO:0098869;GO:0004601;GO:0005576;GO:0006979;GO:0016491;GO:0020037;GO:0042744;GO:0046872;GO:0055114;GO:0098869;	Peroxidase[Source:UniProtKB/TrEMBL;Acc:A0A1D6CCY6]
TRIAE_CS42_1BL_TGACv1_032213_AA0126900	0.00404218	0.22985	down	GO:0003824;GO:0016491;GO:0016614;GO:0050660;GO:0055114;GO:0003824;GO:0016491;GO:0016614;GO:0050660;GO:0055114;	-
TRIAE_CS42_6DL_TGACv1_526490_AA1685160	0.00371031	0.241176	down	GO:0006950;GO:0009415;	-
TRIAE_CS42_3B_TGACv1_222649_AA0768560	0.00369736	0.287127	down	GO:0005509;GO:0016020;GO:0016021;GO:0055085;GO:0005509;GO:0016020;GO:0016021;GO:0055085;GO:0005509;GO:0016020;GO:0016021;GO:0055085;	-
TRIAE_CS42_4BS_TGACv1_328313_AA1086120	0.00356895	0.213011	down	GO:0043531;GO:0043531;	-
TRIAE_CS42_7BL_TGACv1_576950_AA1861000	0.00349606	0.176999	down	GO:0004672;GO:0005524;GO:0006468;	-
TRIAE_CS42_4BL_TGACv1_320425_AA1038680	0.00337258	0.280948	down	GO:0015267;GO:0016020;GO:0016021;GO:0055085;GO:0015267;GO:0016020;GO:0016021;GO:0055085;	-
TRIAE_CS42_3B_TGACv1_220916_AA0723630	0.00315661	0.112129	down	GO:0016020;GO:0016021;GO:1990641;	-
TRIAE_CS42_3B_TGACv1_221405_AA0739790	0.00314012	0.0436866	down	GO:0005743;GO:0016020;GO:0016021;GO:0022857;GO:0055085;GO:0005743;GO:0016020;GO:0016021;GO:0022857;GO:0055085;	-
TRIAE_CS42_4BS_TGACv1_328195_AA1084400	0.00314012	0.0436866	down	GO:0005576;GO:0030145;GO:0045735;GO:0046872;	-
TRIAE_CS42_5BL_TGACv1_405012_AA1317860	0.00307624	0.164044	down	-	-
TRIAE_CS42_1AL_TGACv1_000167_AA0005240	0.0028785	0.257866	down	GO:0030001;GO:0046872;	-
TRIAE_CS42_1BL_TGACv1_033189_AA0137670	0.00281664	0.0182027	down	GO:0010099;GO:0010099;GO:0010099;	-
TRIAE_CS42_2DS_TGACv1_177565_AA0580190	0.00279741	0.226928	down	GO:0003824;GO:0004604;GO:0005623;GO:0008152;GO:0016671;GO:0019344;GO:0019419;GO:0045454;GO:0055114;GO:0003824;GO:0005623;GO:0008152;GO:0016671;GO:0019419;GO:0045454;GO:0055114;GO:0003824;GO:0004604;GO:0005623;GO:0008152;GO:0016671;GO:0019344;GO:0019419;GO:0045454;GO:0055114;	-
TRIAE_CS42_1DL_TGACv1_062916_AA0221650	0.00277543	0.10993	down	-	-
TRIAE_CS42_3AS_TGACv1_211383_AA0689470	0.00275636	0.154023	down	GO:0003677;GO:0005634;GO:0006355;	-
TRIAE_CS42_3AS_TGACv1_212705_AA0702690	0.0027552	0.269012	down	GO:0000166;GO:0004812;GO:0005524;GO:0006418;GO:0000166;GO:0004812;GO:0005524;GO:0006418;	-
TRIAE_CS42_7DS_TGACv1_623623_AA2054800	0.00275515	0.254591	down	GO:0005576;	-
TRIAE_CS42_2AL_TGACv1_095101_AA0306920	0.00274773	0	down	GO:0003677;GO:0005634;GO:0006351;GO:0006355;GO:0003677;GO:0005634;GO:0006351;GO:0006355;	-
TRIAE_CS42_3B_TGACv1_226116_AA0814040	0.00274584	0.26761	down	GO:0000166;GO:0004812;GO:0005524;GO:0006418;	-
TRIAE_CS42_7BS_TGACv1_594019_AA1955580	0.00273019	0.143022	down	GO:0016020;GO:0016021;GO:0016020;GO:0016021;GO:0016020;GO:0016021;	-
TRIAE_CS42_4AL_TGACv1_290028_AA0980620	0.00270305	0.149505	down	-	-
TRIAE_CS42_2DL_TGACv1_158215_AA0512750	0.00269196	0.229586	down	GO:0003677;GO:0005634;GO:0006351;GO:0006355;GO:0003677;GO:0005634;GO:0006351;GO:0006355;	-
TRIAE_CS42_1DL_TGACv1_062706_AA0218470	0.00260301	0.108863	down	GO:0003824;	-
TRIAE_CS42_5BL_TGACv1_413344_AA1367990	0.00248794	0.10412	down	GO:0000166;GO:0005524;	-
TRIAE_CS42_3AL_TGACv1_195318_AA0647950	0.00211337	0.109216	down	GO:0005623;GO:0009055;GO:0015035;GO:0022900;GO:0045454;GO:0055114;GO:0005623;GO:0009055;GO:0015035;GO:0022900;GO:0045454;GO:0055114;	-
TRIAE_CS42_7DS_TGACv1_622344_AA2038090	0.00209778	0.158424	down	GO:0000977;GO:0003677;GO:0003700;GO:0005634;GO:0006351;GO:0006355;GO:0045944;GO:0046983;	-
TRIAE_CS42_U_TGACv1_642331_AA2115880	0.00204181	0.258321	down	GO:0016020;GO:0016021;GO:0022857;GO:0055085;GO:0016020;GO:0016021;GO:0022857;GO:0055085;GO:0016020;GO:0016021;GO:0022857;GO:0055085;	-
TRIAE_CS42_5AS_TGACv1_395008_AA1282440	0.00203204	0	down	GO:0000166;GO:0005524;GO:0051301;	-
TRIAE_CS42_7DL_TGACv1_603882_AA1990640	0.00202933	0.201444	down	GO:0004089;GO:0006730;GO:0008270;GO:0046872;GO:0004089;GO:0006730;GO:0008270;GO:0046872;GO:0004089;GO:0006730;GO:0008270;GO:0046872;	-
TRIAE_CS42_2DL_TGACv1_158223_AA0512960	0.00200431	0.241412	down	-	-
TRIAE_CS42_3DS_TGACv1_271475_AA0899730	0.00190582	0.230625	down	GO:0003677;GO:0005634;GO:0006351;GO:0006355;GO:0003677;GO:0005634;GO:0006351;GO:0006355;GO:0003677;GO:0005634;GO:0006351;GO:0006355;GO:0003677;GO:0005634;GO:0006351;GO:0006355;	-
TRIAE_CS42_7AS_TGACv1_570244_AA1832810	0.00187725	0.254994	down	GO:0009793;	-
TRIAE_CS42_U_TGACv1_642663_AA2121140	0.00181921	0.193056	down	GO:0016020;GO:0016021;	-
TRIAE_CS42_6BL_TGACv1_499743_AA1590760	0.00172185	0.228317	down	GO:0006508;GO:0008234;GO:0006508;GO:0008234;	-
TRIAE_CS42_7AS_TGACv1_569494_AA1817470	0.00166759	0.20023	down	GO:0003677;	-
TRIAE_CS42_5BS_TGACv1_423687_AA1381940	0.00163024	0.202817	down	GO:0004497;GO:0005506;GO:0016491;GO:0016705;GO:0020037;GO:0046872;GO:0055114;	-
TRIAE_CS42_7DL_TGACv1_602743_AA1967200	0.00162494	0.158598	down	GO:0006950;GO:0009415;	-
TRIAE_CS42_3DS_TGACv1_273170_AA0929130	0.00161115	0.228675	down	GO:0009269;	-
TRIAE_CS42_2BS_TGACv1_146240_AA0459970	0.00154229	0.151753	down	GO:0000287;GO:0003824;GO:0008152;GO:0010333;GO:0016491;GO:0016614;GO:0016829;GO:0046872;GO:0050660;GO:0055114;	-
TRIAE_CS42_6DS_TGACv1_543125_AA1735850	0.00147206	0.0286043	down	-	-
TRIAE_CS42_1DS_TGACv1_080114_AA0239910	0.0014676	0.184212	down	GO:0045735;	"LMW-GS [Source:UniProtKB/TrEMBL;Acc:Q00M61]"""
TRIAE_CS42_5DL_TGACv1_433449_AA1413400	0.00146626	0.19583	down	GO:0004553;GO:0005975;GO:0004553;GO:0005975;GO:0004553;GO:0005975;GO:0004553;GO:0005975;GO:0004553;GO:0005975;	-
TRIAE_CS42_2DL_TGACv1_160422_AA0550370	0.00146287	0.186796	down	-	-
TRIAE_CS42_4DL_TGACv1_345282_AA1152600	0.00145861	0.240757	down	GO:0006812;GO:0008324;GO:0016020;GO:0016021;GO:0055085;GO:0098655;	"HKT8 [Source:UniProtKB/TrEMBL;Acc:A4ZGN6]"""
TRIAE_CS42_5DL_TGACv1_436150_AA1458570	0.00143844	0.109804	down	GO:0006508;GO:0008234;	-
TRIAE_CS42_7AL_TGACv1_556952_AA1774080	0.00141199	0.208573	down	-	-
TRIAE_CS42_5DL_TGACv1_436114_AA1458200	0.00140615	0.0675475	down	GO:0003824;GO:0010181;GO:0016491;GO:0055114;GO:0003824;GO:0010181;GO:0016491;GO:0055114;GO:0003824;GO:0010181;GO:0016491;GO:0055114;	-
TRIAE_CS42_2DL_TGACv1_159647_AA0540920	0.00139551	0.218433	down	GO:0016491;GO:0055114;	-
TRIAE_CS42_1DL_TGACv1_061681_AA0201560	0.00134908	0.15719	down	-	-
TRIAE_CS42_5AS_TGACv1_395368_AA1282940	0.00132235	0.199263	down	-	Thaumatin-like protein[Source:UniProtKB/TrEMBL;Acc:Q8S4P7]
TRIAE_CS42_4AS_TGACv1_307080_AA1016780	0.0013001	0.162256	down	GO:0003677;GO:0005634;GO:0006355;GO:0003677;GO:0005634;GO:0006355;	-
TRIAE_CS42_5DS_TGACv1_456892_AA1479690	0.00125684	0.214881	down	GO:0004672;GO:0005524;GO:0006468;GO:0043531;GO:0004672;GO:0005524;GO:0006468;GO:0043531;GO:0043531;GO:0004672;GO:0005524;GO:0006468;GO:0043531;	-
TRIAE_CS42_2DL_TGACv1_159230_AA0534920	0.00125542	0.13015	down	GO:0000166;GO:0005524;GO:0016301;GO:0016307;GO:0016308;GO:0016310;GO:0016740;GO:0046488;GO:0046854;GO:0000166;GO:0005524;GO:0016301;GO:0016307;GO:0016308;GO:0016310;GO:0016740;GO:0046488;GO:0046854;	-
TRIAE_CS42_3B_TGACv1_222945_AA0773750	0.00124871	0.243486	down	GO:0016020;GO:0016021;GO:0022857;GO:0055085;GO:0016020;GO:0016021;GO:0022857;GO:0055085;GO:0016020;GO:0016021;GO:0022857;GO:0055085;GO:0016020;GO:0016021;GO:0022857;GO:0055085;	-
TRIAE_CS42_5AL_TGACv1_376159_AA1232960	0.00120597	0.0533947	down	-	-
TRIAE_CS42_7BL_TGACv1_577114_AA1866300	0.00116059	0.132697	down	-	-
TRIAE_CS42_5BL_TGACv1_406562_AA1347160	0.00115956	0.144496	down	-	-
TRIAE_CS42_5DL_TGACv1_436503_AA1461430	0.00112459	0	down	-	-
TRIAE_CS42_4AL_TGACv1_289683_AA0975120	0.00111786	0.152027	down	GO:0016020;GO:0016021;GO:0022857;	WAT1-related protein[Source:UniProtKB/TrEMBL;Acc:W5DP15]
TRIAE_CS42_4BL_TGACv1_320605_AA1044440	0.00103866	0.145265	down	-	-
TRIAE_CS42_5DL_TGACv1_438973_AA1468800	0.00103528	0.1204	down	-	-
TRIAE_CS42_3AS_TGACv1_210427_AA0671780	0.000963263	0.0444956	down	GO:0004497;GO:0005506;GO:0016491;GO:0016705;GO:0020037;GO:0046872;GO:0055114;	-
TRIAE_CS42_5AL_TGACv1_374696_AA1206820	0.00095983	0.0976733	down	GO:0030001;GO:0046872;	-
TRIAE_CS42_4BL_TGACv1_322089_AA1068430	0.000949391	0.175812	down	-	-
TRIAE_CS42_7BL_TGACv1_576916_AA1859680	0.000863637	0.102373	down	GO:0004553;GO:0005576;GO:0005618;GO:0005975;GO:0006073;GO:0008152;GO:0010411;GO:0016740;GO:0016762;GO:0016787;GO:0016798;GO:0042546;GO:0048046;GO:0071555;	Xyloglucan endotransglucosylase/hydrolase[Source:UniProtKB/TrEMBL;Acc:A0A1D6C2R3]
TRIAE_CS42_4AL_TGACv1_289983_AA0979890	0.00084316	0.231101	down	-	-
TRIAE_CS42_7AL_TGACv1_559181_AA1798520	0.000724032	0.154139	down	-	-
TRIAE_CS42_5DL_TGACv1_434958_AA1444150	0.000665608	0.19876	down	-	-
TRIAE_CS42_7DL_TGACv1_605213_AA2005430	0.0006112	0.112324	down	GO:0000166;GO:0004672;GO:0004674;GO:0005524;GO:0006468;GO:0007165;GO:0016301;GO:0016310;GO:0016740;GO:0000166;GO:0004672;GO:0004674;GO:0005524;GO:0006468;GO:0007165;GO:0016301;GO:0016310;GO:0016740;GO:0000166;GO:0004672;GO:0004674;GO:0005524;GO:0006468;GO:0007165;GO:0016301;GO:0016310;GO:0016740;	Non-specific serine/threonine protein kinase[Source:UniProtKB/TrEMBL;Acc:A0A1D6CUI0]
TRIAE_CS42_3B_TGACv1_223506_AA0783140	0.000556672	0.141146	down	GO:0042742;GO:0050832;	-
TRIAE_CS42_5AS_TGACv1_392939_AA1266560	0.000548402	0	down	GO:0016020;GO:0016021;GO:0016192;	-
TRIAE_CS42_3B_TGACv1_223119_AA0776690	0.000548402	0	down	GO:0004553;GO:0005975;GO:0008152;GO:0016787;GO:0016798;	-
TRIAE_CS42_3AL_TGACv1_194067_AA0625780	0.000548402	0	down	GO:0004518;GO:0006952;GO:0009607;GO:0009626;GO:0016787;GO:0031640;GO:0042742;GO:0050832;GO:0090305;GO:0042742;GO:0050832;	Wheatwin-1 [Source:UniProtKB/Swiss-Prot;Acc:O64392]
TRIAE_CS42_6DL_TGACv1_526363_AA1680770	0.000491165	0.164456	down	-	-
TRIAE_CS42_2AS_TGACv1_113707_AA0359670	0.0004856	0.0921923	down	GO:0046983;GO:0046983;	-
TRIAE_CS42_7BL_TGACv1_576746_AA1853220	0.000479082	0.106789	down	GO:0000166;GO:0004672;GO:0004674;GO:0005524;GO:0006468;GO:0007165;GO:0016301;GO:0016310;GO:0016740;	Non-specific serine/threonine protein kinase[Source:UniProtKB/TrEMBL;Acc:A0A1D6C1M0]
TRIAE_CS42_5AL_TGACv1_374601_AA1204160	0.000469321	0.114417	down	GO:0003676;GO:0008270;	-
TRIAE_CS42_7AS_TGACv1_571446_AA1847780	0.000449259	0.113792	down	GO:0000977;GO:0003677;GO:0003700;GO:0005634;GO:0006351;GO:0006355;GO:0045944;GO:0046983;	MIKC-type MADS-box transcription factor WM24A[Source:UniProtKB/TrEMBL;Acc:A9J209]
TRIAE_CS42_7DL_TGACv1_602895_AA1971290	0.000437034	0.167722	down	GO:0003677;GO:0005634;GO:0006351;GO:0006355;GO:0003677;GO:0005634;GO:0006351;GO:0006355;GO:0003677;GO:0005634;GO:0006351;GO:0006355;	-
TRIAE_CS42_1AL_TGACv1_000056_AA0001810	0.000429861	0.218073	down	GO:0000166;GO:0003883;GO:0005524;GO:0006221;GO:0006241;GO:0006541;GO:0016874;GO:0044210;GO:0000166;GO:0003883;GO:0005524;GO:0006221;GO:0006241;GO:0006541;GO:0016874;GO:0044210;	CTP synthase[Source:UniProtKB/TrEMBL;Acc:A0A1D5RP85]
TRIAE_CS42_4AL_TGACv1_289752_AA0976330	0.000427733	0.185928	down	GO:0009793;	-
TRIAE_CS42_7DL_TGACv1_603560_AA1985660	0.000383981	0.177829	down	GO:0006952;GO:0008152;GO:0009607;GO:0016787;GO:0016798;GO:0052861;GO:0052862;	Thaumatin-like protein PWIR2[Source:UniProtKB/Swiss-Prot;Acc:P27357]
TRIAE_CS42_5AS_TGACv1_393702_AA1275410	0.000360331	0	down	-	-
TRIAE_CS42_5AL_TGACv1_374185_AA1192750	0.000357942	0.0913802	down	GO:0000287;GO:0008152;GO:0010333;GO:0016829;GO:0046872;	-
TRIAE_CS42_3AL_TGACv1_193635_AA0615880	0.000341289	0.114984	down	GO:0004553;GO:0005975;GO:0008152;GO:0016787;GO:0016798;	-
TRIAE_CS42_U_TGACv1_640801_AA2074730	0.000311721	0.112129	down	GO:0008271;GO:0008272;GO:0009507;GO:0015116;GO:0016020;GO:0016021;GO:0055085;GO:1902358;GO:0008271;GO:0008272;GO:0009507;GO:0015116;GO:0016020;GO:0016021;GO:0055085;GO:1902358;	-
TRIAE_CS42_3AL_TGACv1_194627_AA0636990	0.000311399	0.191079	down	GO:0016020;GO:0016021;GO:0022857;GO:0055085;GO:0016020;GO:0016021;GO:0022857;GO:0055085;	-
TRIAE_CS42_3DL_TGACv1_249275_AA0843820	0.00028959	0.0308046	down	GO:0016020;GO:0016021;GO:1990641;	-
TRIAE_CS42_4DL_TGACv1_344084_AA1143460	0.000262355	0.0304147	down	GO:0000977;GO:0003677;GO:0003700;GO:0005634;GO:0006351;GO:0006355;GO:0009742;GO:0045944;GO:0046983;GO:0000977;GO:0003677;GO:0003700;GO:0005634;GO:0006351;GO:0006355;GO:0045944;GO:0046983;	MIKC-type MADS-box transcription factor WM28A[Source:UniProtKB/TrEMBL;Acc:A9J220]
TRIAE_CS42_3AL_TGACv1_193610_AA0614870	0.000259341	0.116949	down	GO:0003824;GO:0004721;GO:0004722;GO:0006470;GO:0016787;GO:0043169;GO:0046872;	-
TRIAE_CS42_5AS_TGACv1_393876_AA1276670	0.000256677	0.106245	down	-	-
TRIAE_CS42_2DS_TGACv1_178613_AA0598190	0.000219998	0.120774	down	GO:0046983;GO:0046983;	-
TRIAE_CS42_1AS_TGACv1_022397_AA0082470	0.000208355	0	down	-	-
TRIAE_CS42_7BS_TGACv1_592698_AA1943280	0.000197647	0.111919	down	GO:0016020;GO:0016021;GO:0022857;GO:0055085;GO:0005886;GO:0010336;GO:0016020;GO:0016021;GO:0022857;GO:0055085;GO:0097708;GO:0016020;GO:0016021;GO:0022857;GO:0055085;	Protein NRT1/ PTR FAMILY 3.1 [Source:Projected fromArabidopsis thaliana (AT1G68570) UniProtKB/Swiss-Prot;Acc:Q9SX20]
TRIAE_CS42_2DL_TGACv1_158647_AA0523940	0.000190212	0.0934408	down	GO:0003824;GO:0006520;GO:0016829;	-
TRIAE_CS42_4BL_TGACv1_320848_AA1050110	0.000181687	0.0985749	down	GO:0003677;GO:0005634;GO:0006355;	-
TRIAE_CS42_5BL_TGACv1_407474_AA1357240	0.00017393	0.0980719	down	GO:0005622;GO:0008270;GO:0005622;GO:0008270;	-
TRIAE_CS42_3AL_TGACv1_195110_AA0644910	0.000168789	0.133487	down	GO:0004553;GO:0005975;GO:0008152;GO:0016787;GO:0016798;	"Beta-1,3-glucanase[Source:UniProtKB/TrEMBL;Acc:Q9XEN5]"
TRIAE_CS42_7BL_TGACv1_578400_AA1894160	0.000168561	0.130612	down	-	-
TRIAE_CS42_3DL_TGACv1_250163_AA0863410	0.000166562	0.147538	down	GO:0004553;GO:0005975;GO:0008152;GO:0016787;GO:0016798;	-
TRIAE_CS42_4AL_TGACv1_289001_AA0963150	0.00016159	0.0830223	down	GO:0016491;GO:0046872;GO:0055114;	-
TRIAE_CS42_6AL_TGACv1_471301_AA1506610	0.000157321	0.0986356	down	GO:0004497;GO:0005506;GO:0016020;GO:0016021;GO:0016491;GO:0016705;GO:0020037;GO:0046872;GO:0055114;GO:0004497;GO:0005506;GO:0016020;GO:0016021;GO:0016491;GO:0016705;GO:0020037;GO:0046872;GO:0055114;	-
TRIAE_CS42_4AS_TGACv1_307822_AA1023730	0.000153512	0.137	down	GO:0000160;GO:0005634;GO:0000160;GO:0005634;GO:0000160;GO:0005634;GO:0000160;GO:0005634;GO:0000160;GO:0005634;	-
TRIAE_CS42_U_TGACv1_642754_AA2122690	0.000139384	0	down	-	-
TRIAE_CS42_4DL_TGACv1_343316_AA1133120	0.000133637	0.119866	down	GO:0003677;GO:0005634;GO:0006355;	-
TRIAE_CS42_7BL_TGACv1_577252_AA1870110	0.000122536	0.0755586	down	GO:0000166;GO:0006812;GO:0016020;GO:0016021;GO:0016787;GO:0019829;GO:0030001;GO:0046872;GO:0099132;GO:0000166;GO:0006812;GO:0016020;GO:0016021;GO:0016787;GO:0019829;GO:0099132;GO:0000166;GO:0006812;GO:0016020;GO:0016021;GO:0016787;GO:0019829;GO:0099132;GO:0000166;GO:0006812;GO:0016020;GO:0016021;GO:0016787;GO:0019829;GO:0099132;	-
TRIAE_CS42_1AL_TGACv1_002955_AA0046720	0.00012203	0.140294	down	-	-
TRIAE_CS42_2AS_TGACv1_113487_AA0356770	9.20864e-05	0.147369	down	GO:0030001;GO:0046872;	Heavy metal-associated isoprenylated protein 1[Source:UniProtKB/TrEMBL;Acc:W5B397]
TRIAE_CS42_3DL_TGACv1_250762_AA0872750	8.94194e-05	0.127742	down	GO:0004672;GO:0005509;GO:0005524;GO:0006468;GO:0016020;GO:0016021;	-
TRIAE_CS42_7AL_TGACv1_559055_AA1797770	7.37415e-05	0.109459	down	-	-
TRIAE_CS42_3DL_TGACv1_250396_AA0867500	6.1959e-05	0.105527	down	GO:0003677;GO:0006357;GO:0046983;	-
TRIAE_CS42_1DS_TGACv1_081011_AA0256740	5.72773e-05	0.0489112	down	-	-
TRIAE_CS42_4DL_TGACv1_343689_AA1138280	5.16772e-05	0.119161	down	-	-
TRIAE_CS42_1AL_TGACv1_001888_AA0036300	5.08593e-05	0.076856	down	-	-
TRIAE_CS42_1DL_TGACv1_064639_AA0235210	5.08045e-05	0.0897297	down	-	-
TRIAE_CS42_7BL_TGACv1_576950_AA1861010	4.92378e-05	0.13371	down	-	-
TRIAE_CS42_4BL_TGACv1_320547_AA1042810	3.92715e-05	0.0177982	down	GO:0000287;GO:0008152;GO:0010333;GO:0016829;GO:0000287;GO:0008152;GO:0010333;GO:0016829;GO:0000287;GO:0008152;GO:0010333;GO:0016829;	-
TRIAE_CS42_2AL_TGACv1_096957_AA0322250	3.78731e-05	0.104262	down	GO:0005576;GO:0030145;GO:0045735;GO:0046872;GO:0005576;GO:0030145;GO:0045735;GO:0046872;	-
TRIAE_CS42_5DL_TGACv1_433941_AA1425840	3.46631e-05	0.113606	down	GO:0005622;GO:0008270;	-
TRIAE_CS42_U_TGACv1_640781_AA2073960	3.38273e-05	0.149047	down	GO:0004553;GO:0005975;GO:0008152;GO:0016787;GO:0016798;	-
TRIAE_CS42_3B_TGACv1_224720_AA0800610	3.25831e-05	0.0694676	down	GO:0004553;GO:0005975;GO:0008152;GO:0016787;GO:0016798;	-
TRIAE_CS42_3B_TGACv1_226870_AA0819880	2.92642e-05	0.0172241	down	-	-
TRIAE_CS42_2BS_TGACv1_145892_AA0448360	2.4529e-05	0.0693105	down	GO:0003677;GO:0005634;GO:0006355;GO:0003677;GO:0005634;GO:0006355;	-
TRIAE_CS42_2BS_TGACv1_148847_AA0495340	2.17114e-05	0.080713	down	GO:0046983;GO:0046983;GO:0046983;GO:0046983;	-
TRIAE_CS42_4BL_TGACv1_321444_AA1060560	2.02787e-05	0.10785	down	GO:0000160;GO:0005622;GO:0005634;GO:0000160;GO:0005622;	-
TRIAE_CS42_2BS_TGACv1_147725_AA0486970	1.36907e-05	0.119556	down	GO:0030001;GO:0046872;	-
TRIAE_CS42_7DL_TGACv1_605625_AA2007390	1.24873e-05	0.110331	down	-	-
TRIAE_CS42_5AS_TGACv1_392939_AA1266530	1.13977e-05	0	down	GO:0016020;GO:0016021;GO:0055085;	-
TRIAE_CS42_2BL_TGACv1_134090_AA0443680	1.09433e-05	0.0583195	down	GO:0005576;GO:0030145;GO:0045735;GO:0046872;GO:0005576;GO:0030145;GO:0045735;GO:0046872;	-
TRIAE_CS42_3AL_TGACv1_194465_AA0633580	1.01313e-05	0	down	GO:0016020;GO:0016021;GO:1990641;GO:0016020;GO:0016021;	-
TRIAE_CS42_3AL_TGACv1_193635_AA0615870	7.90571e-06	0.101215	down	GO:0004553;GO:0005975;GO:0008152;GO:0016787;GO:0016798;GO:0042973;	"Beta-1,3-glucanase[Source:UniProtKB/TrEMBL;Acc:Q4JH28]"
TRIAE_CS42_7DS_TGACv1_621538_AA2018830	7.68529e-06	0.135003	down	GO:0009793;	-
TRIAE_CS42_7BL_TGACv1_578106_AA1889550	6.46783e-06	0.111424	down	GO:0003677;GO:0005634;GO:0006351;GO:0006355;	-
TRIAE_CS42_7BS_TGACv1_592420_AA1937780	6.29836e-06	0.0246437	down	GO:0000977;GO:0003677;GO:0003700;GO:0005634;GO:0006351;GO:0006355;GO:0045944;GO:0046983;GO:0000977;GO:0003677;GO:0003700;GO:0005634;GO:0006351;GO:0006355;GO:0045944;GO:0046983;	-
TRIAE_CS42_7BL_TGACv1_577619_AA1879690	5.47361e-06	0.110869	down	-	-
TRIAE_CS42_2DS_TGACv1_179008_AA0603420	4.06822e-06	0.0903763	down	GO:0030001;GO:0046872;GO:0030001;GO:0046872;	-
TRIAE_CS42_5AS_TGACv1_392939_AA1266520	3.61244e-06	0	down	GO:0000166;GO:0005524;GO:0051301;GO:0000166;GO:0005524;GO:0051301;	-
TRIAE_CS42_3DL_TGACv1_251714_AA0884080	3.2086e-06	0.0749525	down	GO:0006952;GO:0009607;GO:0009626;GO:0031640;GO:0042742;GO:0050832;	Wheatwin-2 [Source:UniProtKB/Swiss-Prot;Acc:O64393]
TRIAE_CS42_5AL_TGACv1_374018_AA1187820	3.18533e-06	0.0991819	down	GO:0005622;GO:0008270;	-
TRIAE_CS42_4BL_TGACv1_320605_AA1044450	2.29347e-06	0.0874489	down	-	Group3 late embryogenesis abundant protein[Source:UniProtKB/TrEMBL;Acc:A7VL25]
TRIAE_CS42_3AL_TGACv1_194480_AA0633820	2.04065e-06	0.0179311	down	GO:0004553;GO:0005975;GO:0008152;GO:0016787;GO:0016798;	-
TRIAE_CS42_2AS_TGACv1_112391_AA0337130	1.97643e-06	0.0320368	down	GO:0003677;GO:0005634;GO:0006355;	-
TRIAE_CS42_7AL_TGACv1_557470_AA1781720	1.83042e-06	0.0564029	down	GO:0000166;GO:0006812;GO:0016020;GO:0016021;GO:0016787;GO:0019829;GO:0030001;GO:0046872;GO:0099132;GO:0000166;GO:0006812;GO:0016020;GO:0016021;GO:0016787;GO:0019829;GO:0099132;GO:0000166;GO:0006812;GO:0016020;GO:0016021;GO:0016787;GO:0019829;GO:0099132;	-
TRIAE_CS42_4AL_TGACv1_288178_AA0939490	1.25256e-06	0.0610673	down	-	-
TRIAE_CS42_2BS_TGACv1_145868_AA0447700	9.89865e-07	0.08566	down	GO:0003824;GO:0005623;GO:0008152;GO:0016671;GO:0019419;GO:0045454;GO:0055114;GO:0003824;GO:0005623;GO:0008152;GO:0016671;GO:0019419;GO:0045454;GO:0055114;	-
TRIAE_CS42_3DL_TGACv1_250293_AA0865480	7.53362e-07	0.011954	down	-	-
TRIAE_CS42_U_TGACv1_642890_AA2124500	7.53362e-07	0.011954	down	GO:0004568;GO:0005975;GO:0006032;GO:0008061;GO:0008152;GO:0016787;GO:0016798;GO:0016998;	Class I chitinase[Source:UniProtKB/TrEMBL;Acc:Q6T484]
TRIAE_CS42_5BL_TGACv1_404377_AA1297510	2.65211e-07	0.0462538	down	-	-
TRIAE_CS42_4DL_TGACv1_344531_AA1147730	2.4487e-07	0.0740679	down	GO:0000160;GO:0005634;	-
TRIAE_CS42_4AL_TGACv1_293018_AA1000020	1.46879e-07	0	down	GO:0016020;GO:0016021;	-
TRIAE_CS42_4BS_TGACv1_328936_AA1095830	1.27524e-07	0.0463691	down	GO:0005576;GO:0030145;GO:0045735;GO:0046872;	-
TRIAE_CS42_6BS_TGACv1_513205_AA1634400	1.08824e-07	0.013809	down	-	-
TRIAE_CS42_U_TGACv1_640763_AA2073210	1.00581e-07	0	down	GO:0043531;GO:0043531;GO:0043531;	-
TRIAE_CS42_5BL_TGACv1_404476_AA1301070	9.27599e-08	0.00994933	down	-	-
TRIAE_CS42_5DS_TGACv1_456478_AA1471590	4.10589e-08	0.00520078	down	GO:0003700;GO:0006355;GO:0003700;GO:0006355;GO:0003700;GO:0006355;GO:0003700;GO:0006355;	-
TRIAE_CS42_2DS_TGACv1_178414_AA0595250	3.94489e-08	0.0227904	down	GO:0003677;GO:0005634;GO:0006355;GO:0003677;GO:0005634;GO:0006355;	-
TRIAE_CS42_1AS_TGACv1_019173_AA0062080	3.93113e-08	0.0182859	down	-	-
TRIAE_CS42_3B_TGACv1_227188_AA0822050	3.41653e-08	0.0620548	down	GO:0003677;GO:0006357;GO:0046983;	-
TRIAE_CS42_6BS_TGACv1_514694_AA1663410	2.17073e-08	0	down	-	-
TRIAE_CS42_1AS_TGACv1_020622_AA0078870	1.99068e-08	0	down	GO:0043531;GO:0043531;	-
TRIAE_CS42_U_TGACv1_642754_AA2122680	1.53879e-08	0	down	-	-
TRIAE_CS42_3DL_TGACv1_251513_AA0882150	1.49699e-08	0.008566	down	GO:0004568;GO:0005975;GO:0006032;GO:0008061;GO:0008152;GO:0016787;GO:0016798;GO:0016998;	-
TRIAE_CS42_7DS_TGACv1_621711_AA2024010	6.1568e-09	0	down	GO:0001104;GO:0006357;GO:0016592;	-
TRIAE_CS42_U_TGACv1_640994_AA2081760	5.90223e-09	0.0576826	down	GO:2000028;GO:2000028;	-
TRIAE_CS42_2AS_TGACv1_112241_AA0333980	3.43981e-09	0.0564507	down	GO:0003824;GO:0008152;GO:0003824;GO:0008152;GO:0003824;GO:0005623;GO:0008152;GO:0016671;GO:0019419;GO:0045454;GO:0055114;GO:0003824;GO:0008152;	-
TRIAE_CS42_5AS_TGACv1_393874_AA1276660	2.03648e-09	0	down	GO:0003824;GO:0016020;GO:0016021;GO:0003824;GO:0016020;GO:0016021;GO:0003824;GO:0016020;GO:0016021;GO:0003824;GO:0016020;GO:0016021;GO:0003824;GO:0016020;GO:0016021;GO:0003824;GO:0016020;GO:0016021;	-
TRIAE_CS42_4BS_TGACv1_331467_AA1109970	1.54325e-09	0.0230029	down	-	-
TRIAE_CS42_5AS_TGACv1_392939_AA1266550	1.1986e-09	0	down	GO:0008375;GO:0016020;	BGGP Beta-1-3-galactosyl-O-glycosyl-glycoprotein[Source:UniProtKB/TrEMBL;Acc:Q5BHU0]
TRIAE_CS42_7BL_TGACv1_585547_AA1919550	5.06652e-10	0.0176027	down	GO:0016020;GO:0016021;	-
TRIAE_CS42_3DL_TGACv1_250209_AA0864280	2.05168e-11	0.0301191	down	GO:0004568;GO:0005975;GO:0006032;GO:0008061;GO:0008152;GO:0016787;GO:0016798;GO:0016998;	"Chitinase [Source:UniProtKB/TrEMBL;Acc:A0A0H4TM98]"""
TRIAE_CS42_5BS_TGACv1_424687_AA1391330	1.28878e-11	0.008566	down	GO:0003700;GO:0006355;GO:0003700;GO:0006355;GO:0003700;GO:0006355;GO:0003700;GO:0006355;GO:0003700;GO:0006355;	-
TRIAE_CS42_3AL_TGACv1_196226_AA0658520	9.91999e-12	0.0225877	down	GO:0003677;GO:0006357;GO:0046983;GO:0003677;GO:0006357;GO:0046983;GO:0003677;GO:0006357;GO:0046983;	-
TRIAE_CS42_3B_TGACv1_226118_AA0814050	1.06841e-13	0.00204317	down	GO:0004568;GO:0005975;GO:0006032;GO:0008061;GO:0008152;GO:0016787;GO:0016798;GO:0016998;	"Chitinase [Source:UniProtKB/TrEMBL;Acc:A0A077RF77]"""
TRIAE_CS42_6BS_TGACv1_513535_AA1644400	2.08072e-14	0.00183277	down	GO:0005886;GO:0008643;GO:0016020;GO:0016021;	Bidirectional sugar transporter SWEET[Source:UniProtKB/TrEMBL;Acc:A0A1D6AWP3]

## Sheet: up
ID	pvalue	up/down	foldchange	GO	Description_x000D_
TRIAE_CS42_7BS_TGACv1_592753_AA1943980	0.0498668	up	2.62802	GO:0016020;GO:0016021;GO:0055114;	-
TRIAE_CS42_5DL_TGACv1_434586_AA1438330	0.049753	up	7.34177	GO:0010167;GO:0015706;GO:0016020;GO:0016021;	"NAR2.2 [Source:UniProtKB/TrEMBL;Acc:Q5UBW8]"""
TRIAE_CS42_5DL_TGACv1_433894_AA1424710	0.049753	up	7.34177	-	-
TRIAE_CS42_U_TGACv1_643618_AA2133620	0.0497034	up	4.42862	GO:0009733;	-
TRIAE_CS42_U_TGACv1_666670_AA2154400	0.0495104	up	8.16939	GO:0004190;GO:0006508;GO:0008233;GO:0016787;	-
TRIAE_CS42_3DL_TGACv1_249140_AA0839380	0.0495104	up	8.16939	GO:0005509;	-
TRIAE_CS42_2DL_TGACv1_161475_AA0558760	0.0493192	up	2.42377	GO:0016491;GO:0055114;	-
TRIAE_CS42_6BS_TGACv1_513738_AA1648370	0.0492137	up	4.16479	-	-
TRIAE_CS42_2DS_TGACv1_177577_AA0580340	0.0492106	up	2.99361	GO:0000166;GO:0005524;	-
TRIAE_CS42_5BL_TGACv1_404578_AA1304830	0.0489831	up	2.96591	GO:0008270;GO:0009737;GO:0010200;GO:0046872;	Zinc finger AN1 domain-containing stress-associatedprotein 12 [Source:Projected from Arabidopsis thaliana(AT3G28210) UniProtKB/Swiss-Prot;Acc:Q67YE6]
TRIAE_CS42_3AS_TGACv1_214668_AA0708870	0.0489502	up	2.3906	GO:0004252;GO:0006508;	-
TRIAE_CS42_1AS_TGACv1_019176_AA0062100	0.0489323	up	2.33976	-	-
TRIAE_CS42_6BL_TGACv1_499552_AA1585840	0.0489074	up	6.30725	GO:0004252;GO:0006508;GO:0016787;	-
TRIAE_CS42_5AL_TGACv1_376675_AA1239720	0.0488192	up	2.66525	GO:0016020;GO:0016021;	-
TRIAE_CS42_4DL_TGACv1_343876_AA1140900	0.0488077	up	3.4554	GO:0005215;GO:0016020;GO:0016021;	-
TRIAE_CS42_3B_TGACv1_221333_AA0737670	0.048756	up	3.90449	GO:0004601;GO:0005576;GO:0006979;GO:0016491;GO:0020037;GO:0042744;GO:0046872;GO:0055114;GO:0098869;	Peroxidase[Source:UniProtKB/TrEMBL;Acc:A0A077RUR2]
TRIAE_CS42_4DL_TGACv1_342708_AA1120170	0.0487311	up	4.25753	GO:0000166;GO:0000287;GO:0004012;GO:0005524;GO:0015914;GO:0016020;GO:0016021;GO:0016787;GO:0045332;	Phospholipid-transporting ATPase[Source:UniProtKB/TrEMBL;Acc:A0A1D5XX68]
TRIAE_CS42_1DL_TGACv1_061203_AA0188720	0.0487311	up	4.25753	GO:0000166;GO:0004672;GO:0004674;GO:0005524;GO:0006468;	-
TRIAE_CS42_7BS_TGACv1_591952_AA1926490	0.0486885	up	2.5909	GO:0004042;GO:0005737;GO:0006526;GO:0008080;GO:0004042;GO:0005737;GO:0006526;GO:0008080;GO:0004042;GO:0005737;GO:0006526;GO:0008080;GO:0004042;GO:0005737;GO:0006526;GO:0008080;GO:0004042;GO:0005737;GO:0006526;GO:0008080;GO:0004042;GO:0005737;GO:0006526;GO:0008080;	-
TRIAE_CS42_3B_TGACv1_223009_AA0775160	0.0486618	up	2.27835	GO:0046872;	"ZnFP [Source:UniProtKB/TrEMBL;Acc:J9Z3M3]"""
TRIAE_CS42_1AL_TGACv1_001599_AA0032740	0.0484987	up	9.41082	GO:0005509;	-
TRIAE_CS42_2BL_TGACv1_129349_AA0379700	0.0484978	up	2.41711	GO:0003712;GO:0004402;GO:0005634;GO:0006355;GO:0008270;GO:0016573;GO:0003712;GO:0004402;GO:0005634;GO:0006355;GO:0008270;GO:0016573;	-
TRIAE_CS42_2DL_TGACv1_158354_AA0516480	0.048431	up	2.48819	GO:0004601;GO:0005576;GO:0006979;GO:0016491;GO:0020037;GO:0042744;GO:0046872;GO:0055114;GO:0098869;	Peroxidase[Source:UniProtKB/TrEMBL;Acc:A0A1D5UIS7]
TRIAE_CS42_2AL_TGACv1_093361_AA0278530	0.0481084	up	5.96241	GO:0016020;GO:0016021;	-
TRIAE_CS42_7BL_TGACv1_577389_AA1874160	0.0479674	up	2.66536	GO:0043531;GO:0043531;GO:0043531;	-
TRIAE_CS42_6DL_TGACv1_526999_AA1696970	0.047833	up	2.85898	GO:0016020;GO:0016021;	-
TRIAE_CS42_7BL_TGACv1_577571_AA1878800	0.0478087	up	2.47857	GO:0004713;GO:0006468;GO:0018108;GO:0043531;GO:0004713;GO:0006468;GO:0018108;GO:0043531;GO:0043531;GO:0004713;GO:0006468;GO:0018108;GO:0043531;	-
TRIAE_CS42_1AL_TGACv1_000582_AA0015150	0.0477331	up	25.6295	GO:0016020;GO:0016021;GO:0055085;	-
TRIAE_CS42_2AL_TGACv1_095357_AA0309900	0.0477058	up	2.79002	GO:0004601;GO:0005576;GO:0006979;GO:0016491;GO:0020037;GO:0042744;GO:0046872;GO:0055114;GO:0098869;	"Peroxidase [Source:UniProtKB/TrEMBL;Acc:W5AX04]"""
TRIAE_CS42_5DL_TGACv1_436873_AA1463710	0.0476711	up	3.187	-	-
TRIAE_CS42_6DL_TGACv1_527673_AA1707170	0.0475408	up	3.81978	GO:0016020;GO:0016021;	-
TRIAE_CS42_5DL_TGACv1_433392_AA1411840	0.0475408	up	3.81978	GO:0000166;GO:0003774;GO:0003777;GO:0005524;GO:0007018;GO:0008017;GO:0016020;GO:0016021;GO:0000166;GO:0003774;GO:0003777;GO:0005524;GO:0007018;GO:0008017;GO:0000166;GO:0003774;GO:0003777;GO:0005524;GO:0007018;GO:0008017;	-
TRIAE_CS42_1AL_TGACv1_001653_AA0033660	0.0475362	up	3.11301	GO:0003676;GO:0003676;	-
TRIAE_CS42_3B_TGACv1_222560_AA0766830	0.0474766	up	2.53909	GO:0005216;GO:0005244;GO:0005249;GO:0005267;GO:0006811;GO:0006813;GO:0016020;GO:0016021;GO:0034765;GO:0055085;GO:0071805;	-
TRIAE_CS42_U_TGACv1_641160_AA2087030	0.0474517	up	2.65111	-	-
TRIAE_CS42_1DL_TGACv1_061721_AA0202330	0.0473289	up	4.86273	GO:0003676;GO:0006139;GO:0008408;GO:0090305;	-
TRIAE_CS42_1DS_TGACv1_080798_AA0253870	0.0472392	up	2.62588	GO:0016020;GO:0016021;	-
TRIAE_CS42_7AS_TGACv1_570650_AA1838910	0.0471754	up	5.68654	GO:0006633;GO:0016491;GO:0016702;GO:0031408;GO:0046872;GO:0051213;GO:0055114;	Lipoxygenase[Source:UniProtKB/TrEMBL;Acc:A0A1D6BYR9]
TRIAE_CS42_2BL_TGACv1_130347_AA0409360	0.047091	up	2.66338	GO:0005886;GO:0009624;GO:0016020;GO:0016021;GO:0022857;GO:0055085;GO:0016020;GO:0016021;GO:0022857;GO:0055085;	-
TRIAE_CS42_2AL_TGACv1_096397_AA0319020	0.0470173	up	2.41327	GO:0006629;GO:0008081;	-
TRIAE_CS42_5DS_TGACv1_457138_AA1482920	0.0469683	up	2.60299	GO:0005516;GO:0006950;	-
TRIAE_CS42_U_TGACv1_642688_AA2121540	0.0469057	up	2.60168	GO:0008152;GO:0016787;	-
TRIAE_CS42_3DS_TGACv1_271972_AA0912060	0.0468347	up	4.6053	GO:0016020;GO:0016021;	-
TRIAE_CS42_1DS_TGACv1_080126_AA0240520	0.0468192	up	Inf	GO:0016020;GO:0016021;GO:0016020;GO:0016021;	-
TRIAE_CS42_5DL_TGACv1_436714_AA1462890	0.0468192	up	Inf	-	-
TRIAE_CS42_5BL_TGACv1_404337_AA1296110	0.0468192	up	Inf	GO:0004672;GO:0005524;GO:0006468;GO:0016020;GO:0016021;GO:0004672;GO:0005509;GO:0005524;GO:0006468;GO:0016020;GO:0016021;GO:0030247;	-
TRIAE_CS42_4BL_TGACv1_322370_AA1070920	0.0468192	up	Inf	GO:0000786;GO:0003677;GO:0005634;GO:0005694;GO:0006334;GO:0046982;	Histone H4[Source:UniProtKB/TrEMBL;Acc:A0A1D5XN63]
TRIAE_CS42_2AS_TGACv1_112201_AA0333090	0.0468092	up	2.85206	GO:0000139;GO:0005794;GO:0009834;GO:0010417;GO:0010584;GO:0015018;GO:0016020;GO:0016021;GO:0016740;GO:0042285;GO:0045492;GO:0071555;GO:0000139;GO:0005794;GO:0015018;GO:0016020;GO:0016021;GO:0016740;GO:0071555;GO:0000139;GO:0005794;GO:0015018;GO:0016020;GO:0016021;GO:0016740;GO:0071555;	"Probable beta-1,4-xylosyltransferase IRX9H[Source:Projected from Arabidopsis thaliana (AT1G27600)UniProtKB/Swiss-Prot;Acc:Q9SXC4]"
TRIAE_CS42_4DL_TGACv1_342732_AA1120550	0.0467265	up	2.45066	-	-
TRIAE_CS42_1DL_TGACv1_062371_AA0213400	0.0466016	up	2.37326	GO:0004497;GO:0005506;GO:0016491;GO:0016705;GO:0020037;GO:0046872;GO:0055114;GO:0005506;GO:0016705;GO:0020037;GO:0055114;GO:0004497;GO:0005506;GO:0016491;GO:0016705;GO:0020037;GO:0046872;GO:0055114;	Cytochrome P450[Source:UniProtKB/TrEMBL;Acc:Q2V066]
TRIAE_CS42_6BL_TGACv1_499911_AA1594550	0.046597	up	2.92559	GO:0005576;GO:0030145;GO:0045735;GO:0046872;	-
TRIAE_CS42_7BS_TGACv1_591834_AA1923100	0.046497	up	3.25708	GO:0016491;GO:0055114;	-
TRIAE_CS42_3DL_TGACv1_250403_AA0867600	0.0464727	up	3.14207	GO:0004497;GO:0005506;GO:0016491;GO:0016705;GO:0020037;GO:0046872;GO:0055114;	-
TRIAE_CS42_2AL_TGACv1_092944_AA0267730	0.04641	up	6.86504	GO:0030001;GO:0046872;GO:0030001;GO:0046872;	-
TRIAE_CS42_2DL_TGACv1_158249_AA0513550	0.0462933	up	5.05196	GO:0016020;GO:0016021;	-
TRIAE_CS42_5AL_TGACv1_375074_AA1215460	0.0462919	up	11.4799	GO:0003676;	-
TRIAE_CS42_7DS_TGACv1_621695_AA2023350	0.0462919	up	11.4799	GO:0016020;GO:0016021;	-
TRIAE_CS42_7DL_TGACv1_603312_AA1980730	0.0462502	up	15.2175	GO:0008375;GO:0016020;GO:0016021;GO:0008375;GO:0016020;GO:0016021;	-
TRIAE_CS42_2BS_TGACv1_148223_AA0491440	0.0462502	up	15.2175	GO:0004857;GO:0043086;	-
TRIAE_CS42_1DL_TGACv1_062962_AA0222290	0.0462502	up	15.2175	GO:0010112;	-
TRIAE_CS42_7DS_TGACv1_623754_AA2055820	0.0462502	up	15.2175	GO:0016491;GO:0046872;GO:0055114;GO:0016491;GO:0046872;GO:0055114;	-
TRIAE_CS42_3AL_TGACv1_194924_AA0642190	0.0461618	up	5.46082	-	-
TRIAE_CS42_4AL_TGACv1_290304_AA0983810	0.0461618	up	5.46082	GO:0000166;GO:0004672;GO:0004674;GO:0005524;GO:0006468;GO:0016020;GO:0016021;GO:0016301;GO:0016310;GO:0016740;	-
TRIAE_CS42_2AL_TGACv1_094969_AA0305350	0.0461538	up	3.4418	GO:0006855;GO:0015238;GO:0015297;GO:0016020;GO:0016021;GO:0055085;GO:0006855;GO:0015238;GO:0015297;GO:0016020;GO:0016021;GO:0055085;GO:0006855;GO:0015238;GO:0015297;GO:0016020;GO:0016021;GO:0055085;	Protein DETOXIFICATION[Source:UniProtKB/TrEMBL;Acc:A0A1D5TDG2]
TRIAE_CS42_4AS_TGACv1_306982_AA1015760	0.0460679	up	3.47066	GO:0003677;GO:0003700;GO:0005634;GO:0006351;GO:0006355;GO:0003677;GO:0003700;GO:0005634;GO:0006351;GO:0006355;	-
TRIAE_CS42_2AL_TGACv1_094134_AA0293100	0.0460638	up	8.32958	GO:0000166;GO:0005524;	-
TRIAE_CS42_4DL_TGACv1_343583_AA1136900	0.0460482	up	2.37557	-	-
TRIAE_CS42_3AL_TGACv1_193915_AA0622510	0.0460141	up	2.52142	GO:0000166;GO:0005524;GO:0016020;GO:0016021;GO:0016887;GO:0042626;GO:0055085;GO:0000166;GO:0005524;GO:0016020;GO:0016021;GO:0016887;GO:0042626;GO:0055085;GO:0000166;GO:0005524;GO:0016020;GO:0016021;GO:0016887;GO:0042626;GO:0055085;GO:0000166;GO:0005524;GO:0016020;GO:0016021;GO:0016887;GO:0042626;GO:0055085;	-
TRIAE_CS42_5DL_TGACv1_433661_AA1418710	0.0460027	up	6.40737	-	-
TRIAE_CS42_1BL_TGACv1_032512_AA0130820	0.0459827	up	2.58285	GO:0000165;GO:0000166;GO:0004672;GO:0004674;GO:0004707;GO:0005524;GO:0005622;GO:0006468;GO:0016301;GO:0016310;GO:0016740;GO:0000165;GO:0000166;GO:0004672;GO:0004674;GO:0004707;GO:0005524;GO:0005622;GO:0006468;GO:0016301;GO:0016310;GO:0016740;GO:0000165;GO:0000166;GO:0004672;GO:0004674;GO:0004707;GO:0005524;GO:0005622;GO:0006468;GO:0016301;GO:0016310;GO:0016740;GO:0000165;GO:0000166;GO:0004672;GO:…	Mitogen-activated protein kinase[Source:UniProtKB/TrEMBL;Acc:A0A1D5SFB5]
TRIAE_CS42_3DL_TGACv1_249205_AA0841320	0.0458573	up	3.53347	GO:0004645;GO:0005829;GO:0005975;GO:0008184;GO:0009414;GO:0009507;GO:0016740;GO:0016757;GO:0030170;GO:0046686;GO:0102250;GO:0102499;	"Alpha-glucan phosphorylase 2, cytosolic[Source:Projected from Arabidopsis thaliana (AT3G46970)UniProtKB/Swiss-Prot;Acc:Q9SD76]"
TRIAE_CS42_2DS_TGACv1_178027_AA0589470	0.0458049	up	2.6989	GO:0016787;GO:0016787;GO:0016787;	-
TRIAE_CS42_7DS_TGACv1_621583_AA2020000	0.0457126	up	2.434	GO:0043531;	-
TRIAE_CS42_6BS_TGACv1_513504_AA1643730	0.0455924	up	3.90849	GO:0005634;GO:0005634;	-
TRIAE_CS42_4AL_TGACv1_289415_AA0970660	0.0455924	up	3.90849	GO:0005315;GO:0006817;GO:0015415;GO:0016020;GO:0016021;GO:0016787;GO:0022857;GO:0035435;GO:0055085;GO:0099133;	-
TRIAE_CS42_7BS_TGACv1_593245_AA1949750	0.0453681	up	3.23777	GO:0006351;GO:0006355;GO:0006351;GO:0006355;	-
TRIAE_CS42_6BS_TGACv1_513460_AA1642360	0.045259	up	2.61192	GO:0016020;GO:0016021;	-
TRIAE_CS42_5BL_TGACv1_409405_AA1365900	0.045041	up	3.72842	-	-
TRIAE_CS42_1DL_TGACv1_061194_AA0188420	0.0449676	up	2.57534	GO:0016020;GO:0016021;	-
TRIAE_CS42_2AL_TGACv1_093395_AA0279210	0.0448931	up	9.61105	-	-
TRIAE_CS42_2DL_TGACv1_159017_AA0530680	0.0448931	up	9.61105	GO:0003677;GO:0005634;GO:0006351;GO:0006355;GO:0003677;GO:0005634;GO:0006351;GO:0006355;	-
TRIAE_CS42_7AS_TGACv1_569106_AA1807330	0.0447087	up	2.81614	GO:0016491;GO:0055114;	-
TRIAE_CS42_7BL_TGACv1_578486_AA1895800	0.0446656	up	2.75457	GO:0004672;GO:0005524;GO:0006468;GO:0016020;GO:0016021;	-
TRIAE_CS42_7BL_TGACv1_577462_AA1875870	0.044264	up	2.69286	GO:0016020;GO:0016021;	-
TRIAE_CS42_7DL_TGACv1_602800_AA1968990	0.0441937	up	2.52978	-	-
TRIAE_CS42_3AS_TGACv1_211670_AA0692840	0.0441701	up	3.62917	-	-
TRIAE_CS42_6DS_TGACv1_542611_AA1725280	0.0441299	up	2.59834	GO:0005576;GO:0030145;GO:0045735;GO:0046872;	-
TRIAE_CS42_5AL_TGACv1_378388_AA1253080	0.0437854	up	3.71093	GO:0004497;GO:0005506;GO:0016491;GO:0016705;GO:0020037;GO:0046872;GO:0055114;	-
TRIAE_CS42_1AS_TGACv1_020114_AA0074820	0.0437432	up	2.89113	GO:0016491;GO:0046872;GO:0055114;	-
TRIAE_CS42_2AL_TGACv1_094907_AA0304750	0.0437403	up	5.53364	GO:0003824;GO:0004559;GO:0005975;GO:0006013;GO:0008152;GO:0016787;GO:0016798;GO:0030246;GO:0046872;GO:0003824;GO:0004559;GO:0005975;GO:0006013;GO:0008152;GO:0016787;GO:0016798;GO:0030246;GO:0046872;	Alpha-mannosidase[Source:UniProtKB/TrEMBL;Acc:W5AWP3]
TRIAE_CS42_4AL_TGACv1_288429_AA0948590	0.0437321	up	2.57379	-	-
TRIAE_CS42_7AS_TGACv1_572263_AA1851780	0.0436215	up	2.55904	GO:0004672;GO:0005524;GO:0006468;GO:0016020;GO:0016021;GO:0030246;GO:0004672;GO:0005524;GO:0006468;GO:0016020;GO:0016021;GO:0030246;	-
TRIAE_CS42_U_TGACv1_641461_AA2095640	0.0435241	up	4.56996	GO:0004497;GO:0005506;GO:0016491;GO:0016705;GO:0020037;GO:0046872;GO:0055114;	-
TRIAE_CS42_7DS_TGACv1_621668_AA2022700	0.0433712	up	3.15919	GO:0051087;GO:0051087;GO:0051087;	-
TRIAE_CS42_3AL_TGACv1_194234_AA0629300	0.0432716	up	6.50748	GO:0003824;GO:0016829;GO:0016831;GO:0019752;GO:0030170;GO:0003824;GO:0016829;GO:0016831;GO:0019752;GO:0030170;	-
TRIAE_CS42_1BL_TGACv1_030735_AA0099450	0.0432535	up	2.97008	GO:0016491;GO:0055114;GO:0016491;GO:0055114;	-
TRIAE_CS42_4BL_TGACv1_320447_AA1039560	0.0429561	up	4.97715	-	-
TRIAE_CS42_3DL_TGACv1_251168_AA0878300	0.0428589	up	8.48976	GO:0016020;GO:0016021;GO:0016020;GO:0016021;	-
TRIAE_CS42_3B_TGACv1_221079_AA0729630	0.0428234	up	5.33947	GO:0016020;GO:0016021;GO:0016020;GO:0016021;	-
TRIAE_CS42_5AS_TGACv1_393214_AA1269860	0.0427979	up	6.14039	GO:0000977;GO:0003677;GO:0003700;GO:0005634;GO:0006351;GO:0006355;GO:0045944;GO:0046983;GO:0000977;GO:0003677;GO:0003700;GO:0005634;GO:0006351;GO:0006355;GO:0045944;GO:0046983;GO:0048283;GO:0048481;GO:0000977;GO:0003677;GO:0003700;GO:0005634;GO:0006351;GO:0006355;GO:0045944;GO:0046983;	-
TRIAE_CS42_1AL_TGACv1_003296_AA0049140	0.0426853	up	2.67542	-	-
TRIAE_CS42_5AL_TGACv1_375808_AA1227420	0.0426536	up	2.70937	GO:0006633;GO:0016491;GO:0016702;GO:0031408;GO:0046872;GO:0051213;GO:0055114;	Lipoxygenase[Source:UniProtKB/TrEMBL;Acc:A0A1D5YK83]
TRIAE_CS42_6DL_TGACv1_528209_AA1712530	0.0426317	up	2.52922	GO:0016020;GO:0016021;GO:0016020;GO:0016021;	-
TRIAE_CS42_5DL_TGACv1_433461_AA1413680	0.0424614	up	3.13343	GO:0008270;GO:0016491;GO:0046872;GO:0055114;GO:0008270;GO:0016491;GO:0046872;GO:0055114;	-
TRIAE_CS42_7BS_TGACv1_592627_AA1941750	0.0424458	up	2.80719	GO:0051087;GO:0051087;	-
TRIAE_CS42_2AL_TGACv1_096750_AA0321140	0.0424011	up	2.41554	GO:0004568;GO:0005975;GO:0006032;GO:0008061;GO:0016998;	-
TRIAE_CS42_7DS_TGACv1_623278_AA2051560	0.0423749	up	2.34472	GO:0003824;GO:0003729;GO:0003824;GO:0006979;GO:0009409;GO:0009506;GO:0009507;GO:0080167;	Probable galactinol--sucrose galactosyltransferase6 [Source:Projected from Arabidopsis thaliana (AT5G20250)UniProtKB/Swiss-Prot;Acc:Q8RX87]
TRIAE_CS42_4AS_TGACv1_308795_AA1029550	0.0423716	up	2.73372	-	-
TRIAE_CS42_1BL_TGACv1_032676_AA0132780	0.0422148	up	2.42215	-	-
TRIAE_CS42_4BL_TGACv1_320538_AA1042510	0.0421847	up	15.618	GO:0016747;	-
TRIAE_CS42_3B_TGACv1_221448_AA0741230	0.0421847	up	15.618	-	-
TRIAE_CS42_3B_TGACv1_221170_AA0732760	0.0421847	up	15.618	-	-
TRIAE_CS42_7AL_TGACv1_556025_AA1753020	0.0421028	up	3.28889	GO:0005509;GO:0016491;GO:0055114;GO:0005509;GO:0016491;GO:0055114;GO:0005509;GO:0016491;GO:0055114;	-
TRIAE_CS42_U_TGACv1_643257_AA2129720	0.0420841	up	2.49232	GO:0004672;GO:0004674;GO:0005509;GO:0005524;GO:0005886;GO:0006468;GO:1900425;GO:2000032;GO:0000166;GO:0004672;GO:0004674;GO:0005509;GO:0005524;GO:0006468;GO:0016301;GO:0016310;GO:0004672;GO:0005509;GO:0005524;GO:0006468;	-
TRIAE_CS42_3B_TGACv1_221731_AA0748610	0.0418013	up	4.32497	GO:0016020;GO:0016021;	-
TRIAE_CS42_1AS_TGACv1_019501_AA0067410	0.0417479	up	2.35256	GO:0004470;GO:0004471;GO:0016491;GO:0046872;GO:0051287;GO:0055114;GO:0004470;GO:0004471;GO:0016491;GO:0046872;GO:0051287;GO:0055114;GO:0004470;GO:0004471;GO:0016491;GO:0046872;GO:0051287;GO:0055114;GO:0004470;GO:0004471;GO:0016491;GO:0046872;GO:0051287;GO:0055114;GO:0004470;GO:0004471;GO:0016491;GO:0046872;GO:0051287;GO:0055114;GO:0004470;GO:0004471;GO:0016491;GO:0046872;GO:0051287;GO:0055114;	"Malic enzyme [Source:UniProtKB/TrEMBL;Acc:W4ZXP0]"""
TRIAE_CS42_6BL_TGACv1_501063_AA1613120	0.041716	up	3.39438	-	-
TRIAE_CS42_4BS_TGACv1_331090_AA1109480	0.0416703	up	3.64055	GO:0003824;GO:0010181;GO:0016491;GO:0055114;	-
TRIAE_CS42_3DL_TGACv1_249134_AA0839110	0.0416703	up	3.64055	GO:0005509;	-
TRIAE_CS42_3DL_TGACv1_250034_AA0860810	0.0416414	up	4.61707	GO:0004190;GO:0006508;GO:0008233;GO:0016787;GO:0004190;GO:0006508;GO:0008233;GO:0016787;GO:0004190;GO:0006508;GO:0008233;GO:0016787;	-
TRIAE_CS42_2BL_TGACv1_132304_AA0436650	0.0416373	up	2.49774	GO:0006629;GO:0008081;GO:0006629;GO:0008081;	-
TRIAE_CS42_7DL_TGACv1_603675_AA1987070	0.041569	up	3.88595	GO:0004089;GO:0008270;GO:0015976;GO:0016829;	Carbonic anhydrase[Source:UniProtKB/TrEMBL;Acc:W5I2I1]
TRIAE_CS42_3B_TGACv1_224194_AA0793680	0.041569	up	3.88595	GO:0008152;GO:0016787;GO:0008152;GO:0016787;GO:0008152;GO:0016787;GO:0008152;GO:0016787;GO:0008152;GO:0016787;	-
TRIAE_CS42_5BS_TGACv1_423346_AA1374840	0.0415581	up	9.81128	GO:0005509;	-
TRIAE_CS42_3B_TGACv1_222879_AA0772320	0.0415581	up	9.81128	GO:0004672;GO:0005524;GO:0006468;	-
TRIAE_CS42_7DL_TGACv1_603379_AA1982260	0.0415581	up	9.81128	GO:0004601;GO:0005576;GO:0006979;GO:0016491;GO:0020037;GO:0042744;GO:0046872;GO:0055114;GO:0098869;GO:0004601;GO:0005576;GO:0006979;GO:0016491;GO:0020037;GO:0042744;GO:0046872;GO:0055114;GO:0098869;	Peroxidase[Source:UniProtKB/TrEMBL;Acc:A0A1D6CPZ4]
TRIAE_CS42_2DL_TGACv1_157974_AA0504460	0.0414694	up	3.67923	GO:0004601;GO:0005576;GO:0006979;GO:0016491;GO:0020037;GO:0042744;GO:0046872;GO:0055114;GO:0098869;GO:0004601;GO:0005576;GO:0006979;GO:0016491;GO:0020037;GO:0042744;GO:0046872;GO:0055114;GO:0098869;	Peroxidase[Source:UniProtKB/TrEMBL;Acc:A0A1D5UGJ7]
TRIAE_CS42_2DL_TGACv1_159609_AA0540570	0.0413037	up	Inf	GO:0006633;GO:0016491;GO:0016702;GO:0031408;GO:0046872;GO:0051213;GO:0055114;GO:0006633;GO:0016491;GO:0016702;GO:0031408;GO:0046872;GO:0051213;GO:0055114;GO:0006633;GO:0016491;GO:0016702;GO:0031408;GO:0046872;GO:0051213;GO:0055114;GO:0006633;GO:0016491;GO:0016702;GO:0031408;GO:0046872;GO:0051213;GO:0055114;GO:0006633;GO:0016491;GO:0016702;GO:0031408;GO:0046872;GO:0051213;GO:0055114;	Lipoxygenase[Source:UniProtKB/TrEMBL;Acc:A0A1D5UP29]
TRIAE_CS42_5AL_TGACv1_374775_AA1208820	0.0413037	up	Inf	-	-
TRIAE_CS42_5AL_TGACv1_376060_AA1231680	0.0413037	up	Inf	GO:0005576;	-
TRIAE_CS42_1BS_TGACv1_051537_AA0180290	0.0413037	up	Inf	GO:0004672;GO:0005524;GO:0006468;GO:0016020;GO:0016021;	-
TRIAE_CS42_5DL_TGACv1_435922_AA1456300	0.0413037	up	Inf	GO:0000166;GO:0004672;GO:0004674;GO:0005524;GO:0006468;	-
TRIAE_CS42_5DL_TGACv1_433845_AA1423630	0.0412497	up	3.72041	GO:0016020;GO:0016021;GO:0022857;GO:0055085;	-
TRIAE_CS42_6DS_TGACv1_543946_AA1745520	0.0409247	up	5.03436	-	-
TRIAE_CS42_2DL_TGACv1_160790_AA0554180	0.0408341	up	2.69814	GO:0000166;GO:0004672;GO:0004674;GO:0005524;GO:0006468;GO:0000166;GO:0004672;GO:0004674;GO:0005524;GO:0006468;	-
TRIAE_CS42_1DS_TGACv1_080595_AA0250710	0.0408098	up	7.09387	GO:0000166;GO:0004672;GO:0004674;GO:0005524;GO:0006468;	-
TRIAE_CS42_2AL_TGACv1_095597_AA0312550	0.0408098	up	7.09387	-	-
TRIAE_CS42_7BS_TGACv1_593787_AA1954440	0.0408098	up	7.09387	-	-
TRIAE_CS42_7BL_TGACv1_577321_AA1872160	0.0407842	up	3.5927	GO:0003677;GO:0005634;GO:0006351;GO:0006355;	-
TRIAE_CS42_3AL_TGACv1_194226_AA0628980	0.0407842	up	3.5927	GO:0005634;GO:0005634;GO:0005634;	-
TRIAE_CS42_6AL_TGACv1_470938_AA1499020	0.0407642	up	2.74787	GO:0004842;GO:0016567;GO:0016740;	RING-type E3 ubiquitin transferase[Source:UniProtKB/TrEMBL;Acc:A0A1D6A5H1]
TRIAE_CS42_4BL_TGACv1_321976_AA1067400	0.0407036	up	6.6076	GO:0003677;GO:0005634;GO:0006355;GO:0010089;GO:0010192;GO:0045892;GO:2000652;GO:0003677;GO:0005634;GO:0006355;	Homeobox protein knotted-1-like 7 [Source:Projectedfrom Arabidopsis thaliana (AT1G62990) UniProtKB/Swiss-Prot;Acc:Q9FPQ8]
TRIAE_CS42_6DL_TGACv1_526960_AA1696090	0.0407018	up	2.6228	GO:0016020;GO:0016021;	-
TRIAE_CS42_1BL_TGACv1_034262_AA0144000	0.0406582	up	5.40622	GO:0006955;GO:0008219;GO:0009626;GO:0010337;GO:0052542;	MACPF domain-containing protein NSL1[Source:Projected from Arabidopsis thaliana (AT1G28380)UniProtKB/Swiss-Prot;Acc:Q9SGN6]
TRIAE_CS42_6DL_TGACv1_526343_AA1680050	0.0406242	up	2.37931	GO:0004014;GO:0006557;GO:0006596;GO:0006597;GO:0008295;GO:0016829;GO:0016831;GO:0004014;GO:0006557;GO:0006596;GO:0006597;GO:0008295;GO:0016829;GO:0016831;	S-adenosylmethionine decarboxylase proenzyme[Source:UniProtKB/TrEMBL;Acc:W5GZ28]
TRIAE_CS42_7BL_TGACv1_580279_AA1913030	0.0406158	up	3.41345	GO:0043531;GO:0043531;	-
TRIAE_CS42_U_TGACv1_641450_AA2095400	0.0406136	up	2.82266	GO:0008270;GO:0009737;GO:0010200;GO:0046872;	Zinc finger AN1 domain-containing stress-associatedprotein 12 [Source:Projected from Arabidopsis thaliana(AT3G28210) UniProtKB/Swiss-Prot;Acc:Q67YE6]
TRIAE_CS42_6DS_TGACv1_543505_AA1740890	0.0405639	up	4.53855	GO:0004672;GO:0005509;GO:0005524;GO:0006468;GO:0016020;GO:0016021;GO:0030247;	-
TRIAE_CS42_6DL_TGACv1_527421_AA1703740	0.0405639	up	4.53855	GO:0003677;GO:0003700;GO:0005634;GO:0006351;GO:0006355;	AP2 domain CBF protein[Source:UniProtKB/TrEMBL;Acc:K9M7G7]
TRIAE_CS42_1AL_TGACv1_000361_AA0010050	0.0401312	up	4.36502	GO:0003677;GO:0003700;GO:0005634;GO:0006351;GO:0006355;	-
TRIAE_CS42_2BL_TGACv1_130072_AA0402790	0.0400644	up	2.72552	GO:0000166;GO:0004672;GO:0004674;GO:0005524;GO:0006468;GO:0000166;GO:0004672;GO:0004674;GO:0005524;GO:0006468;GO:0004672;GO:0005524;GO:0006468;GO:0000166;GO:0004672;GO:0004674;GO:0005524;GO:0006468;	-
TRIAE_CS42_5BL_TGACv1_405098_AA1319870	0.0399744	up	4.91231	-	-
TRIAE_CS42_4DL_TGACv1_343300_AA1132910	0.0399516	up	2.42342	GO:0009055;GO:0016020;GO:0016021;GO:0022900;	-
TRIAE_CS42_6AL_TGACv1_473822_AA1533050	0.0399381	up	3.55003	GO:0005576;GO:0030145;GO:0045735;GO:0046872;	-
TRIAE_CS42_2DS_TGACv1_178325_AA0594160	0.0398747	up	5.92681	-	-
TRIAE_CS42_2DL_TGACv1_158025_AA0506280	0.0398747	up	5.92681	GO:0004190;GO:0005618;GO:0006508;GO:0008233;GO:0009505;GO:0016020;GO:0016787;	-
TRIAE_CS42_5BL_TGACv1_404418_AA1299220	0.0398291	up	2.45616	GO:0003979;GO:0016491;GO:0016616;GO:0051287;GO:0055114;GO:0003979;GO:0016491;GO:0016616;GO:0051287;GO:0055114;	UDP-glucose 6-dehydrogenase[Source:UniProtKB/TrEMBL;Acc:W5FDW8]
TRIAE_CS42_3AL_TGACv1_194877_AA0641260	0.0397155	up	3.18938	GO:0003677;GO:0005634;GO:0006351;GO:0006355;	-
TRIAE_CS42_3B_TGACv1_221053_AA0728400	0.0395134	up	2.86515	GO:0005618;GO:0006970;GO:0009414;GO:0009834;GO:0016020;GO:0016021;GO:0016740;GO:0016757;GO:0016760;GO:0030244;GO:0042742;GO:0050832;GO:0071555;	Cellulose synthase A catalytic subunit 8 [UDP-forming] [Source:Projected from Arabidopsis thaliana(AT4G18780) UniProtKB/Swiss-Prot;Acc:Q8LPK5]
TRIAE_CS42_1AL_TGACv1_003747_AA0051340	0.0395023	up	2.85581	GO:0004497;GO:0005506;GO:0016020;GO:0016021;GO:0016491;GO:0016705;GO:0020037;GO:0046872;GO:0055114;	-
TRIAE_CS42_2DL_TGACv1_158074_AA0508000	0.0394171	up	3.45763	-	-
TRIAE_CS42_1DS_TGACv1_080668_AA0252090	0.0394113	up	3.2665	GO:0030001;GO:0046872;	-
TRIAE_CS42_4BL_TGACv1_320463_AA1040180	0.0393032	up	2.48058	-	-
TRIAE_CS42_3AL_TGACv1_196621_AA0662080	0.0392379	up	2.58543	GO:0016020;GO:0016021;GO:0016740;GO:0016757;GO:0016020;GO:0016021;GO:0016740;GO:0016757;GO:0016020;GO:0016021;GO:0016740;GO:0016757;GO:0016020;GO:0016021;GO:0016740;GO:0016757;GO:0016740;GO:0016757;GO:0016020;GO:0016021;GO:0016740;GO:0016757;	Hexosyltransferase[Source:UniProtKB/TrEMBL;Acc:A0A1D5VEI1]
TRIAE_CS42_7BS_TGACv1_591906_AA1925290	0.0391681	up	12.0138	GO:0004497;GO:0005506;GO:0016491;GO:0016705;GO:0020037;GO:0046872;GO:0055114;	-
TRIAE_CS42_4BL_TGACv1_320568_AA1043520	0.0391386	up	2.735	GO:0009055;GO:0016020;GO:0016021;GO:0022900;	-
TRIAE_CS42_3B_TGACv1_228225_AA0826330	0.039037	up	4.80553	GO:0016020;GO:0016021;GO:0016020;GO:0016021;GO:0016020;GO:0016021;GO:0016020;GO:0016021;	-
TRIAE_CS42_3DS_TGACv1_271881_AA0910130	0.039037	up	4.80553	GO:0004553;GO:0005576;GO:0005618;GO:0005975;GO:0006073;GO:0008152;GO:0010411;GO:0016740;GO:0016762;GO:0016787;GO:0016798;GO:0042546;GO:0048046;GO:0071555;	Xyloglucan endotransglucosylase/hydrolase[Source:UniProtKB/TrEMBL;Acc:A0A1D5WRX3]
TRIAE_CS42_2DL_TGACv1_158553_AA0521670	0.039037	up	4.80553	GO:0004672;GO:0005524;GO:0006468;GO:0016020;GO:0016021;GO:0048544;	-
TRIAE_CS42_1AL_TGACv1_002026_AA0037970	0.0389667	up	2.42079	GO:0008152;GO:0016787;	"GID1 protein [Source:UniProtKB/TrEMBL;Acc:I7HQ39]"""
TRIAE_CS42_7BS_TGACv1_592638_AA1942000	0.0387628	up	27.2313	-	-
TRIAE_CS42_5DL_TGACv1_435706_AA1453780	0.0387628	up	27.2313	-	-
TRIAE_CS42_2AS_TGACv1_113572_AA0358040	0.0387628	up	27.2313	GO:0004601;GO:0005576;GO:0006979;GO:0016491;GO:0020037;GO:0042744;GO:0046872;GO:0055114;GO:0098869;GO:0004601;GO:0005576;GO:0006979;GO:0016491;GO:0020037;GO:0042744;GO:0046872;GO:0055114;GO:0098869;	"Peroxidase [Source:UniProtKB/TrEMBL;Acc:B4F6E7]"""
TRIAE_CS42_2AS_TGACv1_113621_AA0358560	0.0387628	up	27.2313	GO:0005576;GO:0030145;GO:0045735;GO:0046872;	-
TRIAE_CS42_3B_TGACv1_220626_AA0712230	0.0387628	up	27.2313	GO:0004553;GO:0005975;	-
TRIAE_CS42_U_TGACv1_641404_AA2094050	0.0387628	up	27.2313	GO:0006629;GO:0008081;	-
TRIAE_CS42_2DS_TGACv1_178991_AA0603290	0.0386844	up	3.77208	GO:0051513;GO:0051513;GO:0051513;	-
TRIAE_CS42_2AS_TGACv1_112330_AA0335600	0.0386162	up	2.72201	GO:0000166;GO:0005524;GO:0016020;GO:0016021;GO:0016887;GO:0000166;GO:0005524;GO:0016020;GO:0016021;GO:0016887;GO:0000166;GO:0005524;GO:0016020;GO:0016021;GO:0016887;GO:0000166;GO:0005524;GO:0016020;GO:0016021;GO:0016887;GO:0000166;GO:0005524;GO:0016020;GO:0016021;GO:0016887;	-
TRIAE_CS42_1DL_TGACv1_061663_AA0201290	0.0386033	up	5.47296	GO:0003677;GO:0003700;GO:0005634;GO:0006351;GO:0006355;GO:0043565;	-
TRIAE_CS42_6AS_TGACv1_488307_AA1575040	0.0385864	up	4.17872	GO:0000166;GO:0004672;GO:0004674;GO:0005524;GO:0006468;GO:0016020;GO:0016021;GO:0016301;GO:0016310;GO:0016740;	-
TRIAE_CS42_1AL_TGACv1_000504_AA0013540	0.0384939	up	3.28221	-	-
TRIAE_CS42_2BS_TGACv1_146868_AA0474270	0.038482	up	16.0184	GO:0004497;GO:0005506;GO:0016491;GO:0016705;GO:0020037;GO:0046872;GO:0055114;	-
TRIAE_CS42_1DL_TGACv1_062056_AA0208150	0.0383186	up	2.66665	-	-
TRIAE_CS42_1DL_TGACv1_062491_AA0215260	0.0382922	up	2.93064	-	-
TRIAE_CS42_3AL_TGACv1_194379_AA0632160	0.0382893	up	6.70771	GO:0003676;GO:0008270;	-
TRIAE_CS42_1BL_TGACv1_030734_AA0099440	0.038284	up	2.42684	GO:0003824;GO:0008483;GO:0030170;	-
TRIAE_CS42_U_TGACv1_642592_AA2120140	0.0382129	up	3.50403	GO:0004672;GO:0005524;GO:0006468;GO:0016020;GO:0016021;GO:0030246;	-
TRIAE_CS42_5BL_TGACv1_407296_AA1355580	0.038143	up	4.96571	-	-
TRIAE_CS42_2AL_TGACv1_092986_AA0268690	0.0381257	up	3.18987	GO:0030001;GO:0046872;	-
TRIAE_CS42_6BL_TGACv1_501381_AA1616800	0.0378458	up	2.57728	GO:0010167;GO:0015706;	-
TRIAE_CS42_7AL_TGACv1_557348_AA1780060	0.0377564	up	3.1066	-	-
TRIAE_CS42_2DS_TGACv1_177143_AA0566470	0.0375708	up	4.34786	GO:0016020;GO:0016021;	-
TRIAE_CS42_2AS_TGACv1_112142_AA0331320	0.0375351	up	2.60562	GO:0016020;GO:0016021;GO:0016020;GO:0016021;	-
TRIAE_CS42_1DL_TGACv1_064143_AA0232860	0.037522	up	2.65546	GO:0000166;GO:0005524;GO:0016020;GO:0016021;GO:0016887;GO:0042626;GO:0055085;	-
TRIAE_CS42_1DL_TGACv1_063581_AA0228820	0.0375034	up	3.31581	GO:0006629;GO:0008970;GO:0016787;	-
TRIAE_CS42_1AS_TGACv1_020251_AA0076000	0.0374966	up	2.49273	-	-
TRIAE_CS42_6BL_TGACv1_499717_AA1589850	0.0373013	up	4.85558	-	-
TRIAE_CS42_2DL_TGACv1_157956_AA0503400	0.0372198	up	2.6668	-	-
TRIAE_CS42_1DS_TGACv1_080839_AA0254470	0.0369589	up	2.76736	GO:0005886;GO:0016020;GO:0016021;GO:0016740;GO:0016757;GO:0016760;GO:0030244;GO:0046872;GO:0071555;GO:0005886;GO:0016020;GO:0016021;GO:0016740;GO:0016757;GO:0016760;GO:0030244;GO:0046872;GO:0071555;	Cellulose synthase[Source:UniProtKB/TrEMBL;Acc:W5ALG5]
TRIAE_CS42_1DS_TGACv1_082224_AA0264200	0.0368982	up	2.6757	GO:0000166;GO:0001678;GO:0004396;GO:0005524;GO:0005536;GO:0005623;GO:0005975;GO:0006096;GO:0016301;GO:0016310;GO:0016740;GO:0016773;GO:0046835;GO:0000166;GO:0001678;GO:0004396;GO:0005524;GO:0005536;GO:0005623;GO:0005975;GO:0006096;GO:0016301;GO:0016310;GO:0016740;GO:0016773;GO:0046835;	Phosphotransferase[Source:UniProtKB/TrEMBL;Acc:W5ANL6]
TRIAE_CS42_3AL_TGACv1_193670_AA0617220	0.0366816	up	4.10071	GO:0000166;GO:0004672;GO:0004674;GO:0005524;GO:0006468;	-
TRIAE_CS42_5BL_TGACv1_404885_AA1314160	0.0366238	up	3.61497	-	-
TRIAE_CS42_7DS_TGACv1_622291_AA2037140	0.0365372	up	3.9474	GO:0004672;GO:0005524;GO:0006468;GO:0016020;GO:0016021;	-
TRIAE_CS42_2BL_TGACv1_130926_AA0420050	0.036472	up	4.75841	GO:0005507;GO:0016491;GO:0055114;	-
TRIAE_CS42_3AS_TGACv1_211352_AA0689010	0.036462	up	Inf	GO:0004672;GO:0005524;GO:0006468;	-
TRIAE_CS42_5AL_TGACv1_375015_AA1214010	0.036462	up	Inf	GO:0003676;	-
TRIAE_CS42_1BL_TGACv1_030714_AA0098810	0.036462	up	Inf	GO:0003677;GO:0003700;GO:0005634;GO:0006351;GO:0006355;GO:0043565;	-
TRIAE_CS42_2DL_TGACv1_158059_AA0507560	0.036462	up	Inf	GO:0000272;GO:0003824;GO:0004553;GO:0005975;GO:0008152;GO:0008810;GO:0016787;GO:0016798;GO:0030245;GO:0030246;	Endoglucanase[Source:UniProtKB/TrEMBL;Acc:A0A1D5UH72]
TRIAE_CS42_1BL_TGACv1_031909_AA0122670	0.036462	up	Inf	-	-
TRIAE_CS42_3AL_TGACv1_194457_AA0633450	0.0364454	up	2.82005	GO:0005509;GO:0005509;	-
TRIAE_CS42_U_TGACv1_640827_AA2076060	0.0364147	up	3.64864	GO:0000166;GO:0004672;GO:0004674;GO:0005524;GO:0006468;GO:0016020;GO:0016021;GO:0016301;GO:0016310;GO:0016740;	-
TRIAE_CS42_5DL_TGACv1_434975_AA1444360	0.0363554	up	4.5526	GO:0005576;GO:0016853;GO:0048046;	Dirigent protein[Source:UniProtKB/TrEMBL;Acc:W5FVC0]
TRIAE_CS42_2BL_TGACv1_129656_AA0391860	0.0363397	up	3.51624	GO:0000166;GO:0003824;GO:0004356;GO:0005524;GO:0005739;GO:0006542;GO:0006807;GO:0009507;GO:0009535;GO:0009570;GO:0009579;GO:0009651;GO:0009735;GO:0009941;GO:0016020;GO:0016874;GO:0022626;GO:0046686;GO:0048046;GO:0000166;GO:0003824;GO:0004356;GO:0005524;GO:0006542;GO:0006807;GO:0016874;GO:0003824;GO:0004356;GO:0006542;GO:0006807;	"Glutamine synthetase, chloroplastic/mitochondrial[Source:Projected from Arabidopsis thaliana (AT5G35630)UniProtKB/Swiss-Prot;Acc:Q43127]"
TRIAE_CS42_7AS_TGACv1_571423_AA1847610	0.0362355	up	2.68946	GO:0016788;GO:0016788;GO:0016788;	-
TRIAE_CS42_2AL_TGACv1_097154_AA0323250	0.0360993	up	2.92547	-	-
TRIAE_CS42_2DL_TGACv1_158079_AA0508210	0.0360392	up	5.36001	GO:0000079;GO:0019901;	-
TRIAE_CS42_5AL_TGACv1_375998_AA1230390	0.0360337	up	12.2808	GO:0003824;GO:0003885;GO:0016020;GO:0016491;GO:0016614;GO:0050660;GO:0055114;	-
TRIAE_CS42_7BL_TGACv1_577152_AA1867450	0.0360194	up	6.80783	GO:0009055;GO:0016020;GO:0016021;GO:0022900;	-
TRIAE_CS42_2AL_TGACv1_093079_AA0271350	0.0360194	up	6.80783	-	-
TRIAE_CS42_2DL_TGACv1_159789_AA0542800	0.0360024	up	2.94844	-	-
TRIAE_CS42_5DL_TGACv1_433636_AA1418160	0.0359259	up	3.08132	-	-
TRIAE_CS42_4BS_TGACv1_330231_AA1106600	0.0358904	up	7.32271	GO:0004553;GO:0005975;GO:0016798;	-
TRIAE_CS42_6DL_TGACv1_527510_AA1705020	0.035882	up	2.85734	-	-
TRIAE_CS42_3DL_TGACv1_252407_AA0889910	0.0358803	up	2.59403	GO:0005216;GO:0005244;GO:0005249;GO:0005267;GO:0006811;GO:0006813;GO:0016020;GO:0016021;GO:0034765;GO:0055085;GO:0071805;GO:0005216;GO:0005244;GO:0005249;GO:0005267;GO:0006811;GO:0006813;GO:0016020;GO:0016021;GO:0034765;GO:0055085;GO:0071805;	-
TRIAE_CS42_5AL_TGACv1_375132_AA1216540	0.0358581	up	2.98017	GO:0003677;GO:0003700;GO:0005634;GO:0006351;GO:0006355;	-
TRIAE_CS42_4AL_TGACv1_292371_AA0998660	0.0356988	up	3.7619	-	-
TRIAE_CS42_1DL_TGACv1_062555_AA0216350	0.0356512	up	6.087	GO:0000166;GO:0003677;GO:0003916;GO:0003918;GO:0005524;GO:0006259;GO:0006265;GO:0016853;	DNA topoisomerase 2[Source:UniProtKB/TrEMBL;Acc:A0A1D5SWF2]
TRIAE_CS42_U_TGACv1_642521_AA2118900	0.03562	up	10.2117	GO:0009055;GO:0022900;	-
TRIAE_CS42_4AS_TGACv1_306288_AA1005760	0.03528	up	2.98948	GO:0003676;GO:0005524;	-
TRIAE_CS42_6BL_TGACv1_501447_AA1617650	0.0351098	up	16.4189	GO:0004842;GO:0016567;GO:0016740;	RING-type E3 ubiquitin transferase[Source:UniProtKB/TrEMBL;Acc:A0A1D6ASD7]
TRIAE_CS42_5DL_TGACv1_436441_AA1461010	0.0351098	up	16.4189	-	-
TRIAE_CS42_2DL_TGACv1_159912_AA0544280	0.0351098	up	16.4189	-	-
TRIAE_CS42_7AL_TGACv1_555993_AA1751920	0.0350477	up	2.56389	-	-
TRIAE_CS42_7AS_TGACv1_570084_AA1829950	0.0349567	up	2.86758	GO:0030246;	-
TRIAE_CS42_2BS_TGACv1_146910_AA0475210	0.0349452	up	28.0322	GO:0005576;GO:0030145;GO:0045735;GO:0046872;GO:0005576;GO:0030145;GO:0045735;GO:0046872;	-
TRIAE_CS42_7BS_TGACv1_594814_AA1958450	0.0349452	up	28.0322	-	-
TRIAE_CS42_2DL_TGACv1_158410_AA0518010	0.034942	up	3.47672	-	-
TRIAE_CS42_7BL_TGACv1_576926_AA1860160	0.0348633	up	2.97231	-	-
TRIAE_CS42_3DL_TGACv1_249363_AA0846600	0.0347814	up	2.67105	-	-
TRIAE_CS42_1DL_TGACv1_061054_AA0183250	0.0347305	up	5.0725	GO:0016020;GO:0016021;	-
TRIAE_CS42_5AL_TGACv1_374310_AA1196580	0.0345782	up	2.71941	GO:0003677;GO:0003700;GO:0005634;GO:0006355;GO:0009408;GO:0043565;GO:0045892;	-
TRIAE_CS42_1AS_TGACv1_019359_AA0065560	0.034549	up	4.09702	-	-
TRIAE_CS42_4AL_TGACv1_289683_AA0975170	0.034549	up	4.09702	GO:0006281;GO:0008270;	-
TRIAE_CS42_1BL_TGACv1_030276_AA0084910	0.0344947	up	3.12359	GO:0003747;GO:0006415;GO:0003730;GO:0003747;GO:0006415;GO:0009507;GO:0009570;GO:0009658;GO:0043488;GO:0043565;	"Peptide chain release factor PrfB3, chloroplastic[Source:Projected from Arabidopsis thaliana (AT3G57190)UniProtKB/Swiss-Prot;Acc:F4J264]"
TRIAE_CS42_5BL_TGACv1_407284_AA1355280	0.0342861	up	2.52573	GO:0003824;GO:0004805;GO:0005992;GO:0016311;GO:0016787;GO:0003824;GO:0004805;GO:0005992;GO:0016311;GO:0016787;GO:0003824;GO:0004805;GO:0005992;GO:0016311;GO:0016787;GO:0003824;GO:0004805;GO:0005992;GO:0016311;GO:0016787;	Trehalose 6-phosphate phosphatase[Source:UniProtKB/TrEMBL;Acc:A0A1D5ZBE4]
TRIAE_CS42_U_TGACv1_641659_AA2100610	0.0342858	up	2.91104	GO:0016020;GO:0016021;GO:0005794;GO:0016020;GO:0016021;GO:0045492;GO:1990538;	-
TRIAE_CS42_3DL_TGACv1_249285_AA0844270	0.0342813	up	5.42162	GO:0003824;GO:0009690;GO:0016491;GO:0016614;GO:0019139;GO:0050660;GO:0055114;	-
TRIAE_CS42_3B_TGACv1_731892_AA2173720	0.0342187	up	2.53808	GO:0004252;GO:0006508;GO:0008233;GO:0008236;GO:0016787;	-
TRIAE_CS42_7BS_TGACv1_591819_AA1922500	0.034136	up	3.17904	GO:0043531;	-
TRIAE_CS42_5BS_TGACv1_424818_AA1391910	0.0339307	up	2.89963	GO:0003677;GO:0003700;GO:0005634;GO:0006351;GO:0006355;GO:0043565;	-
TRIAE_CS42_2DS_TGACv1_177918_AA0587350	0.0338854	up	6.90794	GO:0004497;GO:0005506;GO:0016020;GO:0016021;GO:0016491;GO:0016705;GO:0020037;GO:0046872;GO:0055114;	-
TRIAE_CS42_1DL_TGACv1_066004_AA0237620	0.0338364	up	3.76904	-	-
TRIAE_CS42_5BL_TGACv1_404454_AA1300270	0.0337963	up	2.70686	-	-
TRIAE_CS42_2BL_TGACv1_131086_AA0422270	0.0337478	up	2.58816	GO:0004664;GO:0008652;GO:0009073;GO:0009094;GO:0009507;GO:0009536;GO:0009570;GO:0016829;GO:0047769;	Arogenate dehydratase[Source:UniProtKB/TrEMBL;Acc:W5BE72]
TRIAE_CS42_7DL_TGACv1_604737_AA2001160	0.0337119	up	6.16709	GO:0016020;GO:0016021;	-
TRIAE_CS42_4BS_TGACv1_328939_AA1095890	0.0336599	up	7.43712	GO:0004190;GO:0006508;	-
TRIAE_CS42_3B_TGACv1_223254_AA0779030	0.0336599	up	7.43712	GO:0005509;	-
TRIAE_CS42_5AL_TGACv1_376863_AA1241700	0.033656	up	2.62558	GO:0005509;	-
TRIAE_CS42_7AL_TGACv1_556075_AA1754700	0.0336171	up	2.77903	GO:0000166;GO:0005524;GO:0016020;GO:0016021;GO:0016887;GO:0000166;GO:0005524;GO:0016020;GO:0016021;GO:0016887;	-
TRIAE_CS42_7DL_TGACv1_603236_AA1978920	0.0335595	up	2.95598	GO:0003824;GO:0004630;GO:0005509;GO:0016020;GO:0016042;GO:0016787;GO:0046470;GO:0070290;GO:0003824;GO:0004630;GO:0005509;GO:0016020;GO:0016042;GO:0016787;GO:0046470;GO:0070290;	Phospholipase D[Source:UniProtKB/TrEMBL;Acc:A0A1D6CPC8]
TRIAE_CS42_7AL_TGACv1_556928_AA1773540	0.033499	up	3.10627	GO:0004672;GO:0005524;GO:0006468;GO:0004672;GO:0005524;GO:0006468;	-
TRIAE_CS42_5DL_TGACv1_433016_AA1398270	0.0333911	up	4.85264	GO:0003676;	-
TRIAE_CS42_6BS_TGACv1_513796_AA1649880	0.0333521	up	3.48846	GO:0016020;GO:0016021;	-
TRIAE_CS42_7DL_TGACv1_605904_AA2008440	0.0333357	up	2.66854	GO:0004190;GO:0006508;GO:0008233;GO:0016787;	-
TRIAE_CS42_5DL_TGACv1_434051_AA1427960	0.0331955	up	3.22952	GO:0004553;GO:0005975;GO:0008152;GO:0016787;GO:0016798;GO:0004553;GO:0005975;GO:0008152;GO:0016787;GO:0016798;GO:0004553;GO:0005975;GO:0008152;GO:0016787;GO:0016798;	-
TRIAE_CS42_4AL_TGACv1_292175_AA0998010	0.0331517	up	2.89619	GO:0006417;GO:0019887;GO:0019901;GO:0033554;GO:0033674;GO:0043022;GO:0045859;GO:0006417;GO:0019887;GO:0019901;GO:0033554;GO:0033674;GO:0043022;GO:0045859;	-
TRIAE_CS42_4AL_TGACv1_288314_AA0944510	0.0331177	up	8.1427	GO:0003993;GO:0016311;GO:0003993;GO:0016311;	-
TRIAE_CS42_6DL_TGACv1_526818_AA1692660	0.0330617	up	3.02674	GO:0000166;GO:0003677;GO:0003916;GO:0003918;GO:0005524;GO:0006259;GO:0006265;GO:0016853;	DNA topoisomerase 2[Source:UniProtKB/TrEMBL;Acc:A0A1D6SB83]
TRIAE_CS42_4AS_TGACv1_306678_AA1011990	0.0329983	up	4.03321	-	-
TRIAE_CS42_6BL_TGACv1_501265_AA1615410	0.0327431	up	3.0079	GO:0004497;GO:0005506;GO:0016491;GO:0016705;GO:0020037;GO:0046872;GO:0055114;	-
TRIAE_CS42_7DL_TGACv1_603407_AA1983090	0.032728	up	4.76103	-	-
TRIAE_CS42_3B_TGACv1_220788_AA0719260	0.0326805	up	2.86135	GO:0003924;GO:0005525;	-
TRIAE_CS42_4AL_TGACv1_291146_AA0992480	0.0326352	up	3.70155	GO:0005215;GO:0016020;GO:0016021;	-
TRIAE_CS42_6AS_TGACv1_485704_AA1550450	0.0326072	up	4.0936	-	-
TRIAE_CS42_5AL_TGACv1_376050_AA1231400	0.0325485	up	5.00576	GO:0006006;GO:0016491;GO:0016620;GO:0050661;GO:0051287;GO:0055114;GO:0006006;GO:0016491;GO:0016620;GO:0050661;GO:0051287;GO:0055114;GO:0006006;GO:0016491;GO:0016620;GO:0050661;GO:0051287;GO:0055114;GO:0016620;GO:0055114;	Glyceraldehyde-3-phosphate dehydrogenase[Source:UniProtKB/TrEMBL;Acc:A0A1D5YL67]
TRIAE_CS42_1BL_TGACv1_033429_AA0139390	0.0325174	up	2.83963	GO:0004672;GO:0005524;GO:0006468;GO:0016020;GO:0016021;GO:0004672;GO:0005524;GO:0006468;GO:0016020;GO:0016021;	-
TRIAE_CS42_5DL_TGACv1_435091_AA1445880	0.0324521	up	3.10884	GO:0000166;GO:0004672;GO:0004674;GO:0005524;GO:0006468;GO:0016020;GO:0016021;GO:0016301;GO:0016310;GO:0016740;GO:0048544;GO:0000166;GO:0004672;GO:0004674;GO:0005524;GO:0006468;GO:0016020;GO:0016021;GO:0016301;GO:0016310;GO:0016740;GO:0048544;	Serine/threonine-protein kinase[Source:UniProtKB/TrEMBL;Acc:W5FQB1]
TRIAE_CS42_5BL_TGACv1_404898_AA1314420	0.032273	up	4.0046	-	-
TRIAE_CS42_4AS_TGACv1_306486_AA1008970	0.0322089	up	Inf	-	-
TRIAE_CS42_6BL_TGACv1_500651_AA1607970	0.0322089	up	Inf	GO:0003677;GO:0003700;GO:0005634;GO:0006351;GO:0006355;	-
TRIAE_CS42_6DL_TGACv1_527783_AA1708490	0.0322089	up	Inf	GO:0016788;	-
TRIAE_CS42_7AS_TGACv1_570802_AA1841070	0.0322089	up	Inf	-	-
TRIAE_CS42_3B_TGACv1_222792_AA0770840	0.0322089	up	Inf	GO:0004553;GO:0005975;GO:0016798;	-
TRIAE_CS42_4DL_TGACv1_344128_AA1144000	0.0322089	up	Inf	GO:0004497;GO:0005506;GO:0016020;GO:0016021;GO:0016491;GO:0016705;GO:0020037;GO:0046872;GO:0055114;GO:0004497;GO:0005506;GO:0016491;GO:0016705;GO:0020037;GO:0046872;GO:0055114;	-
TRIAE_CS42_5DL_TGACv1_436529_AA1461700	0.0321361	up	9.1305	-	-
TRIAE_CS42_4BS_TGACv1_327970_AA1080160	0.0320421	up	2.71357	GO:0046983;GO:0046983;GO:0046983;GO:0046983;GO:0046983;GO:0046983;	-
TRIAE_CS42_4AL_TGACv1_288381_AA0946970	0.0320383	up	16.8193	-	-
TRIAE_CS42_1DS_TGACv1_080841_AA0254500	0.0319528	up	3.68845	GO:0003824;GO:0004467;GO:0005783;GO:0008152;GO:0010025;GO:0010143;GO:0031957;	Long chain acyl-CoA synthetase 1 [Source:Projectedfrom Arabidopsis thaliana (AT2G47240) UniProtKB/Swiss-Prot;Acc:O22898]
TRIAE_CS42_7DL_TGACv1_603733_AA1988060	0.0318792	up	6.24718	GO:0005634;GO:0006351;GO:0006355;GO:0009734;	Auxin-responsive protein[Source:UniProtKB/TrEMBL;Acc:A0A1D6SF95]
TRIAE_CS42_7BS_TGACv1_592382_AA1937090	0.0318738	up	3.49968	-	-
TRIAE_CS42_5AL_TGACv1_374395_AA1198810	0.0318243	up	2.882	GO:0005576;GO:0030145;GO:0045735;GO:0046872;	-
TRIAE_CS42_U_TGACv1_640718_AA2070830	0.0317715	up	2.85176	GO:0046983;	-
TRIAE_CS42_6AS_TGACv1_485357_AA1543820	0.0317425	up	4.22886	GO:0016020;GO:0016021;	-
TRIAE_CS42_6BS_TGACv1_513468_AA1642560	0.0316961	up	3.52405	-	-
TRIAE_CS42_5AL_TGACv1_375316_AA1219720	0.0315274	up	3.64419	GO:0005576;GO:0016853;GO:0048046;	Dirigent protein[Source:UniProtKB/TrEMBL;Acc:A0A1D5YID9]
TRIAE_CS42_3DL_TGACv1_251293_AA0879880	0.0315126	up	28.8332	GO:0003824;GO:0006520;GO:0016829;GO:0016831;GO:0019752;GO:0030170;	-
TRIAE_CS42_5BL_TGACv1_405057_AA1318970	0.0315126	up	28.8332	GO:0004553;GO:0005975;GO:0004553;GO:0005975;GO:0004553;GO:0005975;GO:0004553;GO:0005975;	-
TRIAE_CS42_2AL_TGACv1_093380_AA0278870	0.0315126	up	28.8332	GO:0004601;GO:0005576;GO:0006979;GO:0016491;GO:0020037;GO:0042744;GO:0046872;GO:0055114;GO:0098869;	"Peroxidase [Source:UniProtKB/TrEMBL;Acc:W5AW06]"""
TRIAE_CS42_6DL_TGACv1_526681_AA1689770	0.0315126	up	28.8332	GO:0003677;GO:0003700;GO:0005634;GO:0006351;GO:0006355;	-
TRIAE_CS42_3AS_TGACv1_210974_AA0682350	0.0314432	up	2.63197	GO:0016020;GO:0016021;	-
TRIAE_CS42_7AL_TGACv1_556079_AA1754840	0.0314354	up	2.69465	GO:0003677;GO:0003899;GO:0006351;GO:0016740;GO:0016779;	DNA-directed RNA polymerase subunit[Source:UniProtKB/TrEMBL;Acc:A0A1D6BHV2]
TRIAE_CS42_4AL_TGACv1_288956_AA0962050	0.0313907	up	3.1808	GO:0016747;	-
TRIAE_CS42_6AL_TGACv1_471339_AA1507400	0.0313269	up	2.65053	GO:0016020;GO:0016021;	-
TRIAE_CS42_4BL_TGACv1_320520_AA1042120	0.03132	up	2.90081	GO:0005509;GO:0005829;GO:0042538;	-
TRIAE_CS42_5AL_TGACv1_375975_AA1229860	0.0312162	up	2.58241	GO:0000166;GO:0004672;GO:0004674;GO:0005509;GO:0005524;GO:0006468;GO:0016301;GO:0016310;GO:0004672;GO:0005509;GO:0005524;GO:0006468;GO:0004672;GO:0005509;GO:0005524;GO:0006468;	-
TRIAE_CS42_5DL_TGACv1_434277_AA1433070	0.0311112	up	3.00345	GO:0004842;GO:0016567;GO:0016740;GO:0004842;GO:0016567;GO:0016740;	RING-type E3 ubiquitin transferase[Source:UniProtKB/TrEMBL;Acc:A0A1D5ZRL9]
TRIAE_CS42_5BL_TGACv1_405069_AA1319260	0.0310841	up	3.51709	GO:0016020;GO:0016021;GO:0022857;GO:0055085;	-
TRIAE_CS42_2BL_TGACv1_130262_AA0407610	0.0310715	up	2.58034	GO:0004553;GO:0005975;GO:0008152;GO:0016787;GO:0016798;GO:0004553;GO:0005975;GO:0008152;GO:0016787;GO:0016798;	-
TRIAE_CS42_2DL_TGACv1_158972_AA0529690	0.031061	up	3.70953	GO:0004664;GO:0008652;GO:0009073;GO:0009094;GO:0009507;GO:0009536;GO:0009570;GO:0016829;GO:0047769;GO:0004106;GO:0004664;GO:0005737;GO:0008652;GO:0009073;GO:0009094;GO:0009507;GO:0009536;GO:0009570;GO:0016829;GO:0047769;	Arogenate dehydratase[Source:UniProtKB/TrEMBL;Acc:A0A1D5ULN6]
TRIAE_CS42_4DL_TGACv1_342899_AA1124970	0.031061	up	3.70953	GO:0000786;GO:0003677;GO:0005634;GO:0005694;GO:0046982;	Histone H2A[Source:UniProtKB/TrEMBL;Acc:A0A1D5XY69]
TRIAE_CS42_3AS_TGACv1_212070_AA0697360	0.0310552	up	3.00978	GO:0016788;	-
TRIAE_CS42_5AL_TGACv1_374088_AA1189980	0.0309868	up	3.17031	-	-
TRIAE_CS42_3AL_TGACv1_194883_AA0641370	0.030765	up	4.72122	GO:0016020;GO:0016021;	-
TRIAE_CS42_6DS_TGACv1_542502_AA1722750	0.0306252	up	3.05806	GO:0000166;GO:0004672;GO:0004674;GO:0005524;GO:0006468;GO:0016020;GO:0016021;GO:0016301;GO:0016310;GO:0016740;GO:0000166;GO:0004672;GO:0004674;GO:0005524;GO:0006468;GO:0016020;GO:0016021;GO:0016301;GO:0016310;GO:0016740;	-
TRIAE_CS42_4AL_TGACv1_288231_AA0941600	0.0305954	up	3.88325	GO:0051087;GO:0051087;	-
TRIAE_CS42_3DL_TGACv1_250578_AA0870530	0.0305862	up	2.49128	-	-
TRIAE_CS42_7BL_TGACv1_576890_AA1858770	0.03054	up	10.6122	GO:0005509;	-
TRIAE_CS42_2AS_TGACv1_112913_AA0347560	0.03054	up	10.6122	GO:0004190;GO:0006508;GO:0008233;GO:0016787;	-
TRIAE_CS42_6DL_TGACv1_526414_AA1682800	0.03054	up	10.6122	GO:0016491;GO:0046872;GO:0055114;GO:0016491;GO:0046872;GO:0055114;	GA2ox-D9 protein[Source:UniProtKB/TrEMBL;Acc:A0A140KPU8]
TRIAE_CS42_2AS_TGACv1_112357_AA0336310	0.03054	up	10.6122	-	-
TRIAE_CS42_4AS_TGACv1_307322_AA1019450	0.0305202	up	2.83319	GO:0071949;GO:0071949;GO:0071949;	-
TRIAE_CS42_2AS_TGACv1_112491_AA0339140	0.0305073	up	12.8147	GO:0004601;GO:0005576;GO:0006979;GO:0016491;GO:0020037;GO:0042744;GO:0046872;GO:0055114;GO:0098869;GO:0004601;GO:0005576;GO:0006979;GO:0016491;GO:0020037;GO:0042744;GO:0046872;GO:0055114;GO:0098869;	Peroxidase[Source:UniProtKB/TrEMBL;Acc:A0A1D5TK90]
TRIAE_CS42_1BL_TGACv1_034417_AA0144470	0.0302033	up	4.47788	GO:0003676;	-
TRIAE_CS42_3DS_TGACv1_271827_AA0908960	0.030153	up	6.67434	GO:0004553;GO:0005975;GO:0016798;	-
TRIAE_CS42_2AL_TGACv1_094717_AA0302070	0.0300186	up	6.04331	GO:0009916;GO:0016020;GO:0016021;GO:0016491;GO:0046872;GO:0055114;GO:0070469;GO:0102721;	Ubiquinol oxidase[Source:UniProtKB/TrEMBL;Acc:A0A1D5TCP5]
TRIAE_CS42_6DL_TGACv1_526629_AA1688510	0.0300055	up	2.733	GO:0004601;GO:0004602;GO:0006979;GO:0016491;GO:0048831;GO:0055114;GO:0098869;GO:2000280;	Glutathione peroxidase[Source:UniProtKB/TrEMBL;Acc:A0A1D6SAY9]
TRIAE_CS42_3AL_TGACv1_203951_AA0670820	0.0299934	up	4.22024	GO:0004601;GO:0005576;GO:0006979;GO:0016491;GO:0020037;GO:0042744;GO:0046872;GO:0055114;GO:0098869;	Peroxidase[Source:UniProtKB/TrEMBL;Acc:A0A1D5VG55]
TRIAE_CS42_4AL_TGACv1_288159_AA0938910	0.0299931	up	7.10817	GO:0003677;GO:0003700;GO:0005634;GO:0006351;GO:0006355;GO:0043565;	-
TRIAE_CS42_2DS_TGACv1_178114_AA0590890	0.0299366	up	3.76649	GO:0003676;	-
TRIAE_CS42_1DS_TGACv1_081382_AA0260380	0.0298745	up	2.94852	GO:0016020;GO:0016021;	-
TRIAE_CS42_7DS_TGACv1_623664_AA2055150	0.0298083	up	3.0613	-	-
TRIAE_CS42_4DS_TGACv1_362143_AA1177150	0.0297985	up	5.80668	-	-
TRIAE_CS42_2DS_TGACv1_178855_AA0601830	0.0297871	up	2.79391	GO:0003824;GO:0008152;GO:0003824;GO:0008152;	-
TRIAE_CS42_6DL_TGACv1_526864_AA1693870	0.0296735	up	2.82085	-	-
TRIAE_CS42_7AL_TGACv1_557197_AA1777940	0.0292536	up	2.89799	GO:0004553;GO:0005576;GO:0005618;GO:0005975;GO:0006073;GO:0008152;GO:0010411;GO:0016740;GO:0016762;GO:0016787;GO:0016798;GO:0042546;GO:0048046;GO:0071555;	Xyloglucan endotransglucosylase/hydrolase[Source:UniProtKB/TrEMBL;Acc:A0A1D6BMC0]
TRIAE_CS42_5BL_TGACv1_406222_AA1342370	0.0292405	up	17.2198	-	-
TRIAE_CS42_7DL_TGACv1_604485_AA1998550	0.0292405	up	17.2198	GO:0016020;GO:0016021;	-
TRIAE_CS42_4DL_TGACv1_343287_AA1132740	0.0290547	up	2.5509	GO:0004672;GO:0005524;GO:0006468;GO:0016020;GO:0016021;	-
TRIAE_CS42_3AL_TGACv1_193894_AA0622090	0.0289278	up	8.40967	GO:0003677;	-
TRIAE_CS42_4AL_TGACv1_289860_AA0977930	0.0288643	up	3.42616	GO:0016020;GO:0016021;	-
TRIAE_CS42_1BL_TGACv1_032846_AA0134700	0.0287614	up	2.9941	-	-
TRIAE_CS42_2DL_TGACv1_159181_AA0533940	0.0287545	up	2.5396	GO:0004601;GO:0005576;GO:0006979;GO:0016491;GO:0020037;GO:0042744;GO:0046872;GO:0055114;GO:0098869;GO:0004601;GO:0005576;GO:0006979;GO:0016491;GO:0020037;GO:0042744;GO:0046872;GO:0055114;GO:0098869;	Peroxidase[Source:UniProtKB/TrEMBL;Acc:A0A1D5UML5]
TRIAE_CS42_7BS_TGACv1_592313_AA1935560	0.0287115	up	2.75083	GO:0003824;	-
TRIAE_CS42_5BL_TGACv1_406719_AA1349210	0.0286978	up	2.66475	GO:0005509;GO:0005509;GO:0005509;	-
TRIAE_CS42_3AL_TGACv1_195613_AA0651930	0.0285777	up	2.52721	-	-
TRIAE_CS42_1BL_TGACv1_030627_AA0096320	0.0285167	up	4.4573	GO:0016787;GO:0046856;GO:0016787;GO:0046856;GO:0016787;GO:0046856;	-
TRIAE_CS42_U_TGACv1_642459_AA2117910	0.0284973	up	3.69205	GO:0001561;GO:0004601;GO:0006979;GO:0008219;GO:0009627;GO:0009737;GO:0009751;GO:0012511;GO:0016702;GO:0020037;GO:0034614;GO:0042742;GO:0050832;GO:0055114;GO:0071446;GO:0071732;GO:0098869;GO:1902609;	Alpha-dioxygenase 1 [Source:Projected fromArabidopsis thaliana (AT3G01420) UniProtKB/Swiss-Prot;Acc:Q9SGH6]
TRIAE_CS42_U_TGACv1_640763_AA2073170	0.0284706	up	Inf	-	-
TRIAE_CS42_5BL_TGACv1_404599_AA1305710	0.0284706	up	Inf	-	-
TRIAE_CS42_2BS_TGACv1_146251_AA0460330	0.0284706	up	Inf	GO:0016020;GO:0016021;	-
TRIAE_CS42_7DS_TGACv1_624691_AA2062770	0.0284658	up	4.61483	GO:0008152;GO:0016740;GO:0016757;GO:0016758;GO:0008152;GO:0016740;GO:0016757;GO:0016758;	Glycosyltransferase[Source:UniProtKB/TrEMBL;Acc:A0A1D6D5I5]
TRIAE_CS42_1BL_TGACv1_031175_AA0109220	0.0284254	up	29.6341	GO:0003677;GO:0005634;GO:0006351;GO:0006355;	-
TRIAE_CS42_2DL_TGACv1_159678_AA0541380	0.0284254	up	29.6341	GO:0008270;GO:0016020;GO:0016021;GO:0046872;	-
TRIAE_CS42_3B_TGACv1_226706_AA0818890	0.0283382	up	2.58479	-	-
TRIAE_CS42_3DL_TGACv1_250562_AA0870310	0.0282651	up	3.80979	GO:0016491;GO:0046872;GO:0055114;GO:0016491;GO:0055114;	GA2ox-D3 protein[Source:UniProtKB/TrEMBL;Acc:H9C870]
TRIAE_CS42_1BL_TGACv1_031863_AA0121910	0.0282364	up	2.93886	GO:0003677;GO:0003700;GO:0005634;GO:0006351;GO:0006355;GO:0043565;	-
TRIAE_CS42_7BL_TGACv1_577403_AA1874610	0.0280756	up	13.0817	GO:0004601;GO:0005576;GO:0006979;GO:0016491;GO:0020037;GO:0042744;GO:0046872;GO:0055114;GO:0098869;	Peroxidase[Source:UniProtKB/TrEMBL;Acc:A0A1D6C5B8]
TRIAE_CS42_3B_TGACv1_221256_AA0735360	0.0280756	up	13.0817	GO:0003824;GO:0004126;GO:0008270;GO:0009972;GO:0016787;	Cytidine deaminase[Source:UniProtKB/TrEMBL;Acc:A0A077RYU3]
TRIAE_CS42_1DL_TGACv1_061931_AA0205760	0.0278374	up	2.57631	GO:0008152;GO:0016787;	"GID1 protein [Source:UniProtKB/TrEMBL;Acc:I7HZD6]"""
TRIAE_CS42_U_TGACv1_641111_AA2085660	0.0278012	up	5.49203	-	-
TRIAE_CS42_2DS_TGACv1_177648_AA0581890	0.0276868	up	3.89019	GO:0005215;GO:0016020;GO:0016021;GO:0022857;GO:0055085;	-
TRIAE_CS42_2AL_TGACv1_095685_AA0313740	0.0275408	up	3.02234	GO:0004672;GO:0005524;GO:0006468;GO:0016020;GO:0016021;GO:0030246;	-
TRIAE_CS42_3AL_TGACv1_196305_AA0659290	0.0274905	up	2.52229	GO:0003677;GO:0006355;GO:0046872;	-
TRIAE_CS42_2AL_TGACv1_094005_AA0291050	0.0274645	up	3.36124	GO:0005886;GO:0009624;GO:0016020;GO:0016021;GO:0022857;GO:0055085;GO:0016020;GO:0016021;GO:0022857;GO:0055085;GO:0016020;GO:0016021;GO:0022857;GO:0055085;	-
TRIAE_CS42_7DS_TGACv1_623813_AA2056510	0.0273962	up	2.74365	GO:0003824;GO:0003824;	-
TRIAE_CS42_2AL_TGACv1_093138_AA0273030	0.0273861	up	2.92667	GO:0000166;GO:0004672;GO:0004674;GO:0005524;GO:0006468;GO:0016020;GO:0016021;GO:0016301;GO:0016310;GO:0016740;GO:0048544;	Serine/threonine-protein kinase[Source:UniProtKB/TrEMBL;Acc:W5ASC3]
TRIAE_CS42_7AL_TGACv1_556692_AA1769000	0.0273466	up	2.85206	GO:0016020;GO:0016021;	-
TRIAE_CS42_2BL_TGACv1_129638_AA0391270	0.0273371	up	4.14269	GO:0004601;GO:0005576;GO:0006979;GO:0016491;GO:0020037;GO:0042744;GO:0046872;GO:0055114;GO:0098869;	"Peroxidase [Source:UniProtKB/TrEMBL;Acc:W5BBN4]"""
TRIAE_CS42_7AS_TGACv1_569901_AA1826640	0.0272446	up	3.69949	GO:0000015;GO:0000287;GO:0004634;GO:0006096;GO:0046872;GO:0000015;GO:0000287;GO:0004634;GO:0006096;GO:0046872;GO:0000015;GO:0000287;GO:0004634;GO:0006096;GO:0046872;	-
TRIAE_CS42_5AL_TGACv1_374359_AA1197930	0.0271561	up	3.57077	GO:0006633;GO:0016491;GO:0016702;GO:0031408;GO:0046872;GO:0051213;GO:0055114;	Lipoxygenase[Source:UniProtKB/TrEMBL;Acc:A0A1D5YDJ7]
TRIAE_CS42_1DL_TGACv1_062497_AA0215400	0.0271366	up	3.08565	GO:0004672;GO:0005524;GO:0006468;GO:0016020;GO:0016021;GO:0004672;GO:0005524;GO:0006468;GO:0016020;GO:0016021;	-
TRIAE_CS42_2BS_TGACv1_146461_AA0465710	0.0271254	up	2.73237	-	-
TRIAE_CS42_1BL_TGACv1_032016_AA0124230	0.0270034	up	3.73112	GO:0008152;GO:0016787;	-
TRIAE_CS42_7AL_TGACv1_556826_AA1771700	0.0269658	up	6.18893	-	-
TRIAE_CS42_5AL_TGACv1_375074_AA1215500	0.0268774	up	3.91307	GO:0003676;	-
TRIAE_CS42_6AL_TGACv1_471773_AA1514090	0.0264462	up	4.17031	GO:0009733;	-
TRIAE_CS42_2BL_TGACv1_133094_AA0441380	0.0263715	up	2.75909	GO:0006633;GO:0016491;GO:0016702;GO:0031408;GO:0046872;GO:0051213;GO:0055114;	Lipoxygenase[Source:UniProtKB/TrEMBL;Acc:A0A1D5U5U4]
TRIAE_CS42_2AL_TGACv1_093194_AA0274680	0.0263018	up	4.69111	GO:0004664;GO:0008652;GO:0009073;GO:0009094;GO:0009507;GO:0009536;GO:0009570;GO:0016829;GO:0047769;	Arogenate dehydratase[Source:UniProtKB/TrEMBL;Acc:A0A1D6RI52]
TRIAE_CS42_2AS_TGACv1_112707_AA0343770	0.0262185	up	3.83599	GO:0004497;GO:0005506;GO:0016020;GO:0016021;GO:0016491;GO:0016705;GO:0020037;GO:0046872;GO:0055114;	-
TRIAE_CS42_5AL_TGACv1_374932_AA1212330	0.0262146	up	2.94667	GO:0004497;GO:0009507;GO:0009536;GO:0009853;GO:0015977;GO:0015979;GO:0016491;GO:0016829;GO:0016984;GO:0055114;GO:0004497;GO:0009507;GO:0009536;GO:0009853;GO:0015977;GO:0015979;GO:0016491;GO:0016829;GO:0016984;GO:0055114;	Ribulose bisphosphate carboxylase small chain[Source:UniProtKB/TrEMBL;Acc:W5F0E6]
TRIAE_CS42_7DL_TGACv1_602686_AA1965190	0.0260801	up	2.6363	GO:0003824;GO:0003885;GO:0016020;GO:0016491;GO:0016614;GO:0050660;GO:0055114;GO:0003824;GO:0003885;GO:0016020;GO:0016491;GO:0016614;GO:0050660;GO:0055114;GO:0003824;GO:0003885;GO:0016020;GO:0016491;GO:0016614;GO:0050660;GO:0055114;	-
TRIAE_CS42_2DL_TGACv1_161566_AA0559300	0.0260789	up	3.70659	GO:0016020;GO:0016021;GO:0022857;GO:0055085;GO:0016020;GO:0016021;GO:0022857;GO:0055085;	-
TRIAE_CS42_1BL_TGACv1_032659_AA0132540	0.0260452	up	4.88983	-	-
TRIAE_CS42_1DL_TGACv1_061063_AA0183570	0.0260354	up	4.23344	GO:0004672;GO:0005524;GO:0006468;GO:0016020;GO:0016021;	-
TRIAE_CS42_5DL_TGACv1_433856_AA1423850	0.0258908	up	3.23489	GO:0000166;GO:0004672;GO:0004674;GO:0005524;GO:0006468;GO:0016020;GO:0016021;GO:0016301;GO:0016310;GO:0016740;GO:0048544;	Serine/threonine-protein kinase[Source:UniProtKB/TrEMBL;Acc:A0A1D5ZPP3]
TRIAE_CS42_1DL_TGACv1_062558_AA0216450	0.0258732	up	3.20368	GO:0003824;GO:0006520;GO:0008483;GO:0009058;GO:0016740;GO:0030170;GO:0003824;GO:0006520;GO:0008483;GO:0009058;GO:0030170;GO:0003824;GO:0006520;GO:0008483;GO:0009058;GO:0030170;	-
TRIAE_CS42_1AL_TGACv1_000912_AA0021720	0.0258678	up	3.60414	-	-
TRIAE_CS42_1BL_TGACv1_030254_AA0084010	0.0258411	up	13.3487	-	-
TRIAE_CS42_5DL_TGACv1_437162_AA1465450	0.0258411	up	13.3487	GO:0004672;GO:0005524;GO:0006468;GO:0016020;GO:0016021;	-
TRIAE_CS42_1AL_TGACv1_001026_AA0023670	0.0256483	up	30.435	GO:0000166;GO:0005524;	-
TRIAE_CS42_6DL_TGACv1_527244_AA1701100	0.0255378	up	2.73625	GO:0003935;GO:0008686;GO:0009231;GO:0003935;GO:0008686;GO:0009231;GO:0003935;GO:0008686;GO:0009231;GO:0003935;GO:0008686;GO:0009231;GO:0003935;GO:0008686;GO:0009231;GO:0003935;GO:0008686;GO:0009231;GO:0003935;GO:0008686;GO:0009231;GO:0003935;GO:0008686;GO:0009231;	-
TRIAE_CS42_1AS_TGACv1_019980_AA0073520	0.0255315	up	2.61963	GO:0000166;GO:0004672;GO:0004674;GO:0005524;GO:0006468;GO:0000166;GO:0004672;GO:0004674;GO:0005524;GO:0006468;GO:0000166;GO:0004672;GO:0004674;GO:0005524;GO:0006468;GO:0000166;GO:0004672;GO:0004674;GO:0005524;GO:0006468;GO:0000166;GO:0004672;GO:0004674;GO:0005524;GO:0006468;GO:0000166;GO:0004672;GO:0004674;GO:0005524;GO:0006468;GO:0000166;GO:0004672;GO:0004674;GO:0005524;GO:0006468;GO:0000166;GO:…	-
TRIAE_CS42_6AL_TGACv1_473774_AA1532860	0.0255223	up	6.00691	-	-
TRIAE_CS42_3DL_TGACv1_249152_AA0839770	0.0255027	up	6.56755	-	-
TRIAE_CS42_3AL_TGACv1_195286_AA0647420	0.0254956	up	2.70198	GO:0000166;GO:0004672;GO:0004674;GO:0005524;GO:0006468;GO:0016020;GO:0016021;GO:0016301;GO:0016310;GO:0016740;GO:0000166;GO:0004672;GO:0004674;GO:0005524;GO:0006468;GO:0016020;GO:0016021;GO:0016301;GO:0016310;GO:0016740;	-
TRIAE_CS42_1BL_TGACv1_031677_AA0118570	0.0254343	up	3.54253	-	-
TRIAE_CS42_5DL_TGACv1_433028_AA1398770	0.0253431	up	2.63457	GO:0003979;GO:0016491;GO:0016616;GO:0051287;GO:0055114;GO:0003979;GO:0016491;GO:0016616;GO:0051287;GO:0055114;GO:0003979;GO:0016491;GO:0016616;GO:0051287;GO:0055114;	UDP-glucose 6-dehydrogenase[Source:UniProtKB/TrEMBL;Acc:W5FQ55]
TRIAE_CS42_6AL_TGACv1_472040_AA1517190	0.0253238	up	6.94131	GO:0016020;GO:0016021;	-
TRIAE_CS42_2AS_TGACv1_112546_AA0340440	0.0252861	up	3.41376	GO:0000166;GO:0004672;GO:0004674;GO:0005524;GO:0006468;GO:0016020;GO:0016021;GO:0016301;GO:0016310;GO:0016740;GO:0048544;	Serine/threonine-protein kinase[Source:UniProtKB/TrEMBL;Acc:A0A1D5TKI4]
TRIAE_CS42_2DS_TGACv1_178970_AA0602950	0.025277	up	3.03507	-	-
TRIAE_CS42_7DS_TGACv1_624113_AA2059030	0.0252746	up	8.67664	GO:0006629;GO:0016787;	-
TRIAE_CS42_6BL_TGACv1_499735_AA1590360	0.0252746	up	8.67664	GO:0004601;GO:0006979;GO:0016491;GO:0020037;GO:0042744;GO:0046872;GO:0055114;GO:0098869;	Peroxidase[Source:UniProtKB/TrEMBL;Acc:A0A1D6AM53]
TRIAE_CS42_5DL_TGACv1_434616_AA1438750	0.0252746	up	8.67664	-	-
TRIAE_CS42_5DL_TGACv1_434856_AA1442610	0.0251827	up	Inf	GO:0016020;GO:0016021;	-
TRIAE_CS42_U_TGACv1_640763_AA2073180	0.0251827	up	Inf	GO:0043531;	-
TRIAE_CS42_U_TGACv1_641484_AA2096150	0.0251776	up	2.93488	GO:0016757;	-
TRIAE_CS42_5DL_TGACv1_436362_AA1460300	0.0251709	up	4.26204	GO:0004672;GO:0005524;GO:0006468;	-
TRIAE_CS42_7AL_TGACv1_559445_AA1799720	0.025164	up	3.7567	GO:0009733;	-
TRIAE_CS42_3B_TGACv1_220646_AA0713530	0.0251534	up	2.74964	GO:0000287;GO:0004427;GO:0005737;GO:0006796;GO:0000287;GO:0004427;GO:0005737;GO:0006796;GO:0000287;GO:0004427;GO:0005737;GO:0006796;GO:0000287;GO:0004427;GO:0005737;GO:0006796;GO:0000287;GO:0004427;GO:0005737;GO:0006796;GO:0000287;GO:0004427;GO:0005737;GO:0006796;GO:0000287;GO:0004427;GO:0005737;GO:0006796;GO:0000287;GO:0004427;GO:0005737;GO:0006796;GO:0000287;GO:0004427;GO:0005737;GO:0006796;	-
TRIAE_CS42_3AL_TGACv1_195352_AA0648380	0.0250924	up	4.07969	GO:0003677;GO:0003700;GO:0005634;GO:0006351;GO:0006355;GO:0043565;	-
TRIAE_CS42_2BS_TGACv1_146197_AA0458180	0.0250924	up	4.07969	GO:0005576;GO:0016853;GO:0030246;GO:0048046;	Dirigent protein[Source:UniProtKB/TrEMBL;Acc:A0A1D5U8F9]
TRIAE_CS42_5BL_TGACv1_405306_AA1324540	0.0250506	up	3.58813	GO:0004497;GO:0009536;GO:0009853;GO:0015977;GO:0015979;GO:0016491;GO:0016829;GO:0016984;GO:0055114;	Ribulose bisphosphate carboxylase small chain[Source:UniProtKB/TrEMBL;Acc:A0A1D5Z4N3]
TRIAE_CS42_7AL_TGACv1_556550_AA1765120	0.0249586	up	2.81424	GO:0004672;GO:0005524;GO:0006468;	-
TRIAE_CS42_4AL_TGACv1_288533_AA0951280	0.024812	up	3.46605	GO:0046983;GO:0046983;GO:0046983;GO:0046983;	-
TRIAE_CS42_2AL_TGACv1_098281_AA0325880	0.024649	up	3.8244	GO:0030001;GO:0046872;	-
TRIAE_CS42_4AL_TGACv1_289078_AA0964540	0.0246452	up	3.48471	GO:0016020;GO:0016021;	-
TRIAE_CS42_1AL_TGACv1_000067_AA0002140	0.0246422	up	3.63752	GO:0008270;GO:0009737;GO:0010200;GO:0046872;	Zinc finger AN1 domain-containing stress-associatedprotein 12 [Source:Projected from Arabidopsis thaliana(AT3G28210) UniProtKB/Swiss-Prot;Acc:Q67YE6]
TRIAE_CS42_3AS_TGACv1_212432_AA0700840	0.0243956	up	2.67345	GO:0003677;GO:0003700;GO:0005634;GO:0006351;GO:0006355;GO:0043565;	-
TRIAE_CS42_7AS_TGACv1_570999_AA1843510	0.02437	up	18.0207	GO:0004252;GO:0006508;	-
TRIAE_CS42_7AS_TGACv1_569265_AA1812030	0.02437	up	18.0207	-	-
TRIAE_CS42_U_TGACv1_641821_AA2105000	0.02437	up	18.0207	GO:0000226;GO:0000910;GO:0008017;GO:0000226;GO:0000910;GO:0008017;GO:0000226;GO:0000910;GO:0005819;GO:0005874;GO:0008017;GO:0009524;GO:0000226;GO:0000910;GO:0008017;GO:0016020;GO:0016021;	65-kDa microtubule-associated protein 8[Source:Projected from Arabidopsis thaliana (AT1G27920)UniProtKB/Swiss-Prot;Acc:Q9C7G0]
TRIAE_CS42_3AS_TGACv1_212016_AA0696780	0.0243467	up	4.19149	GO:0008152;GO:0016787;	-
TRIAE_CS42_5DL_TGACv1_433817_AA1422910	0.0242627	up	11.2129	-	-
TRIAE_CS42_4AS_TGACv1_307567_AA1021470	0.0242626	up	2.85867	-	-
TRIAE_CS42_6BL_TGACv1_499944_AA1595610	0.0242626	up	2.85867	GO:0005975;GO:0016020;GO:0016021;GO:0016857;	-
TRIAE_CS42_6DL_TGACv1_527013_AA1697220	0.0241656	up	2.84385	-	-
TRIAE_CS42_5DS_TGACv1_456986_AA1480690	0.0241593	up	4.53855	GO:0008152;GO:0016740;GO:0016757;GO:0016758;GO:0008152;GO:0016740;GO:0016757;GO:0016758;	Glycosyltransferase[Source:UniProtKB/TrEMBL;Acc:A0A1D6A1S0]
TRIAE_CS42_4AL_TGACv1_289210_AA0967300	0.0241231	up	9.77123	GO:0004672;GO:0005509;GO:0005524;GO:0006468;GO:0016020;GO:0016021;GO:0030247;	-
TRIAE_CS42_5BL_TGACv1_404273_AA1293440	0.0239268	up	3.43621	GO:0005576;GO:0030145;GO:0045735;GO:0046872;	-
TRIAE_CS42_1DL_TGACv1_061486_AA0196690	0.0238986	up	3.24275	GO:0000792;GO:0005634;GO:0032454;GO:0033169;GO:0045815;GO:0048439;GO:0005634;GO:0033169;GO:0005634;GO:0005634;	-
TRIAE_CS42_3AL_TGACv1_196053_AA0656850	0.0237744	up	2.91902	-	-
TRIAE_CS42_3DS_TGACv1_273292_AA0930220	0.0236243	up	4.63141	-	-
TRIAE_CS42_4AS_TGACv1_306183_AA1003900	0.0235816	up	3.39785	GO:0003677;	-
TRIAE_CS42_2BS_TGACv1_147060_AA0477440	0.0235703	up	4.21818	GO:0016020;GO:0016021;	-
TRIAE_CS42_1BL_TGACv1_030518_AA0093040	0.023513	up	7.50863	-	-
TRIAE_CS42_U_TGACv1_641902_AA2106980	0.023388	up	3.35033	GO:0003824;GO:0008152;GO:0009058;GO:0009813;GO:0016740;GO:0016746;GO:0016747;GO:0042802;	-
TRIAE_CS42_6AL_TGACv1_471435_AA1508730	0.0233514	up	2.91078	-	-
TRIAE_CS42_5BL_TGACv1_406096_AA1340710	0.0231371	up	3.00055	GO:0004497;GO:0005506;GO:0016705;GO:0020037;GO:0046872;GO:0055114;	-
TRIAE_CS42_7DL_TGACv1_602605_AA1962370	0.0230603	up	3.57448	GO:0004553;GO:0005576;GO:0005618;GO:0005975;GO:0006073;GO:0008152;GO:0010411;GO:0016740;GO:0016762;GO:0016787;GO:0016798;GO:0042546;GO:0048046;GO:0071555;	Xyloglucan endotransglucosylase/hydrolase[Source:UniProtKB/TrEMBL;Acc:A0A1D6CKY4]
TRIAE_CS42_6DL_TGACv1_529361_AA1718190	0.023023	up	6.14039	GO:0016020;GO:0016021;GO:0022857;GO:0055085;	-
TRIAE_CS42_5AL_TGACv1_377093_AA1244030	0.023023	up	6.14039	-	-
TRIAE_CS42_1BL_TGACv1_043564_AA0148870	0.0226188	up	3.28279	-	-
TRIAE_CS42_6AL_TGACv1_471944_AA1516080	0.0225916	up	2.83253	-	-
TRIAE_CS42_2BS_TGACv1_146593_AA0468910	0.0225916	up	3.19516	GO:0000166;GO:0004672;GO:0004674;GO:0005524;GO:0006468;GO:0007165;GO:0016301;GO:0016310;GO:0016740;	Non-specific serine/threonine protein kinase[Source:UniProtKB/TrEMBL;Acc:W5BKU9]
TRIAE_CS42_5AL_TGACv1_379622_AA1256590	0.0225651	up	3.01661	GO:0016020;GO:0016021;GO:0016020;GO:0016021;GO:0016020;GO:0016021;	-
TRIAE_CS42_1DL_TGACv1_062329_AA0212710	0.022548	up	7.1193	GO:0043531;	-
TRIAE_CS42_5AL_TGACv1_374248_AA1195120	0.022548	up	7.1193	GO:0000166;GO:0005524;GO:0016020;GO:0016021;GO:0016887;GO:0042626;GO:0055085;	-
TRIAE_CS42_4BL_TGACv1_322435_AA1071300	0.0225035	up	4.05037	GO:0000139;GO:0005794;GO:0015018;GO:0016020;GO:0016740;GO:0071555;	Glycosyltransferases[Source:UniProtKB/TrEMBL;Acc:M5EF78]
TRIAE_CS42_4DL_TGACv1_342678_AA1119600	0.0224627	up	4.84366	GO:0004553;GO:0004565;GO:0005975;GO:0008152;GO:0016787;GO:0016798;GO:0030246;GO:0004553;GO:0004565;GO:0005975;GO:0008152;GO:0016787;GO:0016798;GO:0030246;	Beta-galactosidase[Source:UniProtKB/TrEMBL;Acc:W5EFQ5]
TRIAE_CS42_6BL_TGACv1_500545_AA1606260	0.0224491	up	4.6053	GO:0016020;GO:0016021;	-
TRIAE_CS42_5BL_TGACv1_405745_AA1334340	0.0224167	up	4.3084	GO:0005634;GO:0006351;GO:0006355;GO:0009734;	Auxin-responsive protein[Source:UniProtKB/TrEMBL;Acc:A0A1D5Z6N2]
TRIAE_CS42_7BL_TGACv1_579247_AA1905780	0.0222774	up	5.16149	GO:0004601;GO:0005576;GO:0006979;GO:0016491;GO:0020037;GO:0042744;GO:0046872;GO:0055114;GO:0098869;	Peroxidase[Source:UniProtKB/TrEMBL;Acc:A0A1D6CB02]
TRIAE_CS42_5DL_TGACv1_435861_AA1455700	0.0222774	up	5.16149	GO:0004553;GO:0005975;GO:0016787;	-
TRIAE_CS42_5DL_TGACv1_434802_AA1441860	0.0222423	up	2.70257	GO:0003824;GO:0004805;GO:0005992;GO:0016311;GO:0016787;GO:0003824;GO:0004805;GO:0005992;GO:0016311;GO:0016787;GO:0003824;GO:0004805;GO:0005992;GO:0016311;GO:0016787;	Trehalose 6-phosphate phosphatase[Source:UniProtKB/TrEMBL;Acc:A0A1D5ZTP9]
TRIAE_CS42_U_TGACv1_643113_AA2127410	0.0222135	up	2.86875	GO:0000166;GO:0004674;GO:0005524;GO:0006468;GO:0016301;GO:0016310;GO:0016740;	-
TRIAE_CS42_1DL_TGACv1_061151_AA0187140	0.0220604	up	5.05845	-	-
TRIAE_CS42_6AL_TGACv1_471908_AA1515850	0.0220292	up	2.83992	-	-
TRIAE_CS42_4AL_TGACv1_289614_AA0974110	0.0219004	up	13.8826	GO:0005768;GO:0005794;GO:0005802;GO:0006486;GO:0009826;GO:0009863;GO:0009969;GO:0010256;GO:0016020;GO:0016021;GO:0016757;GO:0030173;GO:0042353;GO:0006486;GO:0016020;GO:0016021;GO:0016757;GO:0006486;GO:0016020;GO:0016021;GO:0016757;	Xyloglucan galactosyltransferase MUR3[Source:Projected from Arabidopsis thaliana (AT2G20370)UniProtKB/Swiss-Prot;Acc:Q7XJ98]
TRIAE_CS42_3DS_TGACv1_271685_AA0905510	0.0217767	up	5.60645	GO:0004672;GO:0005524;GO:0006468;	-
TRIAE_CS42_2AL_TGACv1_093585_AA0283180	0.0217208	up	2.73435	-	-
TRIAE_CS42_3DS_TGACv1_273014_AA0927450	0.0216603	up	5.45627	GO:0016787;GO:0046856;GO:0016787;GO:0046856;	-
TRIAE_CS42_4BS_TGACv1_329929_AA1104690	0.0215146	up	8.23804	-	-
TRIAE_CS42_3AS_TGACv1_210940_AA0681810	0.0215146	up	8.23804	-	-
TRIAE_CS42_3B_TGACv1_226411_AA0816760	0.0215146	up	8.23804	-	-
TRIAE_CS42_4BL_TGACv1_321503_AA1061470	0.0214372	up	2.77161	GO:0016020;GO:0016021;GO:0016491;GO:0055114;GO:0004601;GO:0005509;GO:0016020;GO:0016021;GO:0016491;GO:0050664;GO:0055114;GO:0098869;GO:0004601;GO:0005509;GO:0016020;GO:0016021;GO:0016491;GO:0050664;GO:0055114;GO:0098869;GO:0004601;GO:0005509;GO:0016020;GO:0016021;GO:0016491;GO:0050664;GO:0055114;GO:0098869;	-
TRIAE_CS42_2DS_TGACv1_177260_AA0571010	0.0213902	up	3.23851	GO:0005509;GO:0016020;GO:0016021;	-
TRIAE_CS42_5AL_TGACv1_374482_AA1201290	0.0213538	up	4.80553	GO:0043531;	-
TRIAE_CS42_6BS_TGACv1_514548_AA1661370	0.0212111	up	3.90693	-	-
TRIAE_CS42_4BL_TGACv1_321033_AA1054090	0.0211256	up	2.91567	GO:0004672;GO:0005524;GO:0006468;GO:0016020;GO:0016021;	-
TRIAE_CS42_1DS_TGACv1_082660_AA0264860	0.0210368	up	3.43583	GO:0006952;	-
TRIAE_CS42_5BL_TGACv1_407224_AA1354570	0.0209893	up	2.88262	-	-
TRIAE_CS42_6DL_TGACv1_529562_AA1718540	0.0209889	up	3.0702	GO:0003824;GO:0004805;GO:0005992;GO:0016311;GO:0016787;GO:0003824;GO:0004805;GO:0005992;GO:0009409;GO:0009651;GO:0016311;GO:0016787;GO:0003824;GO:0004805;GO:0005992;GO:0016311;GO:0016787;	Trehalose 6-phosphate phosphatase[Source:UniProtKB/TrEMBL;Acc:W5GXR8]
TRIAE_CS42_5DL_TGACv1_436514_AA1461550	0.0209598	up	3.69052	GO:0008080;	-
TRIAE_CS42_7BL_TGACv1_577155_AA1867560	0.0209112	up	10.0916	GO:0005507;GO:0016491;GO:0055114;	-
TRIAE_CS42_2DS_TGACv1_178272_AA0593660	0.020901	up	32.0368	-	-
TRIAE_CS42_6DS_TGACv1_542513_AA1723250	0.020901	up	32.0368	GO:0007033;GO:0009611;GO:0009753;GO:0010023;GO:0016491;GO:0046872;GO:0055114;GO:0016491;GO:0046872;GO:0055114;	Leucoanthocyanidin dioxygenase [Source:Projectedfrom Arabidopsis thaliana (AT4G22880) UniProtKB/Swiss-Prot;Acc:Q96323]
TRIAE_CS42_U_TGACv1_644421_AA2139420	0.020901	up	32.0368	GO:0004497;GO:0005506;GO:0016491;GO:0016705;GO:0020037;GO:0046872;GO:0055114;	-
TRIAE_CS42_2AL_TGACv1_092944_AA0267690	0.020901	up	32.0368	-	-
TRIAE_CS42_6BL_TGACv1_500164_AA1600360	0.0208261	up	7.70886	GO:0004842;GO:0016567;GO:0016740;	RING-type E3 ubiquitin transferase[Source:UniProtKB/TrEMBL;Acc:A0A1D6ANT8]
TRIAE_CS42_2DS_TGACv1_179072_AA0604140	0.0207627	up	4.91994	-	-
TRIAE_CS42_5BL_TGACv1_404484_AA1301580	0.0206265	up	2.9716	GO:0005509;GO:0016020;GO:0016021;	-
TRIAE_CS42_3B_TGACv1_221018_AA0727170	0.0205972	up	4.11902	GO:0000166;GO:0004672;GO:0004674;GO:0005524;GO:0006468;GO:0016020;GO:0016021;GO:0004672;GO:0005524;GO:0006468;	-
TRIAE_CS42_3DS_TGACv1_271696_AA0905930	0.0205954	up	2.81411	GO:0004672;GO:0005524;GO:0006468;GO:0016020;GO:0016021;GO:0004672;GO:0005524;GO:0006468;GO:0016020;GO:0016021;GO:0004672;GO:0005524;GO:0006468;GO:0016020;GO:0016021;GO:0004672;GO:0005524;GO:0006468;GO:0016020;GO:0016021;	-
TRIAE_CS42_2DL_TGACv1_158583_AA0522480	0.0205944	up	5.37088	GO:0003676;GO:0004519;GO:0006308;GO:0016788;GO:0090305;GO:0003676;GO:0004519;GO:0006308;GO:0016788;GO:0090305;GO:0003676;GO:0004519;GO:0006308;GO:0016788;GO:0090305;	-
TRIAE_CS42_2BS_TGACv1_146031_AA0453530	0.0205944	up	5.37088	GO:0043531;	-
TRIAE_CS42_6DS_TGACv1_543848_AA1744660	0.0204598	up	5.25048	-	-
TRIAE_CS42_2AL_TGACv1_095262_AA0308800	0.020376	up	3.90926	GO:0003712;GO:0004402;GO:0005634;GO:0006355;GO:0008270;GO:0016573;GO:0003712;GO:0004402;GO:0005634;GO:0006355;GO:0008270;GO:0016573;	-
TRIAE_CS42_1AS_TGACv1_019549_AA0068020	0.0203645	up	2.79892	GO:0004347;GO:0006094;GO:0006096;GO:0016853;GO:0004347;GO:0006094;GO:0006096;GO:0016853;	Glucose-6-phosphate isomerase[Source:UniProtKB/TrEMBL;Acc:A0A1D5S2P8]
TRIAE_CS42_2AS_TGACv1_112278_AA0334690	0.0203601	up	3.23671	GO:0016491;GO:0055114;	-
TRIAE_CS42_5AL_TGACv1_376988_AA1243030	0.0201983	up	2.76236	GO:0006839;GO:0016020;GO:0016021;GO:0031966;	-
TRIAE_CS42_4BL_TGACv1_322762_AA1073010	0.0201875	up	8.35246	-	-
TRIAE_CS42_4BL_TGACv1_320356_AA1036510	0.0201659	up	14.1496	GO:0000145;GO:0006887;	-
TRIAE_CS42_U_TGACv1_642731_AA2122350	0.0201478	up	3.028	-	-
TRIAE_CS42_2AS_TGACv1_112339_AA0335930	0.0201125	up	4.70541	GO:0043531;	-
TRIAE_CS42_3DL_TGACv1_249034_AA0835450	0.0201072	up	3.946	GO:0003677;GO:0003700;GO:0005634;GO:0006351;GO:0006355;GO:0043565;	-
TRIAE_CS42_4DS_TGACv1_361247_AA1164230	0.0200812	up	7.29728	-	-
TRIAE_CS42_2BL_TGACv1_130672_AA0415740	0.0200188	up	3.2829	-	-
TRIAE_CS42_3B_TGACv1_224587_AA0798400	0.0199923	up	2.94739	GO:0005509;GO:0005509;	-
TRIAE_CS42_1DS_TGACv1_080216_AA0243400	0.0199584	up	3.0478	GO:0004470;GO:0004471;GO:0016491;GO:0046872;GO:0051287;GO:0055114;GO:0004470;GO:0004471;GO:0016491;GO:0046872;GO:0051287;GO:0055114;	"Malic enzyme [Source:UniProtKB/TrEMBL;Acc:A9LIN4]"""
TRIAE_CS42_6AL_TGACv1_474573_AA1535480	0.0199003	up	3.22747	-	-
TRIAE_CS42_5DL_TGACv1_436113_AA1458190	0.0198029	up	2.79828	-	-
TRIAE_CS42_3AL_TGACv1_197146_AA0665090	0.0196021	up	7.80898	GO:0003677;GO:0003700;GO:0005634;GO:0006351;GO:0006355;GO:0043565;	-
TRIAE_CS42_7AL_TGACv1_558123_AA1790390	0.0196021	up	7.80898	GO:0004601;GO:0005576;GO:0006979;GO:0016491;GO:0020037;GO:0042744;GO:0046872;GO:0055114;GO:0098869;	Peroxidase[Source:UniProtKB/TrEMBL;Acc:A0A1D6BPT0]
TRIAE_CS42_1DL_TGACv1_061085_AA0184560	0.019599	up	3.86222	-	-
TRIAE_CS42_7BS_TGACv1_592073_AA1929950	0.0195296	up	3.56539	-	-
TRIAE_CS42_4DL_TGACv1_344058_AA1143050	0.0194722	up	10.2518	GO:0008152;GO:0016787;	-
TRIAE_CS42_5DL_TGACv1_433670_AA1419120	0.0194673	up	2.7294	-	-
TRIAE_CS42_5BL_TGACv1_404457_AA1300500	0.0193118	up	9.21059	GO:0003824;GO:0006596;	-
TRIAE_CS42_2DL_TGACv1_158157_AA0510780	0.0192946	up	11.8136	-	-
TRIAE_CS42_6BL_TGACv1_500423_AA1604360	0.0192637	up	3.36973	GO:0003677;GO:0003700;GO:0005634;GO:0006351;GO:0006355;	-
TRIAE_CS42_7AL_TGACv1_556132_AA1756580	0.0192574	up	3.53637	GO:0051513;GO:0051513;	-
TRIAE_CS42_6AS_TGACv1_485294_AA1542620	0.0191925	up	4.67738	-	-
TRIAE_CS42_2DL_TGACv1_158075_AA0508060	0.0191229	up	2.84457	GO:0004568;GO:0005975;GO:0006032;GO:0008061;GO:0016998;GO:0004568;GO:0005975;GO:0006032;GO:0008061;GO:0016998;	-
TRIAE_CS42_2AS_TGACv1_113912_AA0362310	0.0190999	up	2.92644	-	-
TRIAE_CS42_5BL_TGACv1_404257_AA1292640	0.0190623	up	3.98507	GO:0003824;GO:0003885;GO:0016020;GO:0016491;GO:0016614;GO:0050660;GO:0055114;	-
TRIAE_CS42_3DL_TGACv1_251066_AA0876990	0.0190029	up	2.89587	-	-
TRIAE_CS42_6BL_TGACv1_499349_AA1578900	0.0188863	up	3.22614	GO:0015267;GO:0016020;GO:0016021;GO:0055085;	-
TRIAE_CS42_5DL_TGACv1_433055_AA1399930	0.018818	up	3.64557	-	-
TRIAE_CS42_1AS_TGACv1_019041_AA0058780	0.0186742	up	2.99713	GO:0000786;GO:0003677;GO:0005634;GO:0005694;GO:0046982;	"Histone H2A [Source:UniProtKB/TrEMBL;Acc:W4ZYU1]"""
TRIAE_CS42_4DS_TGACv1_361059_AA1159920	0.0186485	up	3.25865	GO:0046983;GO:0046983;GO:0046983;GO:0046983;GO:0046983;	-
TRIAE_CS42_3DL_TGACv1_251291_AA0879820	0.0185539	up	6.69861	GO:0003677;	-
TRIAE_CS42_5DS_TGACv1_457755_AA1489580	0.0184487	up	2.9172	GO:0004672;GO:0005524;GO:0006468;GO:0043531;GO:0004672;GO:0005524;GO:0006468;GO:0043531;GO:0004672;GO:0005524;GO:0006468;GO:0043531;	-
TRIAE_CS42_U_TGACv1_641065_AA2084010	0.0183986	up	4.47411	GO:0008152;GO:0016740;GO:0016757;GO:0016758;	Glycosyltransferase[Source:UniProtKB/TrEMBL;Acc:W5B1R3]
TRIAE_CS42_2AL_TGACv1_092924_AA0267190	0.0181745	up	4.87517	GO:0000166;GO:0004672;GO:0004674;GO:0005524;GO:0006468;	-
TRIAE_CS42_7BL_TGACv1_578608_AA1897690	0.0181438	up	3.07272	-	-
TRIAE_CS42_1DS_TGACv1_081885_AA0263200	0.0180849	up	3.19695	GO:0016491;GO:0046872;GO:0055114;	-
TRIAE_CS42_5BL_TGACv1_407224_AA1354590	0.0180231	up	2.79359	-	-
TRIAE_CS42_6DL_TGACv1_528100_AA1711560	0.0180128	up	5.38397	GO:0016020;GO:0016021;	-
TRIAE_CS42_6DL_TGACv1_528867_AA1716570	0.0178802	up	12.0138	GO:0004842;GO:0016567;GO:0016740;	RING-type E3 ubiquitin transferase[Source:UniProtKB/TrEMBL;Acc:W5GU98]
TRIAE_CS42_5BL_TGACv1_405497_AA1328710	0.0178383	up	2.94203	GO:0005484;GO:0005622;GO:0006886;GO:0016020;GO:0016021;GO:0016192;GO:0061025;GO:0005484;GO:0005622;GO:0006886;GO:0016020;GO:0016021;GO:0016192;GO:0061025;	-
TRIAE_CS42_5DL_TGACv1_435168_AA1446950	0.0178014	up	2.75814	GO:0004014;GO:0006557;GO:0006596;GO:0006597;GO:0008295;GO:0016829;GO:0016831;	S-adenosylmethionine decarboxylase proenzyme[Source:UniProtKB/TrEMBL;Acc:A0A1D5ZUW9]
TRIAE_CS42_5AL_TGACv1_374375_AA1198400	0.0176268	up	4.45846	-	-
TRIAE_CS42_6AS_TGACv1_486988_AA1567270	0.0176084	up	3.8284	-	-
TRIAE_CS42_6AL_TGACv1_472431_AA1522080	0.0175741	up	3.51515	GO:0005576;GO:0030145;GO:0045735;GO:0046872;	-
TRIAE_CS42_6AL_TGACv1_471034_AA1501420	0.0174947	up	Inf	GO:0003677;	-
TRIAE_CS42_4DL_TGACv1_343139_AA1130400	0.0174947	up	Inf	-	-
TRIAE_CS42_7DS_TGACv1_621830_AA2027150	0.0174945	up	2.76373	GO:0003677;GO:0003700;GO:0005634;GO:0006351;GO:0006355;	-
TRIAE_CS42_5BL_TGACv1_404158_AA1287290	0.0174543	up	3.57426	GO:0005634;GO:0006351;GO:0006355;GO:0009734;	Auxin-responsive protein[Source:UniProtKB/TrEMBL;Acc:W5FF11]
TRIAE_CS42_4DL_TGACv1_342903_AA1125080	0.0172678	up	3.21025	GO:0043531;GO:0043531;	-
TRIAE_CS42_5DL_TGACv1_434162_AA1430760	0.0172217	up	2.93013	GO:0005484;GO:0005622;GO:0006886;GO:0016020;GO:0016021;GO:0016192;GO:0061025;	-
TRIAE_CS42_3B_TGACv1_222008_AA0755070	0.0171637	up	3.4381	GO:0005622;GO:0008270;	-
TRIAE_CS42_5BL_TGACv1_405553_AA1330110	0.0171476	up	3.04521	GO:0003824;GO:0008152;GO:0016020;GO:0016021;	-
TRIAE_CS42_2BS_TGACv1_146514_AA0467230	0.017122	up	2.87945	-	-
TRIAE_CS42_1DL_TGACv1_062668_AA0218030	0.017106	up	14.6835	GO:0006351;GO:0043565;GO:0080167;	-
TRIAE_CS42_6BL_TGACv1_500664_AA1608170	0.0170893	up	6.28415	-	-
TRIAE_CS42_2BL_TGACv1_130067_AA0402730	0.016968	up	19.6226	GO:0006633;GO:0016491;GO:0016702;GO:0031408;GO:0046872;GO:0051213;GO:0055114;GO:0006633;GO:0016491;GO:0016702;GO:0031408;GO:0046872;GO:0051213;GO:0055114;GO:0006633;GO:0016491;GO:0016702;GO:0031408;GO:0046872;GO:0051213;GO:0055114;GO:0006633;GO:0016491;GO:0016702;GO:0031408;GO:0046872;GO:0051213;GO:0055114;GO:0006633;GO:0016491;GO:0016702;GO:0031408;GO:0046872;GO:0051213;GO:0055114;	"Lipoxygenase [Source:UniProtKB/TrEMBL;Acc:W5BBF4]"""
TRIAE_CS42_4AS_TGACv1_306607_AA1010970	0.0169676	up	3.19743	GO:0005509;GO:0005829;GO:0042538;	-
TRIAE_CS42_3B_TGACv1_228096_AA0825790	0.0168895	up	9.47756	-	-
TRIAE_CS42_5BS_TGACv1_423363_AA1375180	0.0168895	up	9.47756	-	-
TRIAE_CS42_7DL_TGACv1_603699_AA1987530	0.0168895	up	9.47756	-	-
TRIAE_CS42_7AL_TGACv1_556104_AA1755900	0.0167671	up	4.27921	GO:0008152;GO:0016740;GO:0016757;GO:0016758;	Glycosyltransferase[Source:UniProtKB/TrEMBL;Acc:A0A1D6BI15]
TRIAE_CS42_U_TGACv1_641632_AA2100070	0.0166739	up	2.81965	GO:0004672;GO:0005509;GO:0005524;GO:0006468;GO:0004672;GO:0005509;GO:0005524;GO:0006468;	-
TRIAE_CS42_4AS_TGACv1_306317_AA1006230	0.0165924	up	4.36866	GO:0000139;GO:0005794;GO:0015018;GO:0016020;GO:0016740;GO:0071555;	Glycosyltransferases[Source:UniProtKB/TrEMBL;Acc:M5EDW0]
TRIAE_CS42_6AL_TGACv1_473412_AA1530930	0.0165715	up	12.214	GO:0009733;	-
TRIAE_CS42_5DL_TGACv1_433011_AA1398040	0.0165496	up	5.47296	-	-
TRIAE_CS42_2DL_TGACv1_162895_AA0563810	0.016521	up	2.79934	GO:0003677;GO:0003700;GO:0005634;GO:0006351;GO:0006355;	Salinity inducible transcription factor ERF4[Source:UniProtKB/TrEMBL;Acc:I6U4A5]
TRIAE_CS42_7DL_TGACv1_606048_AA2009010	0.0165201	up	5.35352	GO:0004601;GO:0005576;GO:0006979;GO:0016491;GO:0020037;GO:0042744;GO:0046872;GO:0055114;GO:0098869;GO:0004601;GO:0005576;GO:0006979;GO:0016491;GO:0020037;GO:0042744;GO:0046872;GO:0055114;GO:0098869;GO:0004601;GO:0006979;GO:0020037;GO:0055114;GO:0098869;	Peroxidase[Source:UniProtKB/TrEMBL;Acc:A0A1D6CV93]
TRIAE_CS42_2DS_TGACv1_178116_AA0590910	0.0165194	up	4.06181	GO:0000166;GO:0004672;GO:0004674;GO:0005524;GO:0006468;GO:0007165;GO:0016301;GO:0016310;GO:0016740;	Non-specific serine/threonine protein kinase[Source:UniProtKB/TrEMBL;Acc:A0A1D5UZJ6]
TRIAE_CS42_5DL_TGACv1_434778_AA1441500	0.0164535	up	3.23651	GO:0003676;	-
TRIAE_CS42_2AS_TGACv1_113081_AA0350930	0.0163938	up	4.68687	GO:0004672;GO:0005524;GO:0006468;	-
TRIAE_CS42_5DL_TGACv1_433242_AA1406680	0.0163718	up	3.12359	GO:0016020;GO:0016021;	-
TRIAE_CS42_4AL_TGACv1_288840_AA0959230	0.0163605	up	2.87252	-	-
TRIAE_CS42_3AL_TGACv1_194412_AA0632580	0.0163054	up	3.00868	GO:0008168;GO:0016020;GO:0016021;GO:0032259;GO:0008168;GO:0016020;GO:0016021;GO:0032259;GO:0008168;GO:0016020;GO:0016021;GO:0032259;GO:0008168;GO:0016020;GO:0016021;GO:0032259;GO:0008168;GO:0016020;GO:0016021;GO:0032259;GO:0008168;GO:0016020;GO:0016021;GO:0032259;	-
TRIAE_CS42_5AL_TGACv1_377512_AA1247530	0.0161959	up	3.16528	GO:0006508;GO:0008233;GO:0008234;GO:0016787;GO:0006508;GO:0008233;GO:0008234;GO:0016787;	-
TRIAE_CS42_2AS_TGACv1_115718_AA0373060	0.0161605	up	3.01668	-	-
TRIAE_CS42_6AL_TGACv1_473262_AA1529740	0.0159397	up	4.06048	GO:0016020;GO:0016021;GO:0016020;GO:0016021;	-
TRIAE_CS42_5DL_TGACv1_433588_AA1416820	0.0159241	up	3.40176	GO:0009414;GO:0046983;	-
TRIAE_CS42_2BL_TGACv1_129409_AA0382410	0.015806	up	3.11521	GO:0004751;GO:0009052;	-
TRIAE_CS42_3AL_TGACv1_193719_AA0618400	0.0157461	up	4.45512	GO:0008168;GO:0032259;	-
TRIAE_CS42_3B_TGACv1_222569_AA0767000	0.0157124	up	3.187	GO:0004601;GO:0005576;GO:0006979;GO:0016491;GO:0020037;GO:0042744;GO:0046872;GO:0055114;GO:0098869;GO:0004601;GO:0006979;GO:0016491;GO:0020037;GO:0042744;GO:0046872;GO:0055114;GO:0098869;GO:0004601;GO:0005576;GO:0006979;GO:0016491;GO:0020037;GO:0042744;GO:0046872;GO:0055114;GO:0098869;	Peroxidase[Source:UniProtKB/TrEMBL;Acc:A0A1D5VZ73]
TRIAE_CS42_5DS_TGACv1_457254_AA1484350	0.0156364	up	6.17853	GO:0016020;GO:0016021;	-
TRIAE_CS42_4DL_TGACv1_342852_AA1123730	0.0155637	up	2.96393	GO:0004252;GO:0006508;GO:0008233;GO:0016020;GO:0016021;GO:0016787;	Rhomboid-like protein[Source:UniProtKB/TrEMBL;Acc:A0A1D5XXY3]
TRIAE_CS42_4AS_TGACv1_307507_AA1020940	0.0155589	up	3.11318	-	-
TRIAE_CS42_7DS_TGACv1_621664_AA2022610	0.0155143	up	Inf	-	-
TRIAE_CS42_2BL_TGACv1_130545_AA0413310	0.0155094	up	3.12083	GO:0043531;GO:0043531;GO:0043531;GO:0043531;GO:0043531;	-
TRIAE_CS42_3AL_TGACv1_193909_AA0622370	0.0155079	up	20.023	GO:0043531;GO:0043531;	-
TRIAE_CS42_5BL_TGACv1_406163_AA1341560	0.0154125	up	34.4396	GO:0003677;GO:0003700;GO:0005634;GO:0006351;GO:0006355;GO:0043565;	-
TRIAE_CS42_5BL_TGACv1_405902_AA1337260	0.0154084	up	3.52811	GO:0008270;GO:0016491;GO:0046872;GO:0055114;GO:0055114;GO:0008270;GO:0016491;GO:0046872;GO:0055114;	-
TRIAE_CS42_3B_TGACv1_226902_AA0820110	0.0154016	up	4.23645	GO:0004672;GO:0005524;GO:0006468;GO:0004672;GO:0005524;GO:0006468;	-
TRIAE_CS42_6DS_TGACv1_542605_AA1725060	0.0153955	up	8.20944	GO:0003676;GO:0003676;	-
TRIAE_CS42_U_TGACv1_643173_AA2128450	0.0152978	up	3.02755	GO:0006417;GO:0019887;GO:0019901;GO:0033554;GO:0033674;GO:0043022;GO:0045859;	-
TRIAE_CS42_4BS_TGACv1_328086_AA1082540	0.0152938	up	3.10144	GO:0000166;GO:0004672;GO:0004674;GO:0005524;GO:0006468;GO:0016020;GO:0016021;GO:0016301;GO:0016310;GO:0016740;GO:0000166;GO:0004672;GO:0004674;GO:0005524;GO:0006468;GO:0016020;GO:0016021;GO:0016301;GO:0016310;GO:0016740;	-
TRIAE_CS42_U_TGACv1_640779_AA2073850	0.0152676	up	4.48015	GO:0000139;GO:0005794;GO:0015018;GO:0016020;GO:0016740;GO:0071555;GO:0000139;GO:0005794;GO:0015018;GO:0016020;GO:0016740;GO:0071555;GO:0000139;GO:0005794;GO:0009834;GO:0010413;GO:0010417;GO:0015018;GO:0016020;GO:0016740;GO:0042285;GO:0071555;GO:0000139;GO:0005794;GO:0015018;GO:0016020;GO:0016740;GO:0071555;	"Probable beta-1,4-xylosyltransferase IRX9[Source:Projected from Arabidopsis thaliana (AT2G37090)UniProtKB/Swiss-Prot;Acc:Q9ZQC6]"
TRIAE_CS42_3DL_TGACv1_250713_AA0872280	0.015257	up	3.02034	GO:0016020;GO:0016021;GO:0016740;GO:0016757;GO:0016020;GO:0016021;GO:0016740;GO:0016757;GO:0016020;GO:0016021;GO:0016740;GO:0016757;GO:0016740;GO:0016757;GO:0016740;GO:0016757;	Hexosyltransferase[Source:UniProtKB/TrEMBL;Acc:A0A1D5WJI2]
TRIAE_CS42_4AL_TGACv1_290134_AA0982070	0.0151948	up	3.48636	GO:0016020;GO:0016021;	-
TRIAE_CS42_5BS_TGACv1_423663_AA1381560	0.015122	up	5.85673	GO:0016020;GO:0016021;	RING-H2 finger protein ATL65 [Source:Projected fromArabidopsis thaliana (AT3G18930) UniProtKB/Swiss-Prot;Acc:Q67YI6]
TRIAE_CS42_5DL_TGACv1_435035_AA1445150	0.015122	up	5.85673	GO:0004672;GO:0005509;GO:0005524;GO:0006468;GO:0016020;GO:0016021;GO:0030247;	-
TRIAE_CS42_7BS_TGACv1_592503_AA1939380	0.0148997	up	3.1435	GO:0003729;GO:0003824;GO:0006979;GO:0009409;GO:0009506;GO:0009507;GO:0080167;	Probable galactinol--sucrose galactosyltransferase6 [Source:Projected from Arabidopsis thaliana (AT5G20250)UniProtKB/Swiss-Prot;Acc:Q8RX87]
TRIAE_CS42_3B_TGACv1_221004_AA0726490	0.0148816	up	4.13809	-	-
TRIAE_CS42_3AL_TGACv1_195184_AA0646080	0.0148743	up	3.56774	-	-
TRIAE_CS42_U_TGACv1_641111_AA2085650	0.0148072	up	3.52601	GO:0016020;GO:0016021;	-
TRIAE_CS42_5DL_TGACv1_433446_AA1413340	0.0148016	up	4.77586	GO:0003677;GO:0003700;GO:0005634;GO:0006351;GO:0006355;GO:0043565;	-
TRIAE_CS42_1DL_TGACv1_061137_AA0186540	0.0147849	up	3.63235	GO:0016020;GO:0016021;	-
TRIAE_CS42_3AL_TGACv1_195097_AA0644720	0.0147807	up	3.71677	GO:0016491;GO:0046872;GO:0055114;	GA2ox3-1 protein[Source:UniProtKB/TrEMBL;Acc:F2VSI7]
TRIAE_CS42_5AL_TGACv1_375595_AA1224190	0.0146562	up	10.8925	-	-
TRIAE_CS42_7BS_TGACv1_591923_AA1925730	0.0146523	up	7.36847	GO:0016020;GO:0016021;	-
TRIAE_CS42_3B_TGACv1_221729_AA0748580	0.0145906	up	3.11332	-	-
TRIAE_CS42_4BL_TGACv1_321767_AA1065170	0.0145758	up	3.16554	GO:0004672;GO:0005524;GO:0006468;GO:0006950;GO:0000166;GO:0004672;GO:0004674;GO:0005524;GO:0006468;GO:0006950;GO:0004672;GO:0005524;GO:0006468;GO:0004672;GO:0005524;GO:0006468;GO:0006950;	-
TRIAE_CS42_2DL_TGACv1_158343_AA0516160	0.0145754	up	3.32796	GO:0030001;GO:0046872;	-
TRIAE_CS42_6BS_TGACv1_516027_AA1673430	0.0145198	up	15.2175	-	-
TRIAE_CS42_7DS_TGACv1_622767_AA2045020	0.0145157	up	6.74108	GO:0016020;GO:0016021;	-
TRIAE_CS42_2BS_TGACv1_146142_AA0456580	0.0143834	up	4.13499	-	-
TRIAE_CS42_5DL_TGACv1_433011_AA1398050	0.0143568	up	6.087	-	-
TRIAE_CS42_U_TGACv1_643309_AA2130540	0.0143568	up	6.087	GO:0003677;	"MYB73 [Source:UniProtKB/TrEMBL;Acc:G9JVI1]"""
TRIAE_CS42_2BS_TGACv1_147728_AA0487020	0.0143568	up	6.087	GO:0004601;GO:0006979;GO:0016491;GO:0020037;GO:0042744;GO:0046872;GO:0055114;GO:0098869;GO:0004601;GO:0005576;GO:0006979;GO:0016491;GO:0020037;GO:0042744;GO:0046872;GO:0055114;GO:0098869;GO:0004601;GO:0005576;GO:0006979;GO:0016491;GO:0020037;GO:0042744;GO:0046872;GO:0055114;GO:0098869;	"Peroxidase [Source:UniProtKB/TrEMBL;Acc:B4F6E9]"""
TRIAE_CS42_2AS_TGACv1_113707_AA0359660	0.0142825	up	4.03869	GO:0000166;GO:0004672;GO:0004674;GO:0005524;GO:0006468;	-
TRIAE_CS42_4BL_TGACv1_320374_AA1037110	0.0142292	up	7.06267	GO:0003993;GO:0016311;GO:0016787;GO:0046872;	Purple acid phosphatase[Source:UniProtKB/TrEMBL;Acc:A0A1D5XG45]
TRIAE_CS42_1BL_TGACv1_031152_AA0108780	0.0142092	up	3.48846	GO:0008152;GO:0016740;GO:0016757;GO:0016758;	Glycosyltransferase[Source:UniProtKB/TrEMBL;Acc:A0A1D5SAK4]
TRIAE_CS42_1BL_TGACv1_031596_AA0116790	0.0141767	up	20.4235	GO:0004672;GO:0005524;GO:0006468;GO:0016020;GO:0016021;	-
TRIAE_CS42_7BL_TGACv1_579021_AA1903080	0.0141245	up	3.11688	GO:0003677;GO:0003899;GO:0006351;GO:0016740;GO:0016779;	DNA-directed RNA polymerase subunit[Source:UniProtKB/TrEMBL;Acc:A0A1D6CAF4]
TRIAE_CS42_1AL_TGACv1_001886_AA0036260	0.0139652	up	4.24488	GO:0004252;GO:0006508;GO:0008233;GO:0016020;GO:0016021;GO:0016787;	Rhomboid-like protein[Source:UniProtKB/TrEMBL;Acc:A0A1D5RWD2]
TRIAE_CS42_5BS_TGACv1_423573_AA1379790	0.0139315	up	4.96571	GO:0008152;GO:0016740;GO:0016757;GO:0016758;	Glycosyltransferase[Source:UniProtKB/TrEMBL;Acc:W5FP29]
TRIAE_CS42_5BL_TGACv1_404215_AA1290670	0.0139165	up	5.7949	GO:0004672;GO:0005509;GO:0005524;GO:0006468;GO:0016020;GO:0016021;GO:0030247;	-
TRIAE_CS42_1AL_TGACv1_003960_AA0052040	0.0139142	up	4.13202	GO:0003735;GO:0003824;GO:0005622;GO:0005840;GO:0006412;GO:0016020;GO:0016021;	-
TRIAE_CS42_5DL_TGACv1_433659_AA1418620	0.0139142	up	4.13202	GO:0003677;	-
TRIAE_CS42_1BL_TGACv1_032305_AA0128230	0.0138672	up	7.44856	GO:0002239;GO:0005739;GO:0005773;GO:0005774;GO:0005886;GO:0009506;GO:0016020;	-
TRIAE_CS42_4BS_TGACv1_327817_AA1075070	0.0138603	up	2.99087	GO:0000166;GO:0004672;GO:0004674;GO:0005524;GO:0006468;GO:0000166;GO:0004672;GO:0004674;GO:0005524;GO:0006468;GO:0004672;GO:0005524;GO:0006468;GO:0000166;GO:0004672;GO:0004674;GO:0005524;GO:0006468;	-
TRIAE_CS42_3AS_TGACv1_212615_AA0702110	0.0138293	up	3.15632	GO:0005622;GO:0008270;GO:0005622;GO:0008270;	-
TRIAE_CS42_3AS_TGACv1_213824_AA0707980	0.0138236	up	9.87802	GO:0004672;GO:0005524;GO:0006468;	-
TRIAE_CS42_5DS_TGACv1_458591_AA1494140	0.0138236	up	9.87802	GO:0003676;	-
TRIAE_CS42_2BL_TGACv1_130597_AA0414520	0.013801	up	9.03896	GO:0004672;GO:0005524;GO:0006468;GO:0016020;GO:0016021;GO:0048544;	-
TRIAE_CS42_U_TGACv1_647263_AA2147530	0.013801	up	9.03896	GO:0016020;GO:0016021;	-
TRIAE_CS42_5BS_TGACv1_424783_AA1391730	0.0137669	up	Inf	GO:0003824;GO:0050662;	-
TRIAE_CS42_5BL_TGACv1_404540_AA1303440	0.0137669	up	Inf	GO:0009534;	-
TRIAE_CS42_2DS_TGACv1_178757_AA0600610	0.0137669	up	Inf	-	-
TRIAE_CS42_6DL_TGACv1_526925_AA1695200	0.0137669	up	Inf	-	-
TRIAE_CS42_5AL_TGACv1_374390_AA1198650	0.0137669	up	Inf	-	-
TRIAE_CS42_6DL_TGACv1_527185_AA1700110	0.0136674	up	3.76683	GO:0003824;GO:0004722;GO:0006470;	-
TRIAE_CS42_7BL_TGACv1_577301_AA1871590	0.0136556	up	3.01205	GO:0015267;GO:0016020;GO:0016021;GO:0055085;	Aquaporin TIP2-1 [Source:Projected from Arabidopsisthaliana (AT3G16240) UniProtKB/Swiss-Prot;Acc:Q41951]
TRIAE_CS42_2BS_TGACv1_148446_AA0492910	0.0136503	up	8.40967	GO:0003677;GO:0003700;GO:0005634;GO:0006351;GO:0006355;	-
TRIAE_CS42_1DL_TGACv1_061456_AA0195810	0.0136503	up	8.40967	GO:0043531;	-
TRIAE_CS42_5BL_TGACv1_407007_AA1352460	0.0136307	up	2.89113	GO:0016020;GO:0016021;GO:0016020;GO:0016021;	-
TRIAE_CS42_7DS_TGACv1_622038_AA2031410	0.0135704	up	4.62467	GO:0008152;GO:0016740;GO:0016757;GO:0016758;	Glycosyltransferase[Source:UniProtKB/TrEMBL;Acc:A0A1D6SFG9]
TRIAE_CS42_2DL_TGACv1_159519_AA0539260	0.0135534	up	3.04922	GO:0006633;GO:0016491;GO:0016702;GO:0031408;GO:0046872;GO:0051213;GO:0055114;GO:0006633;GO:0016491;GO:0016702;GO:0031408;GO:0046872;GO:0051213;GO:0055114;GO:0006633;GO:0016491;GO:0016702;GO:0031408;GO:0046872;GO:0051213;GO:0055114;GO:0006633;GO:0016491;GO:0016702;GO:0031408;GO:0046872;GO:0051213;GO:0055114;	Lipoxygenase[Source:UniProtKB/TrEMBL;Acc:A0A1D5UNR3]
TRIAE_CS42_4BL_TGACv1_320878_AA1050700	0.0134962	up	7.13548	GO:0004497;GO:0005506;GO:0016491;GO:0016705;GO:0020037;GO:0046872;GO:0055114;GO:0004497;GO:0005506;GO:0016491;GO:0016705;GO:0020037;GO:0046872;GO:0055114;	-
TRIAE_CS42_1BL_TGACv1_031096_AA0107520	0.0134859	up	5.44626	GO:0004672;GO:0005524;GO:0006468;	-
TRIAE_CS42_5AL_TGACv1_374903_AA1211440	0.0134258	up	3.30606	GO:0016020;GO:0016021;	-
TRIAE_CS42_5DL_TGACv1_437600_AA1466830	0.0133581	up	6.59219	GO:0004672;GO:0005524;GO:0006468;GO:0016020;GO:0016021;GO:0048544;GO:0000166;GO:0004672;GO:0004674;GO:0005524;GO:0006468;GO:0016020;GO:0016021;GO:0016301;GO:0016310;GO:0016740;GO:0048544;	Serine/threonine-protein kinase[Source:UniProtKB/TrEMBL;Acc:A0A1D5ZZG7]
TRIAE_CS42_3AL_TGACv1_198497_AA0668760	0.0133217	up	4.31265	-	-
TRIAE_CS42_4DL_TGACv1_343040_AA1128160	0.0132509	up	3.18192	GO:0016020;GO:0016021;GO:0016020;GO:0016021;	-
TRIAE_CS42_7DS_TGACv1_626041_AA2066250	0.0132434	up	2.95687	GO:0016787;	-
TRIAE_CS42_6DL_TGACv1_528178_AA1712230	0.0132249	up	4.0046	GO:0016740;GO:0016757;GO:0016757;	Hexosyltransferase[Source:UniProtKB/TrEMBL;Acc:A0A1D6B9R0]
TRIAE_CS42_4BL_TGACv1_320878_AA1050720	0.0130437	up	3.11205	GO:0006869;GO:0008289;	Non-specific lipid-transfer protein[Source:UniProtKB/TrEMBL;Acc:A0A1D6RXF4]
TRIAE_CS42_U_TGACv1_646267_AA2146250	0.0130078	up	3.34134	GO:0006952;GO:0009607;	Pathogenesis-related protein[Source:UniProtKB/TrEMBL;Acc:H2KXF7]
TRIAE_CS42_1BL_TGACv1_032872_AA0134970	0.0129574	up	9.15338	GO:0016020;GO:0016021;	PRA1 family protein[Source:UniProtKB/TrEMBL;Acc:A0A1D5SG38]
TRIAE_CS42_5BL_TGACv1_405196_AA1321990	0.0128431	up	4.77791	GO:0005794;GO:0006486;GO:0008378;GO:0016020;GO:0016021;GO:0016740;GO:0016757;GO:0030246;GO:0005794;GO:0006486;GO:0008378;GO:0016020;GO:0016021;GO:0016740;GO:0016757;GO:0030246;	-
TRIAE_CS42_3B_TGACv1_224199_AA0793780	0.0127871	up	3.4554	GO:0006855;GO:0015238;GO:0015297;GO:0016020;GO:0016021;GO:0055085;GO:0006855;GO:0015238;GO:0015297;GO:0016020;GO:0016021;GO:0055085;GO:0006855;GO:0015238;GO:0015297;GO:0016020;GO:0016021;GO:0055085;GO:0006855;GO:0015238;GO:0015297;GO:0016020;GO:0016021;GO:0055085;GO:0006855;GO:0015238;GO:0015297;GO:0016020;GO:0016021;GO:0055085;GO:0006855;GO:0015238;GO:0015297;GO:0016020;GO:0016021;GO:0055085;GO:…	Protein DETOXIFICATION[Source:UniProtKB/TrEMBL;Acc:W5CXK8]
TRIAE_CS42_2AL_TGACv1_095504_AA0311680	0.012742	up	3.32061	-	-
TRIAE_CS42_5AL_TGACv1_377644_AA1248520	0.0126752	up	3.14263	-	-
TRIAE_CS42_3DS_TGACv1_272549_AA0922170	0.0126704	up	3.03653	GO:0003677;GO:0003700;GO:0005634;GO:0006351;GO:0006355;GO:0043565;	-
TRIAE_CS42_3B_TGACv1_221595_AA0745350	0.0126681	up	3.3045	GO:0016020;GO:0016021;GO:0055085;GO:0016020;GO:0016021;GO:0055085;	-
TRIAE_CS42_6DL_TGACv1_526602_AA1688040	0.0126395	up	4.58709	-	-
TRIAE_CS42_5AL_TGACv1_376992_AA1243070	0.0126008	up	36.0414	GO:0003677;GO:0005634;GO:0006351;GO:0006355;	-
TRIAE_CS42_1AL_TGACv1_001291_AA0028360	0.0125796	up	4.10472	GO:0004672;GO:0005524;GO:0006468;	-
TRIAE_CS42_5DL_TGACv1_433064_AA1400410	0.0125147	up	3.37808	GO:0006633;GO:0016491;GO:0016702;GO:0031408;GO:0046872;GO:0051213;GO:0055114;GO:0006633;GO:0016491;GO:0016702;GO:0031408;GO:0046872;GO:0051213;GO:0055114;GO:0016491;GO:0016702;GO:0046872;GO:0051213;GO:0055114;GO:0006633;GO:0016491;GO:0016702;GO:0031408;GO:0046872;GO:0051213;GO:0055114;	Lipoxygenase[Source:UniProtKB/TrEMBL;Acc:A0A1D5ZJP7]
TRIAE_CS42_4DL_TGACv1_342747_AA1120870	0.0124508	up	2.9378	GO:0016020;GO:0016021;GO:0055114;	-
TRIAE_CS42_4DL_TGACv1_353134_AA1157190	0.0124478	up	3.47066	GO:0006508;GO:0008234;	-
TRIAE_CS42_7AS_TGACv1_569732_AA1822940	0.0124276	up	3.2751	GO:0016020;GO:0016021;GO:0016740;GO:0016757;GO:0016760;GO:0030244;GO:0071555;	-
TRIAE_CS42_7DL_TGACv1_602743_AA1967170	0.0124236	up	7.60875	-	-
TRIAE_CS42_5BL_TGACv1_407918_AA1360300	0.0122808	up	3.39252	GO:0043531;	-
TRIAE_CS42_1DS_TGACv1_080522_AA0249530	0.0122439	up	13.015	GO:0005576;GO:0016853;GO:0048046;	Dirigent protein[Source:UniProtKB/TrEMBL;Acc:A0A1D5T2Q6]
TRIAE_CS42_4AL_TGACv1_288579_AA0952560	0.0122439	up	13.015	GO:0000166;GO:0004672;GO:0004674;GO:0005524;GO:0006468;	-
TRIAE_CS42_6AL_TGACv1_473350_AA1530440	0.0122439	up	13.015	GO:0008168;GO:0032259;	-
TRIAE_CS42_5AL_TGACv1_374345_AA1197340	0.012224	up	Inf	GO:0016020;GO:0016021;	-
TRIAE_CS42_5AL_TGACv1_374517_AA1202220	0.012224	up	Inf	GO:0005819;GO:0005874;GO:0032147;GO:0060236;GO:0005819;GO:0005874;GO:0032147;GO:0060236;	-
TRIAE_CS42_5AS_TGACv1_392748_AA1264020	0.012224	up	Inf	GO:0003824;GO:0050662;	-
TRIAE_CS42_7AL_TGACv1_555973_AA1751470	0.0122081	up	3.57745	GO:0016020;GO:0016021;GO:0016740;GO:0016757;GO:0016760;GO:0030244;GO:0071555;	-
TRIAE_CS42_2BS_TGACv1_146788_AA0472800	0.0121735	up	3.44682	GO:0016020;GO:0016021;	-
TRIAE_CS42_2BS_TGACv1_147300_AA0481420	0.0121644	up	3.23988	GO:0004672;GO:0005509;GO:0005524;GO:0006468;GO:0004672;GO:0005509;GO:0005524;GO:0006468;GO:0000166;GO:0004672;GO:0004674;GO:0005509;GO:0005524;GO:0006468;GO:0000166;GO:0004672;GO:0004674;GO:0005509;GO:0005524;GO:0006468;	-
TRIAE_CS42_3DS_TGACv1_272792_AA0925310	0.0121527	up	4.31716	GO:0006629;GO:0008152;GO:0016042;GO:0016787;	"Patatin [Source:UniProtKB/TrEMBL;Acc:A0A1D5WV83]"""
TRIAE_CS42_1AL_TGACv1_000405_AA0011280	0.0121194	up	3.29096	GO:0003677;GO:0003700;GO:0005634;GO:0006351;GO:0006355;GO:0043565;	-
TRIAE_CS42_5AL_TGACv1_374569_AA1203500	0.0121173	up	3.04393	GO:0016491;GO:0046872;GO:0055114;	-
TRIAE_CS42_5BL_TGACv1_407441_AA1356930	0.0121021	up	3.7926	-	-
TRIAE_CS42_7BS_TGACv1_593141_AA1948510	0.0121018	up	10.145	-	-
TRIAE_CS42_1AL_TGACv1_000327_AA0008970	0.0121	up	3.61346	GO:0003993;GO:0016311;GO:0016787;GO:0046872;	Purple acid phosphatase[Source:UniProtKB/TrEMBL;Acc:A0A1D6RCZ0]
TRIAE_CS42_7AS_TGACv1_569661_AA1821310	0.0119574	up	3.01627	GO:0016020;GO:0016021;	-
TRIAE_CS42_2AS_TGACv1_112115_AA0330800	0.0119498	up	4.3948	-	-
TRIAE_CS42_2BS_TGACv1_146237_AA0459870	0.0119102	up	3.36387	GO:0000166;GO:0004672;GO:0004674;GO:0005524;GO:0006468;GO:0016020;GO:0016021;GO:0016301;GO:0016310;GO:0016740;GO:0048544;	Serine/threonine-protein kinase[Source:UniProtKB/TrEMBL;Acc:A0A1D5U8T4]
TRIAE_CS42_5DL_TGACv1_433977_AA1426620	0.0118578	up	11.3731	GO:0004672;GO:0005524;GO:0006468;GO:0016020;GO:0016021;GO:0004672;GO:0005524;GO:0006468;GO:0016020;GO:0016021;	-
TRIAE_CS42_7BL_TGACv1_577032_AA1863340	0.0118515	up	3.64228	GO:0003824;GO:0004630;GO:0005509;GO:0016020;GO:0016042;GO:0016787;GO:0046470;GO:0070290;GO:0003824;GO:0004630;GO:0005509;GO:0016020;GO:0016042;GO:0016787;GO:0046470;GO:0070290;GO:0003824;	Phospholipase D[Source:UniProtKB/TrEMBL;Acc:A0A1D6C3E6]
TRIAE_CS42_7DS_TGACv1_622641_AA2043080	0.011843	up	7.00806	GO:0016020;GO:0016021;	-
TRIAE_CS42_4AS_TGACv1_308256_AA1026970	0.0118118	up	3.45884	GO:0071949;GO:0071949;GO:0071949;	-
TRIAE_CS42_5DL_TGACv1_433031_AA1398910	0.0117728	up	4.5163	GO:0004672;GO:0005524;GO:0006468;GO:0016020;GO:0016021;	-
TRIAE_CS42_2AS_TGACv1_113536_AA0357350	0.0117502	up	2.94296	GO:0004672;GO:0005509;GO:0005524;GO:0006468;GO:0016020;GO:0016021;GO:0030247;	-
TRIAE_CS42_3DL_TGACv1_250135_AA0862790	0.0116672	up	4.25944	-	-
TRIAE_CS42_5DL_TGACv1_437116_AA1465250	0.0116316	up	4.80553	GO:0016020;GO:0016021;GO:0022857;GO:0055085;	-
TRIAE_CS42_1BL_TGACv1_032124_AA0125720	0.0116239	up	3.29762	GO:0000166;GO:0005524;GO:0016020;GO:0016021;GO:0016887;GO:0042626;GO:0055085;	-
TRIAE_CS42_3DL_TGACv1_249294_AA0844470	0.0114422	up	4.53855	GO:0003677;GO:0005634;GO:0006351;GO:0006355;	-
TRIAE_CS42_U_TGACv1_641656_AA2100570	0.0114249	up	9.38222	GO:0003677;	-
TRIAE_CS42_6DL_TGACv1_526602_AA1688050	0.0114238	up	5.73291	-	-
TRIAE_CS42_6AL_TGACv1_472174_AA1518550	0.0114238	up	5.73291	-	-
TRIAE_CS42_7BS_TGACv1_592815_AA1944570	0.0113304	up	3.50774	GO:0043531;	-
TRIAE_CS42_3AL_TGACv1_194453_AA0633390	0.0113112	up	2.94052	GO:0000166;GO:0005524;GO:0016020;GO:0016021;GO:0016887;	-
TRIAE_CS42_7DL_TGACv1_603446_AA1983870	0.0112759	up	4.23095	-	-
TRIAE_CS42_2BS_TGACv1_148429_AA0492780	0.0112654	up	3.44859	GO:0008289;GO:0016020;GO:0016021;GO:0008289;GO:0016020;GO:0016021;	-
TRIAE_CS42_7DS_TGACv1_622139_AA2033500	0.0112574	up	7.0748	GO:0004765;GO:0009073;GO:0009507;GO:0009536;GO:0016310;GO:0019632;	-
TRIAE_CS42_5AL_TGACv1_375378_AA1220660	0.0112324	up	3.34785	GO:0003677;GO:0003700;GO:0005634;GO:0006351;GO:0006355;GO:0043565;GO:0003677;GO:0003700;GO:0005634;GO:0006351;GO:0006355;GO:0016020;GO:0016021;GO:0043565;GO:0003677;GO:0003700;GO:0005634;GO:0006351;GO:0006355;GO:0043565;	-
TRIAE_CS42_5AL_TGACv1_376851_AA1241540	0.0112191	up	3.10418	-	-
TRIAE_CS42_5AL_TGACv1_375026_AA1214240	0.011215	up	3.06852	GO:0004601;GO:0005509;GO:0016020;GO:0016021;GO:0016491;GO:0050664;GO:0055114;GO:0098869;GO:0004601;GO:0005509;GO:0016020;GO:0016021;GO:0016491;GO:0050664;GO:0055114;GO:0098869;GO:0004601;GO:0005509;GO:0016020;GO:0016021;GO:0016491;GO:0050664;GO:0055114;GO:0098869;	-
TRIAE_CS42_6AS_TGACv1_487083_AA1567890	0.0111229	up	4.16806	GO:0000166;GO:0004672;GO:0004674;GO:0005524;GO:0006468;GO:0016020;GO:0016021;GO:0016301;GO:0016310;GO:0016740;	-
TRIAE_CS42_2BL_TGACv1_129909_AA0399250	0.0111059	up	3.38807	-	-
TRIAE_CS42_3B_TGACv1_230099_AA0829520	0.0110865	up	3.91561	GO:0004601;GO:0006979;GO:0020037;GO:0055114;GO:0098869;GO:0001561;GO:0004601;GO:0006979;GO:0008219;GO:0009627;GO:0009737;GO:0009751;GO:0012511;GO:0016702;GO:0020037;GO:0034614;GO:0042742;GO:0050832;GO:0055114;GO:0071446;GO:0071732;GO:0098869;GO:1902609;	Alpha-dioxygenase 1 [Source:Projected fromArabidopsis thaliana (AT3G01420) UniProtKB/Swiss-Prot;Acc:Q9SGH6]
TRIAE_CS42_6DL_TGACv1_527864_AA1709360	0.0110526	up	5.64649	-	-
TRIAE_CS42_7BL_TGACv1_576890_AA1858720	0.0110519	up	11.5333	GO:0005509;	-
TRIAE_CS42_3AL_TGACv1_194518_AA0634800	0.0110191	up	3.17252	GO:0046983;	-
TRIAE_CS42_6BL_TGACv1_499360_AA1579520	0.0109805	up	6.83863	GO:0003677;	-
TRIAE_CS42_7DL_TGACv1_603009_AA1973640	0.0109805	up	6.83863	-	-
TRIAE_CS42_2BL_TGACv1_129799_AA0396430	0.0109663	up	3.14768	GO:0016491;GO:0055114;GO:0016491;GO:0055114;	-
TRIAE_CS42_3DS_TGACv1_273236_AA0929780	0.0109419	up	3.10646	GO:0016747;	-
TRIAE_CS42_2AL_TGACv1_095802_AA0314670	0.0109303	up	7.42672	GO:0000145;GO:0006887;	-
TRIAE_CS42_5AL_TGACv1_374946_AA1212530	0.0109068	up	4.80553	GO:0005794;GO:0006486;GO:0008378;GO:0016020;GO:0016021;GO:0016740;GO:0016757;GO:0030246;GO:0005794;GO:0006486;GO:0008378;GO:0016020;GO:0016021;GO:0016740;GO:0016757;GO:0030246;	-
TRIAE_CS42_5DL_TGACv1_438333_AA1468150	0.0108696	up	2.94919	GO:0000166;GO:0004066;GO:0005524;GO:0006529;GO:0006541;GO:0008652;GO:0000166;GO:0004066;GO:0005524;GO:0006529;GO:0006541;GO:0008652;	-
TRIAE_CS42_7BS_TGACv1_591822_AA1922690	0.0108609	up	Inf	GO:0004601;GO:0005576;GO:0006979;GO:0016491;GO:0020037;GO:0042744;GO:0046872;GO:0055114;GO:0098869;GO:0004601;GO:0005576;GO:0006979;GO:0016491;GO:0020037;GO:0042744;GO:0046872;GO:0055114;GO:0098869;	Peroxidase[Source:UniProtKB/TrEMBL;Acc:A0A1D6SE15]
TRIAE_CS42_1BL_TGACv1_031078_AA0107280	0.0108453	up	21.6249	-	-
TRIAE_CS42_1BL_TGACv1_031388_AA0112970	0.0108096	up	4.58305	GO:0071456;	-
TRIAE_CS42_6AS_TGACv1_487496_AA1570990	0.0108096	up	4.58305	-	-
TRIAE_CS42_2AL_TGACv1_097246_AA0323500	0.0107423	up	3.23721	GO:0004601;GO:0005576;GO:0006979;GO:0016491;GO:0020037;GO:0042744;GO:0046872;GO:0055114;GO:0098869;	Peroxidase[Source:UniProtKB/TrEMBL;Acc:A0A1D6RK35]
TRIAE_CS42_2DS_TGACv1_177198_AA0568590	0.0106973	up	6.6362	GO:0004497;GO:0005506;GO:0016491;GO:0016705;GO:0020037;GO:0046872;GO:0055114;	-
TRIAE_CS42_7BL_TGACv1_579094_AA1904050	0.0106708	up	8.27618	GO:0016020;GO:0016021;	-
TRIAE_CS42_6DL_TGACv1_528036_AA1710850	0.0106277	up	3.11877	GO:0016020;GO:0016021;	-
TRIAE_CS42_1DL_TGACv1_062004_AA0207310	0.0106252	up	4.386	-	-
TRIAE_CS42_7DS_TGACv1_623343_AA2052280	0.0105929	up	2.97116	GO:0003824;GO:0006527;GO:0008295;GO:0008792;GO:0016829;GO:0016831;GO:0003824;GO:0006527;GO:0008295;GO:0008792;GO:0016829;GO:0016831;GO:0003824;GO:0006527;GO:0008295;GO:0008792;GO:0016829;GO:0016831;	Arginine decarboxylase[Source:UniProtKB/TrEMBL;Acc:A0A1D6D3A2]
TRIAE_CS42_5BL_TGACv1_404184_AA1288900	0.0105898	up	6.25719	GO:0008152;GO:0016740;GO:0016757;GO:0016758;	Glycosyltransferase[Source:UniProtKB/TrEMBL;Acc:A0A1D5YXD9]
TRIAE_CS42_U_TGACv1_640713_AA2070600	0.0105898	up	6.25719	GO:0005509;	-
TRIAE_CS42_U_TGACv1_641354_AA2092840	0.0105669	up	3.6001	GO:0016020;GO:0016021;GO:0016020;GO:0016021;	-
TRIAE_CS42_2BS_TGACv1_148000_AA0489740	0.0105335	up	13.4154	-	-
TRIAE_CS42_1BL_TGACv1_034166_AA0143700	0.0104571	up	6.90024	GO:0004601;GO:0005509;GO:0016020;GO:0016021;GO:0016491;GO:0050664;GO:0055114;GO:0098869;GO:0004601;GO:0005509;GO:0016020;GO:0016021;GO:0016491;GO:0050664;GO:0055114;GO:0098869;GO:0004601;GO:0005509;GO:0016020;GO:0016021;GO:0016491;GO:0050664;GO:0055114;GO:0098869;	-
TRIAE_CS42_5DL_TGACv1_436079_AA1457780	0.0104512	up	2.98202	GO:0016020;GO:0016021;	-
TRIAE_CS42_2DL_TGACv1_159782_AA0542670	0.010384	up	3.68064	GO:0004601;GO:0005576;GO:0006979;GO:0016491;GO:0020037;GO:0042744;GO:0046872;GO:0055114;GO:0098869;	Peroxidase[Source:UniProtKB/TrEMBL;Acc:A0A096UN06]
TRIAE_CS42_2BL_TGACv1_130794_AA0418050	0.0103497	up	3.46649	GO:0004553;GO:0005975;GO:0008152;GO:0016787;GO:0016798;	-
TRIAE_CS42_2AL_TGACv1_092944_AA0267650	0.0103021	up	11.6934	-	-
TRIAE_CS42_5DS_TGACv1_457173_AA1483470	0.0102477	up	4.04603	-	-
TRIAE_CS42_4DL_TGACv1_342448_AA1114000	0.0102181	up	3.2882	GO:0030001;GO:0046872;GO:0030001;GO:0046872;	-
TRIAE_CS42_6DL_TGACv1_526611_AA1688180	0.0101994	up	4.27726	GO:0016020;GO:0016021;	-
TRIAE_CS42_2AL_TGACv1_095264_AA0308860	0.0101761	up	5.17518	GO:0003723;GO:0033897;GO:0090502;	-
TRIAE_CS42_1AL_TGACv1_000619_AA0015990	0.0101599	up	4.51802	-	-
TRIAE_CS42_1DL_TGACv1_061441_AA0195350	0.0101262	up	3.18688	GO:0003677;GO:0003700;GO:0005634;GO:0006351;GO:0006355;	Ethylene-responsive factor-like transcriptionfactor ERFL2b [Source:UniProtKB/TrEMBL;Acc:A7XA03]
TRIAE_CS42_6BL_TGACv1_500747_AA1609190	0.0100981	up	5.33947	-	-
TRIAE_CS42_4BL_TGACv1_322363_AA1070890	0.0100591	up	3.61604	GO:0043531;GO:0043531;	-
TRIAE_CS42_7BL_TGACv1_577332_AA1872390	0.0100508	up	3.36195	-	-
TRIAE_CS42_3B_TGACv1_221753_AA0749240	0.00994176	up	4.83055	-	-
TRIAE_CS42_5AL_TGACv1_375074_AA1215520	0.00993573	up	4.69111	GO:0003676;	-
TRIAE_CS42_7AS_TGACv1_569135_AA1808380	0.00992079	up	10.5455	GO:0005985;GO:0016157;GO:0016740;GO:0016757;GO:0005985;GO:0016157;GO:0016740;GO:0016757;GO:0005985;GO:0016157;GO:0016740;GO:0016757;GO:0005985;GO:0016157;GO:0016740;GO:0016757;GO:0005985;GO:0016157;GO:0016740;GO:0016757;GO:0005985;GO:0016157;GO:0016740;GO:0016757;GO:0005985;GO:0016157;GO:0016740;GO:0016757;GO:0005985;GO:0016157;GO:0016740;GO:0016757;GO:0005985;GO:0016157;GO:0016740;GO:0016757;GO:…	Sucrose synthase[Source:UniProtKB/TrEMBL;Acc:A0A1D6SCP9]
TRIAE_CS42_7DS_TGACv1_621521_AA2018170	0.0099122	up	4.99885	GO:0000166;GO:0004672;GO:0004674;GO:0005524;GO:0006468;GO:0016301;GO:0016310;GO:0016740;GO:0000166;GO:0004672;GO:0004674;GO:0005524;GO:0006468;GO:0016301;GO:0016310;GO:0016740;	-
TRIAE_CS42_1AL_TGACv1_001337_AA0028940	0.00991004	up	3.57843	-	-
TRIAE_CS42_6BL_TGACv1_500230_AA1601750	0.00988727	up	3.61985	GO:0004222;GO:0006508;GO:0008233;GO:0008237;GO:0008270;GO:0016787;GO:0031012;GO:0046872;	-
TRIAE_CS42_U_TGACv1_659554_AA2152090	0.00984158	up	3.31458	-	-
TRIAE_CS42_4BL_TGACv1_321020_AA1053830	0.00979173	up	5.28608	GO:0016020;GO:0016021;	-
TRIAE_CS42_4AL_TGACv1_288453_AA0948990	0.00974213	up	5.37284	GO:0006351;GO:0006355;	-
TRIAE_CS42_2AL_TGACv1_095539_AA0311980	0.00972946	up	3.37429	GO:0004601;GO:0005576;GO:0006979;GO:0016020;GO:0016021;GO:0016491;GO:0020037;GO:0042744;GO:0046872;GO:0055114;GO:0098869;	Peroxidase[Source:UniProtKB/TrEMBL;Acc:A0A1D6RJM6]
TRIAE_CS42_2BS_TGACv1_146175_AA0457360	0.00966776	up	16.5524	GO:0004497;GO:0005506;GO:0016020;GO:0016021;GO:0016491;GO:0016705;GO:0020037;GO:0046872;GO:0055114;	-
TRIAE_CS42_1AL_TGACv1_000900_AA0021420	0.00965581	up	Inf	GO:0009691;GO:0016787;	Cytokinin riboside 5'-monophosphatephosphoribohydrolase[Source:UniProtKB/TrEMBL;Acc:A0A1D5RT20]
TRIAE_CS42_6DL_TGACv1_528042_AA1710980	0.00965062	up	4.80553	GO:0006629;GO:0016787;	-
TRIAE_CS42_3B_TGACv1_225689_AA0811070	0.0096379	up	3.08389	GO:0005509;	-
TRIAE_CS42_5AL_TGACv1_374690_AA1206640	0.00962052	up	3.53193	GO:0005509;GO:0016020;GO:0016021;	-
TRIAE_CS42_2DL_TGACv1_158477_AA0519700	0.00954007	up	5.16149	GO:0009055;GO:0022900;	-
TRIAE_CS42_3DL_TGACv1_252924_AA0892640	0.0095207	up	3.04784	GO:0003677;GO:0003700;GO:0005634;GO:0006351;GO:0006355;GO:0009409;GO:0009414;GO:0009611;GO:0009625;GO:0009651;GO:0009723;GO:0009733;GO:0009735;GO:0009737;GO:0009751;GO:0009753;GO:0010311;GO:0010337;GO:0010364;GO:0010728;GO:0043565;GO:0044212;GO:0045892;GO:0080027;GO:0080113;GO:0080141;GO:2000068;	Ethylene-responsive factor-like transcriptionfactor ERFL1a [Source:UniProtKB/TrEMBL;Acc:A7XA07]
TRIAE_CS42_1DL_TGACv1_062160_AA0209630	0.00951745	up	3.39072	GO:0003824;GO:0004722;GO:0006470;GO:0003824;GO:0004722;GO:0006470;GO:0003824;GO:0004722;GO:0006470;	-
TRIAE_CS42_5AL_TGACv1_379509_AA1256480	0.00950389	up	3.50557	GO:0005634;GO:0006351;GO:0006355;GO:0009734;GO:0005634;GO:0006351;GO:0006355;GO:0009734;	Auxin-responsive protein[Source:UniProtKB/TrEMBL;Acc:A0A1D5YRM7]
TRIAE_CS42_2AS_TGACv1_113289_AA0354090	0.00945871	up	3.26683	-	-
TRIAE_CS42_2AL_TGACv1_092944_AA0267600	0.00945445	up	5.31811	-	-
TRIAE_CS42_1DL_TGACv1_063435_AA0227270	0.00944759	up	3.18903	GO:0046872;	-
TRIAE_CS42_1AL_TGACv1_001574_AA0032460	0.00940885	up	3.68757	GO:0000792;GO:0005634;GO:0032454;GO:0033169;GO:0045815;GO:0048439;GO:0005634;GO:0005634;GO:0005634;GO:0033169;GO:0005634;GO:0033169;	-
TRIAE_CS42_6DS_TGACv1_543832_AA1744520	0.00940237	up	3.38529	GO:0000166;GO:0004672;GO:0004674;GO:0005524;GO:0006468;GO:0000166;GO:0004672;GO:0004674;GO:0005524;GO:0006468;	-
TRIAE_CS42_1BL_TGACv1_030496_AA0092320	0.00938038	up	4.654	GO:0004857;GO:0005618;GO:0016787;GO:0030599;GO:0042545;GO:0043086;GO:0045330;GO:0045490;	Pectinesterase[Source:UniProtKB/TrEMBL;Acc:A0A1D5S763]
TRIAE_CS42_3AS_TGACv1_210785_AA0678990	0.00933907	up	38.4442	GO:0004672;GO:0005524;GO:0006468;GO:0016020;GO:0016021;	-
TRIAE_CS42_2DL_TGACv1_159713_AA0541920	0.00933848	up	7.64515	GO:0004672;GO:0005524;GO:0006468;	-
TRIAE_CS42_U_TGACv1_640748_AA2072410	0.00931916	up	4.99241	-	-
TRIAE_CS42_7BL_TGACv1_580949_AA1916070	0.00928705	up	10.6789	GO:0004497;GO:0005506;GO:0016491;GO:0016705;GO:0020037;GO:0046872;GO:0055114;	-
TRIAE_CS42_5BL_TGACv1_404988_AA1317140	0.009272	up	3.8676	GO:0004497;GO:0009507;GO:0009536;GO:0009853;GO:0015977;GO:0015979;GO:0016491;GO:0016829;GO:0016984;GO:0055114;GO:0004497;GO:0009507;GO:0009536;GO:0009853;GO:0015977;GO:0015979;GO:0016491;GO:0016829;GO:0016984;GO:0055114;GO:0004497;GO:0009507;GO:0009536;GO:0009853;GO:0015977;GO:0015979;GO:0016491;GO:0016829;GO:0016984;GO:0019253;GO:0055114;GO:0004497;GO:0009507;GO:0009536;GO:0009853;GO:0015977;GO:…	Ribulose bisphosphate carboxylase small chain[Source:UniProtKB/TrEMBL;Acc:W5F0E6]
TRIAE_CS42_3B_TGACv1_220646_AA0713510	0.00925713	up	3.76525	GO:0000287;GO:0004427;GO:0005737;GO:0006796;GO:0000287;GO:0004427;GO:0005737;GO:0006796;GO:0000287;GO:0004427;GO:0005737;GO:0006796;	-
TRIAE_CS42_1DL_TGACv1_061880_AA0205230	0.0091771	up	3.47812	GO:0003677;GO:0003700;GO:0005634;GO:0006351;GO:0006355;GO:0043565;	-
TRIAE_CS42_4DL_TGACv1_345362_AA1152920	0.00914283	up	3.17987	GO:0009733;	-
TRIAE_CS42_2BL_TGACv1_130024_AA0401900	0.00912383	up	3.28746	GO:0006508;GO:0008233;GO:0008234;GO:0016787;	Triticain beta 2[Source:UniProtKB/TrEMBL;Acc:A9EEM6]
TRIAE_CS42_6DL_TGACv1_526736_AA1690950	0.00911904	up	4.04274	-	-
TRIAE_CS42_5DL_TGACv1_432987_AA1396950	0.00908246	up	22.4258	GO:0003677;GO:0003700;GO:0005634;GO:0006351;GO:0006355;	-
TRIAE_CS42_2DL_TGACv1_158343_AA0516140	0.00908246	up	22.4258	GO:0030001;GO:0046872;	-
TRIAE_CS42_1AL_TGACv1_001640_AA0033330	0.00906751	up	13.8159	GO:0043531;	-
TRIAE_CS42_U_TGACv1_642551_AA2119460	0.00904766	up	3.03814	GO:0000166;GO:0005524;GO:0016020;GO:0016021;GO:0016887;GO:0000166;GO:0005524;GO:0016020;GO:0016021;GO:0016887;GO:0000166;GO:0005524;GO:0016020;GO:0016021;GO:0016887;GO:0000166;GO:0005524;GO:0016020;GO:0016021;GO:0016887;GO:0000166;GO:0005524;GO:0016020;GO:0016021;GO:0016887;	-
TRIAE_CS42_2DL_TGACv1_158477_AA0519690	0.00899962	up	5.0817	GO:0009055;GO:0022900;	-
TRIAE_CS42_7DS_TGACv1_625521_AA2065400	0.00897437	up	3.96978	-	-
TRIAE_CS42_7AS_TGACv1_570666_AA1839200	0.00897437	up	3.96978	-	-
TRIAE_CS42_4BS_TGACv1_329875_AA1104470	0.00897437	up	3.96978	GO:0015031;	-
TRIAE_CS42_6BL_TGACv1_501110_AA1613590	0.00895371	up	3.27936	GO:0005543;GO:0005545;GO:0030136;GO:0030276;GO:0048268;GO:0005543;GO:0005545;GO:0030136;GO:0030276;GO:0048268;GO:0005543;GO:0005545;GO:0030136;GO:0030276;GO:0048268;GO:0005543;GO:0005545;GO:0030136;GO:0030276;GO:0048268;GO:0005543;GO:0005545;GO:0030136;GO:0030276;GO:0048268;	-
TRIAE_CS42_7AL_TGACv1_558824_AA1796320	0.00891742	up	16.8193	GO:0006508;GO:0008234;	-
TRIAE_CS42_7BL_TGACv1_577032_AA1863330	0.00890369	up	3.93786	GO:0003824;GO:0004630;GO:0005509;GO:0016020;GO:0016042;GO:0016787;GO:0046470;GO:0070290;GO:0003824;GO:0003824;GO:0004630;GO:0005509;GO:0016020;GO:0016042;GO:0016787;GO:0046470;GO:0070290;	Phospholipase D[Source:UniProtKB/TrEMBL;Acc:A0A1D6C3E3]
TRIAE_CS42_1BS_TGACv1_052072_AA0181280	0.00889297	up	9.83989	GO:0016020;GO:0016021;GO:0016757;	-
TRIAE_CS42_3B_TGACv1_221829_AA0750820	0.00886762	up	4.14269	GO:0004601;GO:0005576;GO:0006979;GO:0016491;GO:0020037;GO:0042744;GO:0046872;GO:0055114;GO:0098869;GO:0004601;GO:0005576;GO:0006979;GO:0016491;GO:0020037;GO:0042744;GO:0046872;GO:0055114;GO:0098869;GO:0004601;GO:0005576;GO:0006979;GO:0016491;GO:0020037;GO:0042744;GO:0046872;GO:0055114;GO:0098869;	"Peroxidase [Source:UniProtKB/TrEMBL;Acc:W5D5A5]"""
TRIAE_CS42_3AL_TGACv1_193668_AA0617190	0.00886248	up	7.71796	GO:0003677;GO:0003700;GO:0005634;GO:0006351;GO:0006355;	-
TRIAE_CS42_4DL_TGACv1_343034_AA1127970	0.00885836	up	4.43176	GO:0071949;	-
TRIAE_CS42_5BS_TGACv1_423181_AA1369440	0.00879011	up	3.40503	GO:0003676;	-
TRIAE_CS42_2DL_TGACv1_160715_AA0553330	0.00877966	up	3.18931	GO:0003824;GO:0005737;GO:0006559;GO:0009698;GO:0009800;GO:0016829;GO:0016841;GO:0045548;GO:0003824;GO:0005737;GO:0006559;GO:0009698;GO:0009800;GO:0016829;GO:0016841;GO:0045548;	Phenylalanine ammonia-lyase[Source:UniProtKB/TrEMBL;Acc:A0A1D5US28]
TRIAE_CS42_2DL_TGACv1_161916_AA0561090	0.00875076	up	3.27116	-	-
TRIAE_CS42_5BL_TGACv1_405793_AA1335310	0.00869482	up	10.8124	GO:0016020;GO:0016021;	-
TRIAE_CS42_5BL_TGACv1_406889_AA1351170	0.00867781	up	6.67434	GO:0000166;GO:0004672;GO:0004674;GO:0005524;GO:0006468;GO:0016020;GO:0016021;GO:0016301;GO:0016310;GO:0016740;GO:0048544;GO:0004672;GO:0005524;GO:0006468;GO:0016020;GO:0016021;GO:0048544;	Serine/threonine-protein kinase[Source:UniProtKB/TrEMBL;Acc:W5F878]
TRIAE_CS42_7AL_TGACv1_556821_AA1771640	0.00866831	up	3.3803	GO:0008375;GO:0016020;GO:0008375;GO:0016020;	-
TRIAE_CS42_4AS_TGACv1_307058_AA1016590	0.00862418	up	3.39438	GO:0009055;GO:0016020;GO:0016021;GO:0022900;	-
TRIAE_CS42_1AS_TGACv1_019182_AA0062450	0.00858975	up	Inf	GO:0043531;GO:0043531;	-
TRIAE_CS42_3AS_TGACv1_211582_AA0691860	0.00858975	up	Inf	GO:0006508;GO:0008234;GO:0006508;GO:0008234;	-
TRIAE_CS42_2DS_TGACv1_178475_AA0596120	0.00851829	up	3.74597	GO:0000166;GO:0004672;GO:0004674;GO:0005524;GO:0006468;GO:0016020;GO:0016021;GO:0016301;GO:0016310;GO:0016740;GO:0000166;GO:0004672;GO:0004674;GO:0005524;GO:0006468;GO:0016020;GO:0016021;GO:0016301;GO:0016310;GO:0016740;	-
TRIAE_CS42_5DS_TGACv1_458786_AA1494580	0.00849939	up	8.63215	-	RING-H2 finger protein ATL65 [Source:Projected fromArabidopsis thaliana (AT3G18930) UniProtKB/Swiss-Prot;Acc:Q67YI6]
TRIAE_CS42_2DS_TGACv1_177658_AA0582060	0.00845746	up	39.2451	GO:0016020;GO:0016021;	-
TRIAE_CS42_2BS_TGACv1_147292_AA0481270	0.00842512	up	4.38838	GO:0000166;GO:0004672;GO:0004674;GO:0005524;GO:0006468;GO:0016020;GO:0016021;GO:0000166;GO:0004672;GO:0004674;GO:0005524;GO:0006468;	-
TRIAE_CS42_6AL_TGACv1_473256_AA1529650	0.00841489	up	14.0161	GO:0000166;GO:0004672;GO:0004674;GO:0005524;GO:0006468;GO:0016020;GO:0016021;	-
TRIAE_CS42_1AL_TGACv1_003051_AA0047310	0.00841139	up	7.79078	-	-
TRIAE_CS42_4BL_TGACv1_320848_AA1050140	0.0084112	up	3.24804	GO:0006629;GO:0008152;GO:0016042;GO:0016787;GO:0006629;GO:0008152;GO:0016042;GO:0016787;	"Patatin [Source:UniProtKB/TrEMBL;Acc:W5E1Q4]"""
TRIAE_CS42_4DS_TGACv1_361988_AA1175370	0.00834409	up	3.54364	GO:0006629;GO:0016787;GO:0006629;GO:0016787;GO:0006629;GO:0016787;GO:0006629;GO:0016787;GO:0006629;GO:0016787;GO:0006629;GO:0016787;GO:0006629;GO:0016787;	-
TRIAE_CS42_3AL_TGACv1_195688_AA0652760	0.00829472	up	3.28048	GO:0015031;	-
TRIAE_CS42_5AL_TGACv1_374165_AA1192170	0.00823217	up	4.48516	-	-
TRIAE_CS42_7DL_TGACv1_603120_AA1976310	0.00822733	up	3.63808	GO:0000145;GO:0006887;	-
TRIAE_CS42_5AL_TGACv1_376042_AA1231170	0.00819926	up	7.20829	-	-
TRIAE_CS42_7DS_TGACv1_622342_AA2038020	0.0081905	up	3.57987	-	-
TRIAE_CS42_3AL_TGACv1_194146_AA0627440	0.0081671	up	3.10728	GO:0003677;GO:0003700;GO:0005634;GO:0006351;GO:0006355;GO:0009409;GO:0009414;GO:0009611;GO:0009625;GO:0009651;GO:0009723;GO:0009733;GO:0009735;GO:0009737;GO:0009751;GO:0009753;GO:0010311;GO:0010337;GO:0010364;GO:0010728;GO:0043565;GO:0044212;GO:0045892;GO:0080027;GO:0080113;GO:0080141;GO:2000068;	Ethylene-responsive factor-like transcriptionfactor ERFL1c [Source:UniProtKB/TrEMBL;Acc:A7XA11]
TRIAE_CS42_6AL_TGACv1_472261_AA1520070	0.00814582	up	3.28034	GO:0016491;GO:0055114;GO:0016491;GO:0055114;GO:0016491;GO:0055114;GO:0004753;GO:0005737;GO:0005829;GO:0016491;GO:0019477;GO:0047130;GO:0055114;GO:0080167;GO:0016491;GO:0055114;	-
TRIAE_CS42_6BS_TGACv1_514899_AA1665560	0.00811501	up	6.22938	-	-
TRIAE_CS42_7DL_TGACv1_602616_AA1962830	0.00803819	up	3.62352	GO:0004672;GO:0005524;GO:0006468;GO:0016020;GO:0016021;GO:0004672;GO:0005524;GO:0006468;GO:0016020;GO:0016021;GO:0004672;GO:0005524;GO:0006468;GO:0016020;GO:0016021;	-
TRIAE_CS42_4AS_TGACv1_308016_AA1025220	0.00803122	up	8.72114	GO:0016020;GO:0016021;	-
TRIAE_CS42_6AL_TGACv1_472039_AA1517140	0.00803122	up	8.72114	-	-
TRIAE_CS42_U_TGACv1_641571_AA2098420	0.00797836	up	9.31071	GO:0016491;GO:0046872;GO:0051365;GO:0055114;GO:0071281;GO:0071398;GO:0071732;	1-aminocyclopropane-1-carboxylate oxidase 1[Source:Projected from Arabidopsis thaliana (AT2G19590)UniProtKB/Swiss-Prot;Acc:Q9ZUN4]
TRIAE_CS42_4AS_TGACv1_306962_AA1015530	0.00797016	up	5.75207	GO:0004601;GO:0005576;GO:0006979;GO:0016491;GO:0020037;GO:0042744;GO:0046872;GO:0055114;GO:0098869;	"Peroxidase [Source:UniProtKB/TrEMBL;Acc:W5DWU6]"""
TRIAE_CS42_5BL_TGACv1_404794_AA1310950	0.0079561	up	3.07137	GO:0000166;GO:0004066;GO:0005524;GO:0006529;GO:0006541;GO:0008652;GO:0016874;GO:0000166;GO:0004066;GO:0005524;GO:0006529;GO:0006541;GO:0008652;GO:0000166;GO:0004066;GO:0005524;GO:0006529;GO:0006541;GO:0008652;	Asparagine synthetase [glutamine-hydrolyzing] 1[Source:Projected from Arabidopsis thaliana (AT3G47340)UniProtKB/Swiss-Prot;Acc:P49078]
TRIAE_CS42_7AL_TGACv1_557073_AA1776030	0.00795174	up	4.11723	GO:0005576;	-
TRIAE_CS42_6BL_TGACv1_499809_AA1592240	0.00789164	up	3.61666	GO:0016020;GO:0016021;	-
TRIAE_CS42_5DS_TGACv1_456680_AA1476140	0.00785088	up	10.0687	-	-
TRIAE_CS42_3AS_TGACv1_211303_AA0688210	0.00781183	up	3.51404	-	-
TRIAE_CS42_1DL_TGACv1_061644_AA0200730	0.00778386	up	3.93452	GO:0000166;GO:0005524;GO:0000166;GO:0005524;	-
TRIAE_CS42_5DL_TGACv1_434221_AA1432040	0.00777774	up	4.08828	GO:0003677;GO:0003700;GO:0005634;GO:0006351;GO:0006355;	-
TRIAE_CS42_U_TGACv1_642157_AA2112450	0.00774908	up	4.76337	-	-
TRIAE_CS42_7AS_TGACv1_569531_AA1818340	0.00768861	up	3.16609	GO:0016787;	-
TRIAE_CS42_2DL_TGACv1_159808_AA0542960	0.00764609	up	Inf	-	-
TRIAE_CS42_5BL_TGACv1_404139_AA1286130	0.00764609	up	Inf	GO:0003677;GO:0003700;GO:0005634;GO:0006351;GO:0006355;	"CBFIIId-A15 [Source:UniProtKB/TrEMBL;Acc:A0MPK2]"""
TRIAE_CS42_U_TGACv1_643195_AA2128790	0.00761365	up	23.2267	GO:0003677;GO:0005634;GO:0006351;GO:0006355;GO:0009965;GO:0010200;GO:0043565;GO:0045792;GO:0045893;GO:0048281;GO:1901002;GO:1902584;	-
TRIAE_CS42_3AS_TGACv1_210752_AA0678290	0.00759133	up	17.3533	-	-
TRIAE_CS42_7BL_TGACv1_577473_AA1876170	0.00754481	up	3.48557	GO:0016020;GO:0016021;GO:0016740;GO:0016757;GO:0016760;GO:0030244;GO:0071555;	-
TRIAE_CS42_3AL_TGACv1_194443_AA0633160	0.00751843	up	3.93623	GO:0008152;GO:0016740;GO:0016757;GO:0016758;GO:0008152;GO:0016740;GO:0016757;GO:0016758;	Glycosyltransferase[Source:UniProtKB/TrEMBL;Acc:A0A1D5V833]
TRIAE_CS42_4DL_TGACv1_343034_AA1128000	0.00750415	up	3.54989	GO:0071949;	-
TRIAE_CS42_7AS_TGACv1_569538_AA1818510	0.0074355	up	3.9942	GO:0003997;GO:0005777;GO:0006631;GO:0006635;GO:0008152;GO:0016627;GO:0050660;GO:0055114;GO:0071949;GO:0003997;GO:0005777;GO:0006635;GO:0008152;GO:0016491;GO:0016627;GO:0050660;GO:0055114;GO:0003997;GO:0005777;GO:0006631;GO:0006635;GO:0008152;GO:0016491;GO:0016627;GO:0050660;GO:0055114;GO:0071949;	Acyl-coenzyme A oxidase[Source:UniProtKB/TrEMBL;Acc:A0A1D6BUB9]
TRIAE_CS42_5DL_TGACv1_433002_AA1397630	0.00743167	up	3.14416	GO:0003676;GO:0003677;GO:0005634;GO:0006351;GO:0006355;GO:0046872;	-
TRIAE_CS42_3DS_TGACv1_272939_AA0926820	0.0073623	up	3.90334	-	-
TRIAE_CS42_2BL_TGACv1_131397_AA0427140	0.00720398	up	8.40967	-	-
TRIAE_CS42_4BL_TGACv1_322148_AA1068990	0.00719224	up	3.56133	GO:0003677;GO:0003700;GO:0005634;GO:0006351;GO:0006355;GO:0003677;GO:0003700;GO:0005634;GO:0006351;GO:0006355;	-
TRIAE_CS42_6BS_TGACv1_513790_AA1649740	0.00717791	up	3.24818	GO:0005576;GO:0030145;GO:0045735;GO:0046872;	-
TRIAE_CS42_4AL_TGACv1_289769_AA0976620	0.00714262	up	3.47199	-	-
TRIAE_CS42_1DL_TGACv1_063699_AA0230030	0.00712547	up	3.56636	-	-
TRIAE_CS42_4AS_TGACv1_306669_AA1011840	0.00708222	up	3.3201	GO:0005737;GO:0006535;GO:0009001;GO:0016740;	-
TRIAE_CS42_2DL_TGACv1_160351_AA0549610	0.00697589	up	3.29922	GO:0006952;GO:0009405;GO:0016787;GO:0017148;GO:0030598;GO:0090729;	rRNA N-glycosidase[Source:UniProtKB/TrEMBL;Acc:A0A1D5UR71]
TRIAE_CS42_5DL_TGACv1_435380_AA1449820	0.00694341	up	40.847	GO:0003676;	-
TRIAE_CS42_1AL_TGACv1_000735_AA0018120	0.00686453	up	3.13823	GO:0004553;GO:0005975;GO:0008152;GO:0016787;GO:0016798;GO:0042972;	"(1,31,4) beta glucanase[Source:UniProtKB/TrEMBL;Acc:Q7DLM1]"
TRIAE_CS42_2DS_TGACv1_178613_AA0598210	0.00683578	up	4.17196	GO:0000166;GO:0004672;GO:0004674;GO:0005524;GO:0006468;GO:0000166;GO:0004672;GO:0004674;GO:0005524;GO:0006468;GO:0016020;GO:0016021;	-
TRIAE_CS42_U_TGACv1_641503_AA2096710	0.00683059	up	8.08202	GO:0000272;GO:0005975;GO:0008152;GO:0016161;GO:0016787;GO:0016798;GO:0102229;GO:0000272;GO:0005975;GO:0008152;GO:0016161;GO:0016787;GO:0016798;GO:0102229;	Beta-amylase [Source:UniProtKB/Swiss-Prot;Acc:P93594]
TRIAE_CS42_4DL_TGACv1_343055_AA1128650	0.00682991	up	3.31365	GO:0005737;GO:0006535;GO:0009001;GO:0016740;	-
TRIAE_CS42_7AS_TGACv1_569782_AA1824080	0.00681026	up	Inf	-	-
TRIAE_CS42_4DL_TGACv1_345553_AA1153670	0.00675229	up	3.20552	-	-
TRIAE_CS42_7AL_TGACv1_559198_AA1798640	0.00672839	up	4.07936	GO:0004672;GO:0005524;GO:0006468;	-
TRIAE_CS42_6BS_TGACv1_515239_AA1668530	0.00672264	up	5.81538	-	-
TRIAE_CS42_U_TGACv1_641493_AA2096420	0.00671415	up	3.55211	GO:0006629;GO:0016020;GO:0016021;GO:0016717;GO:0055114;GO:0006629;GO:0016020;GO:0016021;GO:0016717;GO:0055114;GO:0006629;GO:0016020;GO:0016021;GO:0016717;GO:0055114;GO:0006629;GO:0016020;GO:0016021;GO:0016717;GO:0055114;	"Temperature-sensitive sn-2 acyl-lipid omega-3desaturase (ferredoxin), chloroplastic [Source:Projectedfrom Arabidopsis thaliana (AT5G05580) UniProtKB/Swiss-Prot;Acc:P48622]"
TRIAE_CS42_1BL_TGACv1_031611_AA0117150	0.00668246	up	5.40622	GO:0003677;	-
TRIAE_CS42_U_TGACv1_659557_AA2152100	0.00660914	up	3.56524	-	-
TRIAE_CS42_6BL_TGACv1_501379_AA1616790	0.00660837	up	4.12697	GO:0016020;GO:0016021;GO:0016020;GO:0016021;GO:0016020;GO:0016021;	-
TRIAE_CS42_1DL_TGACv1_062506_AA0215590	0.00659909	up	6.45186	GO:0003730;GO:0003747;GO:0006415;GO:0009507;GO:0009570;GO:0009658;GO:0043488;GO:0043565;	"Peptide chain release factor PrfB3, chloroplastic[Source:Projected from Arabidopsis thaliana (AT3G57190)UniProtKB/Swiss-Prot;Acc:F4J264]"
TRIAE_CS42_2AS_TGACv1_114434_AA0367190	0.00659909	up	6.45186	GO:0000166;GO:0004672;GO:0004674;GO:0005524;GO:0006468;GO:0016020;GO:0016021;GO:0016301;GO:0016310;GO:0016740;GO:0048544;GO:0000166;GO:0004672;GO:0004674;GO:0005524;GO:0006468;GO:0016020;GO:0016021;GO:0016301;GO:0016310;GO:0016740;GO:0048544;GO:0004672;GO:0005524;GO:0006468;GO:0016020;GO:0016021;	Serine/threonine-protein kinase[Source:UniProtKB/TrEMBL;Acc:A0A1D5TQZ3]
TRIAE_CS42_U_TGACv1_642157_AA2112440	0.00652627	up	6.80783	-	-
TRIAE_CS42_7DL_TGACv1_602882_AA1971010	0.00652449	up	3.59215	GO:0008375;GO:0016020;GO:0016021;GO:0008375;GO:0016020;	-
TRIAE_CS42_7DL_TGACv1_604512_AA1998890	0.00648011	up	4.63141	-	-
TRIAE_CS42_1AL_TGACv1_000306_AA0008480	0.0064748	up	4.43473	GO:0071456;	-
TRIAE_CS42_1DL_TGACv1_062213_AA0210570	0.00647433	up	7.80898	-	-
TRIAE_CS42_4AS_TGACv1_307507_AA1020930	0.00646753	up	17.8872	GO:0004190;GO:0006508;GO:0008233;GO:0016787;	-
TRIAE_CS42_4DL_TGACv1_342602_AA1117710	0.00641666	up	4.03391	-	-
TRIAE_CS42_2AL_TGACv1_095993_AA0316480	0.0064125	up	3.52484	GO:0004601;GO:0005576;GO:0006979;GO:0016491;GO:0020037;GO:0042744;GO:0046872;GO:0055114;GO:0098869;	"Peroxidase [Source:UniProtKB/TrEMBL;Acc:W5AS89]"""
TRIAE_CS42_6BS_TGACv1_516159_AA1674160	0.00639236	up	4.56035	GO:0000166;GO:0004672;GO:0004674;GO:0005524;GO:0006468;GO:0016020;GO:0016021;GO:0016301;GO:0016310;GO:0016740;	-
TRIAE_CS42_U_TGACv1_641994_AA2108990	0.00637101	up	6.20714	GO:0016020;GO:0016021;GO:0022857;GO:0055085;	-
TRIAE_CS42_2BL_TGACv1_131983_AA0434180	0.00637101	up	6.20714	-	-
TRIAE_CS42_U_TGACv1_643097_AA2127290	0.00634712	up	4.80553	GO:0008152;GO:0016787;	-
TRIAE_CS42_3DS_TGACv1_274108_AA0934720	0.00633923	up	3.89943	GO:0016740;GO:0016747;	Putative PF02458-family acyl transferase 2[Source:UniProtKB/TrEMBL;Acc:A6PZH8]
TRIAE_CS42_U_TGACv1_641973_AA2108740	0.00631479	up	5.60645	GO:0003677;GO:0003700;GO:0005634;GO:0006351;GO:0006355;GO:0043565;	WRKY transcription factor WRKY1A[Source:UniProtKB/TrEMBL;Acc:A7X9Y3]
TRIAE_CS42_4AL_TGACv1_289078_AA0964530	0.00630299	up	4.68094	GO:0016020;GO:0016021;GO:0016020;GO:0016021;	-
TRIAE_CS42_6DL_TGACv1_526602_AA1688060	0.0062685	up	4.54923	-	-
TRIAE_CS42_U_TGACv1_642720_AA2122190	0.0062657	up	11.4799	GO:0003677;	-
TRIAE_CS42_7DS_TGACv1_621638_AA2021750	0.00626155	up	3.40201	-	"SNAP34 [Source:UniProtKB/TrEMBL;Acc:J7JZB6]"""
TRIAE_CS42_7BS_TGACv1_593519_AA1952170	0.00625168	up	14.817	GO:0016020;GO:0016021;	-
TRIAE_CS42_7AS_TGACv1_569265_AA1811990	0.00625168	up	14.817	-	-
TRIAE_CS42_U_TGACv1_641585_AA2098850	0.00623091	up	6.36521	GO:0004672;GO:0005524;GO:0006468;GO:0016020;GO:0016021;	-
TRIAE_CS42_5DL_TGACv1_435353_AA1449430	0.00621428	up	3.67134	GO:0005576;GO:0016853;GO:0048046;	Dirigent protein[Source:UniProtKB/TrEMBL;Acc:W5FXL5]
TRIAE_CS42_2DS_TGACv1_178976_AA0603080	0.00617541	up	3.3551	GO:0000166;GO:0004672;GO:0004674;GO:0005524;GO:0006468;GO:0004672;GO:0005524;GO:0006468;GO:0000166;GO:0004672;GO:0004674;GO:0005524;GO:0006468;GO:0000166;GO:0004672;GO:0004674;GO:0005524;GO:0006468;	-
TRIAE_CS42_2BL_TGACv1_129936_AA0399870	0.00615681	up	3.24843	GO:0003676;GO:0003676;	-
TRIAE_CS42_2DS_TGACv1_177274_AA0571740	0.00614361	up	4.0046	GO:0004497;GO:0005506;GO:0016020;GO:0016021;GO:0016491;GO:0016705;GO:0020037;GO:0046872;GO:0055114;	-
TRIAE_CS42_6DS_TGACv1_543687_AA1743130	0.00613765	up	7.57794	-	-
TRIAE_CS42_6DL_TGACv1_527496_AA1704910	0.00613241	up	4.22839	GO:0005576;GO:0030145;GO:0045735;GO:0046872;	-
TRIAE_CS42_6DL_TGACv1_527901_AA1709670	0.00612688	up	10.5264	GO:0009733;	-
TRIAE_CS42_2BL_TGACv1_130991_AA0420970	0.0060732	up	4.47922	GO:0004672;GO:0005524;GO:0006468;	-
TRIAE_CS42_1AS_TGACv1_019076_AA0059860	0.0060235	up	6.14039	GO:0003824;	-
TRIAE_CS42_U_TGACv1_640973_AA2081110	0.00597414	up	3.66791	GO:0003824;GO:0005524;GO:0006090;GO:0016301;GO:0016310;GO:0016772;GO:0046872;GO:0050242;GO:0003824;GO:0005524;GO:0006090;GO:0016301;GO:0016310;GO:0016772;GO:0046872;GO:0050242;	"Pyruvate, phosphate dikinase 1, chloroplastic[Source:Projected from Arabidopsis thaliana (AT4G15530)UniProtKB/Swiss-Prot;Acc:O23404]"
TRIAE_CS42_5AL_TGACv1_375371_AA1220580	0.00594518	up	4.49406	GO:0003824;GO:0008152;GO:0016020;GO:0016021;	-
TRIAE_CS42_5AL_TGACv1_379331_AA1256080	0.00591981	up	6.04331	-	-
TRIAE_CS42_5AL_TGACv1_373968_AA1185690	0.00591981	up	6.04331	GO:0003824;GO:0006596;	-
TRIAE_CS42_3DS_TGACv1_271580_AA0902940	0.00590156	up	12.9749	GO:0016020;GO:0016021;GO:0016020;GO:0016021;	-
TRIAE_CS42_5BS_TGACv1_424185_AA1387440	0.00589552	up	4.13982	GO:0005516;GO:0006950;	-
TRIAE_CS42_U_TGACv1_642230_AA2113830	0.00588302	up	4.56996	-	-
TRIAE_CS42_6AL_TGACv1_472111_AA1517860	0.00587949	up	4.30033	GO:0009733;	-
TRIAE_CS42_U_TGACv1_642291_AA2115230	0.00586949	up	3.38835	-	-
TRIAE_CS42_5BL_TGACv1_405340_AA1325450	0.00585463	up	24.4281	GO:0003676;	-
TRIAE_CS42_2DL_TGACv1_161701_AA0560140	0.00584159	up	4.21894	-	-
TRIAE_CS42_2DL_TGACv1_161921_AA0561100	0.00584149	up	3.7856	GO:0000139;GO:0005794;GO:0015018;GO:0016020;GO:0016021;GO:0016740;GO:0071555;GO:0000139;GO:0005794;GO:0015018;GO:0016020;GO:0016021;GO:0016740;GO:0071555;	Glycosyltransferases[Source:UniProtKB/TrEMBL;Acc:A0A1D5UTT9]
TRIAE_CS42_7BS_TGACv1_592695_AA1943240	0.00580479	up	3.52001	GO:0003824;GO:0003824;GO:0003824;GO:0016020;GO:0016021;	-
TRIAE_CS42_2DS_TGACv1_178829_AA0601440	0.00579229	up	4.41185	GO:0016020;GO:0016021;GO:0022857;GO:0055085;GO:0016020;GO:0016021;GO:0016020;GO:0016021;	-
TRIAE_CS42_2DL_TGACv1_158477_AA0519670	0.00576028	up	10.6408	GO:0009055;GO:0022900;	-
TRIAE_CS42_7BL_TGACv1_577185_AA1868200	0.00572788	up	9.25509	GO:0003677;GO:0003700;GO:0005634;GO:0006351;GO:0006355;GO:0043565;GO:0003677;GO:0003700;GO:0005634;GO:0006351;GO:0006355;GO:0043565;	-
TRIAE_CS42_2BS_TGACv1_149920_AA0497810	0.00556475	up	3.5869	GO:0004672;GO:0005524;GO:0006468;	-
TRIAE_CS42_7AS_TGACv1_569215_AA1810500	0.00550808	up	13.1351	-	-
TRIAE_CS42_4DL_TGACv1_344691_AA1148960	0.00543642	up	3.47235	GO:0000165;GO:0000166;GO:0000169;GO:0004672;GO:0004674;GO:0004707;GO:0005524;GO:0005634;GO:0005737;GO:0006468;GO:0006970;GO:0006979;GO:0009409;GO:0009414;GO:0009555;GO:0009611;GO:0009617;GO:0010120;GO:0010183;GO:0010200;GO:0010224;GO:0010229;GO:0016301;GO:0016310;GO:0016740;GO:0042742;GO:0048481;GO:0050832;GO:0080136;GO:1901002;	Mitogen-activated protein kinase 3[Source:Projected from Arabidopsis thaliana (AT3G45640)UniProtKB/Swiss-Prot;Acc:Q39023]
TRIAE_CS42_7DS_TGACv1_625379_AA2064980	0.00541595	up	9.34408	GO:0006633;GO:0016491;GO:0016702;GO:0031408;GO:0046872;GO:0051213;GO:0055114;	Lipoxygenase[Source:UniProtKB/TrEMBL;Acc:A0A1D6D5W7]
TRIAE_CS42_5AL_TGACv1_375386_AA1220870	0.00541252	up	Inf	GO:0016020;GO:0016021;	-
TRIAE_CS42_U_TGACv1_642423_AA2117360	0.00539395	up	15.2175	-	-
TRIAE_CS42_5AL_TGACv1_375201_AA1217600	0.0053767	up	6.25481	GO:0003677;	-
TRIAE_CS42_1BL_TGACv1_031958_AA0123500	0.00536083	up	5.13924	GO:0016020;GO:0016021;GO:0016020;GO:0016021;GO:0016020;GO:0016021;	-
TRIAE_CS42_2AS_TGACv1_112389_AA0337070	0.00528484	up	5.35616	GO:0043531;	-
TRIAE_CS42_5AL_TGACv1_376274_AA1234820	0.0052771	up	3.91327	GO:0004252;GO:0006508;GO:0008233;GO:0016020;GO:0016021;GO:0016787;GO:0004252;GO:0006508;GO:0008233;GO:0016020;GO:0016021;GO:0016787;GO:0004252;GO:0006508;GO:0008233;GO:0016020;GO:0016021;GO:0016787;GO:0004252;GO:0006508;GO:0008233;GO:0016020;GO:0016021;GO:0016787;	Rhomboid-like protein[Source:UniProtKB/TrEMBL;Acc:A0A1D5YLZ9]
TRIAE_CS42_3AL_TGACv1_195130_AA0645100	0.00526054	up	4.28662	-	-
TRIAE_CS42_2DL_TGACv1_161043_AA0556250	0.00524237	up	4.47973	GO:0000166;GO:0004672;GO:0004674;GO:0005524;GO:0006468;GO:0000166;GO:0004672;GO:0004674;GO:0005524;GO:0006468;	-
TRIAE_CS42_5BL_TGACv1_404407_AA1298690	0.00519282	up	5.3152	GO:0000139;GO:0005794;GO:0006486;GO:0008378;GO:0016020;GO:0016021;GO:0016740;GO:0016757;GO:0000139;GO:0005794;GO:0006486;GO:0008378;GO:0016020;GO:0016021;GO:0016740;GO:0016757;GO:0000139;GO:0005794;GO:0006486;GO:0008378;GO:0016020;GO:0016021;GO:0016740;GO:0016757;	Hexosyltransferase[Source:UniProtKB/TrEMBL;Acc:W5FEK1]
TRIAE_CS42_7AL_TGACv1_556174_AA1757500	0.00519282	up	5.3152	-	-
TRIAE_CS42_1BL_TGACv1_033383_AA0139070	0.00516907	up	4.22304	GO:0005524;GO:0016887;	-
TRIAE_CS42_6BL_TGACv1_499514_AA1584790	0.0051416	up	13.2953	GO:0003677;GO:0003700;GO:0005634;GO:0006351;GO:0006355;	AP2 domain CBF protein[Source:UniProtKB/TrEMBL;Acc:K9M7V3]
TRIAE_CS42_5DL_TGACv1_433894_AA1424700	0.00509365	up	18.6882	-	-
TRIAE_CS42_5DS_TGACv1_457282_AA1484690	0.00509365	up	18.6882	-	-
TRIAE_CS42_6DL_TGACv1_526923_AA1695140	0.00506616	up	3.78422	GO:0004252;GO:0006508;	-
TRIAE_CS42_7BS_TGACv1_592169_AA1932350	0.00506596	up	5.89478	GO:0004765;GO:0009073;GO:0009507;GO:0009536;GO:0016310;GO:0019632;	-
TRIAE_CS42_1AS_TGACv1_019081_AA0060150	0.00505012	up	8.1427	-	-
TRIAE_CS42_1AL_TGACv1_000597_AA0015440	0.00505012	up	8.1427	-	-
TRIAE_CS42_2DS_TGACv1_178332_AA0594230	0.00504352	up	4.98134	-	-
TRIAE_CS42_7DL_TGACv1_602996_AA1973400	0.00502672	up	4.43685	GO:0000166;GO:0005524;GO:0016020;GO:0016021;GO:0016887;	-
TRIAE_CS42_4DS_TGACv1_363372_AA1183740	0.00501764	up	5.24031	GO:0016747;	-
TRIAE_CS42_4BL_TGACv1_320493_AA1041210	0.00501157	up	15.4177	GO:0016020;GO:0016021;	-
TRIAE_CS42_2AS_TGACv1_112977_AA0348960	0.00499316	up	5.52635	GO:0046983;	-
TRIAE_CS42_5AL_TGACv1_375200_AA1217570	0.0049816	up	3.98236	GO:0004497;GO:0005506;GO:0005739;GO:0009507;GO:0009534;GO:0009535;GO:0009579;GO:0009611;GO:0009620;GO:0009695;GO:0009753;GO:0009941;GO:0009978;GO:0010287;GO:0016020;GO:0016705;GO:0020037;GO:0031407;GO:0046872;GO:0050832;GO:0055114;	"Allene oxide synthase, chloroplastic[Source:Projected from Arabidopsis thaliana (AT5G42650)UniProtKB/Swiss-Prot;Acc:Q96242]"
TRIAE_CS42_2BL_TGACv1_130396_AA0410350	0.00496591	up	4.04505	GO:0005096;GO:0005829;GO:0009611;GO:0009651;GO:0043547;GO:1901002;GO:1902479;	C2 domain-containing protein[Source:UniProtKB/TrEMBL;Acc:G8XUN9]
TRIAE_CS42_3AS_TGACv1_211831_AA0694810	0.00492035	up	25.229	GO:0004672;GO:0005524;GO:0006468;	-
TRIAE_CS42_1BL_TGACv1_030880_AA0102900	0.00491277	up	5.47727	GO:0004252;GO:0006508;GO:0008233;GO:0016020;GO:0016021;GO:0016787;	RHOMBOID-like protein 3 [Source:Projected fromArabidopsis thaliana (AT5G07250) UniProtKB/Swiss-Prot;Acc:Q9LYP1]
TRIAE_CS42_7DL_TGACv1_603013_AA1973770	0.00483453	up	5.43124	GO:0003677;GO:0003700;GO:0005634;GO:0006351;GO:0006355;GO:0043565;GO:0003677;GO:0003700;GO:0005634;GO:0006351;GO:0006355;GO:0043565;	-
TRIAE_CS42_4BL_TGACv1_322260_AA1070160	0.00482955	up	Inf	GO:0003824;GO:0016491;GO:0016614;GO:0050660;GO:0055114;	-
TRIAE_CS42_2BS_TGACv1_148073_AA0490380	0.00480883	up	3.56957	GO:0000123;GO:0005634;GO:0016573;	-
TRIAE_CS42_1DL_TGACv1_063112_AA0224050	0.00480648	up	8.20944	GO:0006955;GO:0008219;GO:0009626;GO:0010337;GO:0052542;	MACPF domain-containing protein NSL1[Source:Projected from Arabidopsis thaliana (AT1G28380)UniProtKB/Swiss-Prot;Acc:Q9SGN6]
TRIAE_CS42_5BL_TGACv1_405097_AA1319800	0.00480023	up	13.4555	GO:0003677;GO:0003700;GO:0005634;GO:0006351;GO:0006355;GO:0043565;	-
TRIAE_CS42_1DL_TGACv1_061796_AA0203530	0.0047903	up	10.9841	GO:0008152;GO:0016740;GO:0016757;GO:0016758;	Glycosyltransferase[Source:UniProtKB/TrEMBL;Acc:A0A1D5STK8]
TRIAE_CS42_2DL_TGACv1_158157_AA0510850	0.00469994	up	44.0506	-	-
TRIAE_CS42_5AL_TGACv1_374035_AA1188520	0.004677	up	3.86158	GO:0003677;GO:0003677;	-
TRIAE_CS42_2BS_TGACv1_147099_AA0477950	0.00466971	up	3.81615	GO:0003824;GO:0008152;GO:0003824;GO:0008152;GO:0003824;GO:0008152;GO:0003824;GO:0008152;	-
TRIAE_CS42_2BL_TGACv1_129888_AA0398810	0.00465297	up	4.87517	GO:0004672;GO:0005524;GO:0006468;GO:0016020;GO:0016021;	-
TRIAE_CS42_4DL_TGACv1_344776_AA1149750	0.00461898	up	3.51587	-	-
TRIAE_CS42_2DL_TGACv1_160390_AA0550070	0.00459287	up	3.65684	GO:0030001;GO:0046872;	-
TRIAE_CS42_3DL_TGACv1_249304_AA0844730	0.00457751	up	4.2239	-	-
TRIAE_CS42_7AS_TGACv1_570542_AA1837370	0.00456225	up	4.2362	-	-
TRIAE_CS42_6DL_TGACv1_526736_AA1690940	0.00454918	up	4.52133	GO:0004222;GO:0006508;GO:0008233;GO:0008237;GO:0008270;GO:0016787;GO:0031012;GO:0046872;	-
TRIAE_CS42_7DL_TGACv1_603313_AA1980770	0.0045297	up	12.1473	GO:0004672;GO:0005524;GO:0006468;	-
TRIAE_CS42_5BS_TGACv1_423644_AA1381220	0.00451248	up	25.6295	GO:0003824;GO:0050662;	-
TRIAE_CS42_1DS_TGACv1_080918_AA0255540	0.00447198	up	3.46224	GO:0000166;GO:0004672;GO:0004674;GO:0005524;GO:0006468;GO:0000166;GO:0004672;GO:0004674;GO:0005524;GO:0006468;GO:0000166;GO:0004672;GO:0004674;GO:0005524;GO:0006468;GO:0000166;GO:0004672;GO:0004674;GO:0005524;GO:0006468;GO:0000166;GO:0004672;GO:0004674;GO:0005524;GO:0006468;GO:0000166;GO:0004672;GO:0004674;GO:0005524;GO:0006468;GO:0000166;GO:0004672;GO:0004674;GO:0005524;GO:0006468;GO:0000166;GO:…	-
TRIAE_CS42_5AL_TGACv1_375316_AA1219710	0.00447148	up	6.10702	GO:0005576;GO:0016853;GO:0048046;	Dirigent protein[Source:UniProtKB/TrEMBL;Acc:A0A1D5YID8]
TRIAE_CS42_4BL_TGACv1_320481_AA1040930	0.00445847	up	3.78575	GO:0004611;GO:0004612;GO:0005524;GO:0006094;GO:0017076;	-
TRIAE_CS42_6BL_TGACv1_500036_AA1597670	0.00444374	up	9.1305	GO:0006809;GO:0016491;GO:0020037;GO:0030151;GO:0042128;GO:0043546;GO:0046872;GO:0050464;GO:0055114;	Nitrate reductase[Source:UniProtKB/TrEMBL;Acc:A0A1D6S9I8]
TRIAE_CS42_7BS_TGACv1_592048_AA1929200	0.00441968	up	4.77412	GO:0010952;GO:0016504;GO:0070577;GO:0070628;	-
TRIAE_CS42_7DS_TGACv1_623379_AA2052600	0.00438663	up	3.84442	GO:0004672;GO:0005524;GO:0006468;GO:0016020;GO:0016021;GO:0030246;	-
TRIAE_CS42_1BL_TGACv1_030963_AA0104620	0.00435495	up	8.34293	GO:0016020;GO:0016021;GO:0055085;	-
TRIAE_CS42_U_TGACv1_642209_AA2113380	0.00432848	up	15.8182	-	-
TRIAE_CS42_7DL_TGACv1_604344_AA1997060	0.00424018	up	3.552	GO:0005509;	-
TRIAE_CS42_5BL_TGACv1_408003_AA1360930	0.00417753	up	3.54863	GO:0006633;GO:0016491;GO:0016702;GO:0031408;GO:0046872;GO:0051213;GO:0055114;GO:0006633;GO:0016491;GO:0016702;GO:0031408;GO:0046872;GO:0051213;GO:0055114;	"Lipoxygenase [Source:UniProtKB/TrEMBL;Acc:W5FF28]"""
TRIAE_CS42_1DL_TGACv1_061383_AA0193800	0.00417311	up	5.90308	GO:0003677;GO:0003700;GO:0005634;GO:0006355;GO:0043565;	-
TRIAE_CS42_3B_TGACv1_221462_AA0741430	0.00410894	up	4.50667	-	-
TRIAE_CS42_2BL_TGACv1_131103_AA0422650	0.00409729	up	5.00131	GO:0009055;GO:0022900;	-
TRIAE_CS42_5AL_TGACv1_376053_AA1231490	0.00409091	up	3.4294	GO:0016020;GO:0016021;	-
TRIAE_CS42_7DS_TGACv1_623187_AA2050530	0.0040828	up	8.81013	-	-
TRIAE_CS42_U_TGACv1_641354_AA2092860	0.00404477	up	7.58205	GO:0016020;GO:0016021;	-
TRIAE_CS42_7BS_TGACv1_592120_AA1931070	0.00401913	up	19.4891	GO:0003824;GO:0010181;GO:0016491;GO:0055114;	-
TRIAE_CS42_7DS_TGACv1_623278_AA2051550	0.0039895	up	6.11904	GO:0005509;GO:0005509;	Probable calcium-binding protein CML48[Source:Projected from Arabidopsis thaliana (AT2G27480)UniProtKB/Swiss-Prot;Acc:Q9ZQH1]
TRIAE_CS42_3DL_TGACv1_249255_AA0843310	0.00398797	up	11.3273	GO:0003677;GO:0003700;GO:0005634;GO:0006351;GO:0006355;GO:0043565;	-
TRIAE_CS42_4AS_TGACv1_308911_AA1029920	0.00398239	up	4.02398	GO:0030001;GO:0046872;	-
TRIAE_CS42_7AL_TGACv1_558568_AA1794390	0.00398213	up	12.4143	GO:0009055;GO:0016020;GO:0016021;GO:0022900;	-
TRIAE_CS42_5BS_TGACv1_423300_AA1373760	0.00398104	up	4.77586	-	-
TRIAE_CS42_6AL_TGACv1_472052_AA1517230	0.00391442	up	4.72122	-	-
TRIAE_CS42_4AL_TGACv1_289688_AA0975310	0.00389736	up	4.09675	GO:0015031;	-
TRIAE_CS42_1AL_TGACv1_002798_AA0045230	0.00388776	up	4.59278	-	-
TRIAE_CS42_7DS_TGACv1_621987_AA2030710	0.00388168	up	7.40852	GO:0016020;GO:0016021;	-
TRIAE_CS42_7DS_TGACv1_622143_AA2033770	0.00387514	up	45.6525	-	-
TRIAE_CS42_2DL_TGACv1_158120_AA0509780	0.00386952	up	7.63545	GO:0005524;GO:0016020;GO:0016021;	-
TRIAE_CS42_6DL_TGACv1_526630_AA1688570	0.00385204	up	Inf	GO:0008168;GO:0032259;	-
TRIAE_CS42_7DL_TGACv1_604076_AA1993410	0.00375768	up	4.91765	-	-
TRIAE_CS42_7DL_TGACv1_603583_AA1985960	0.00375768	up	4.91765	-	-
TRIAE_CS42_1BL_TGACv1_032408_AA0129560	0.00374662	up	3.76967	GO:0000287;GO:0004427;GO:0005737;GO:0006796;	-
TRIAE_CS42_1DL_TGACv1_064082_AA0232460	0.00374184	up	3.9235	GO:0016020;GO:0016021;	-
TRIAE_CS42_4AL_TGACv1_289132_AA0965440	0.00366085	up	3.73973	-	-
TRIAE_CS42_1DL_TGACv1_061101_AA0185260	0.00362304	up	5.31894	GO:0003824;GO:0004805;GO:0005992;GO:0016311;GO:0016787;GO:0003824;GO:0004805;GO:0005992;GO:0016311;GO:0016787;GO:0003824;GO:0004805;GO:0005992;GO:0016311;GO:0016787;	Trehalose-phosphate phosphatase A [Source:Projectedfrom Arabidopsis thaliana (AT5G51460) UniProtKB/Swiss-Prot;Acc:O64896]
TRIAE_CS42_6AL_TGACv1_471895_AA1515700	0.00362214	up	4.67634	GO:0003677;GO:0003700;GO:0005634;GO:0006351;GO:0006355;	-
TRIAE_CS42_7AS_TGACv1_569066_AA1806140	0.00357967	up	4.44614	GO:0004042;GO:0005737;GO:0006526;GO:0008080;GO:0004042;GO:0005737;GO:0006526;	-
TRIAE_CS42_1DL_TGACv1_061085_AA0184600	0.00349116	up	3.60752	GO:0003824;GO:0008483;GO:0030170;	-
TRIAE_CS42_U_TGACv1_641812_AA2104800	0.00348668	up	3.61464	GO:0003824;GO:0004721;GO:0004722;GO:0006470;GO:0016787;GO:0043169;GO:0046872;	-
TRIAE_CS42_7DS_TGACv1_622427_AA2039520	0.00348627	up	26.8308	GO:0003824;GO:0010181;GO:0016491;GO:0055114;GO:0003824;GO:0010181;GO:0016491;GO:0055114;	-
TRIAE_CS42_4AS_TGACv1_306486_AA1008960	0.00348622	up	3.62435	GO:0000165;GO:0000166;GO:0004672;GO:0004674;GO:0004707;GO:0005524;GO:0005622;GO:0006468;GO:0016301;GO:0016310;GO:0016740;GO:0000165;GO:0000166;GO:0000169;GO:0004672;GO:0004674;GO:0004707;GO:0005524;GO:0005634;GO:0005737;GO:0006468;GO:0006970;GO:0006979;GO:0009409;GO:0009414;GO:0009555;GO:0009611;GO:0009617;GO:0010120;GO:0010183;GO:0010200;GO:0010224;GO:0010229;GO:0016301;GO:0016310;GO:0016740;GO:…	Mitogen-activated protein kinase 3[Source:Projected from Arabidopsis thaliana (AT3G45640)UniProtKB/Swiss-Prot;Acc:Q39023]
TRIAE_CS42_7AL_TGACv1_556267_AA1759600	0.00342729	up	5.7873	GO:0016020;GO:0016021;	-
TRIAE_CS42_7DL_TGACv1_603048_AA1974660	0.0034231	up	4.10712	GO:0004601;GO:0005576;GO:0006979;GO:0016491;GO:0020037;GO:0042744;GO:0046872;GO:0055114;GO:0098869;	"Peroxidase [Source:UniProtKB/TrEMBL;Acc:W5I050]"""
TRIAE_CS42_1AL_TGACv1_000229_AA0006730	0.00340803	up	8.67664	GO:0016491;GO:0046872;GO:0055114;	-
TRIAE_CS42_1AL_TGACv1_004538_AA0053800	0.00339384	up	4.1552	GO:0000287;GO:0004427;GO:0005737;GO:0006796;GO:0000287;GO:0004427;GO:0005737;GO:0006796;	-
TRIAE_CS42_4BL_TGACv1_320580_AA1043690	0.00338826	up	3.66135	-	-
TRIAE_CS42_1AL_TGACv1_004249_AA0052940	0.00331943	up	4.08231	GO:0005509;GO:0005509;	-
TRIAE_CS42_3B_TGACv1_222710_AA0769340	0.00331822	up	3.55685	GO:0003677;GO:0003700;GO:0005634;GO:0006351;GO:0006355;GO:0009409;GO:0009414;GO:0009611;GO:0009625;GO:0009651;GO:0009723;GO:0009733;GO:0009735;GO:0009737;GO:0009751;GO:0009753;GO:0010311;GO:0010337;GO:0010364;GO:0010728;GO:0043565;GO:0044212;GO:0045892;GO:0080027;GO:0080113;GO:0080141;GO:2000068;	-
TRIAE_CS42_3DL_TGACv1_249140_AA0839370	0.00328682	up	10.145	GO:0005509;	-
TRIAE_CS42_3DL_TGACv1_252074_AA0887520	0.0032802	up	4.05537	GO:0004601;GO:0005576;GO:0006979;GO:0016491;GO:0020037;GO:0042744;GO:0046872;GO:0055114;GO:0098869;GO:0004601;GO:0006979;GO:0016491;GO:0020037;GO:0042744;GO:0046872;GO:0055114;GO:0098869;	Peroxidase[Source:UniProtKB/TrEMBL;Acc:A0A1D5WN95]
TRIAE_CS42_7AS_TGACv1_571469_AA1847930	0.00327406	up	3.84877	-	-
TRIAE_CS42_2AL_TGACv1_093227_AA0275470	0.00326982	up	3.59107	GO:0003676;	-
TRIAE_CS42_4BS_TGACv1_330426_AA1107610	0.00325438	up	5.28226	-	-
TRIAE_CS42_3DL_TGACv1_249177_AA0840480	0.00324232	up	5.65356	-	-
TRIAE_CS42_6BS_TGACv1_515239_AA1668520	0.00322303	up	4.12257	-	-
TRIAE_CS42_5DL_TGACv1_434662_AA1439710	0.00319968	up	47.2543	-	-
TRIAE_CS42_6BL_TGACv1_500110_AA1599220	0.00318102	up	7.08183	-	-
TRIAE_CS42_7DS_TGACv1_622658_AA2043420	0.00317766	up	4.36631	GO:0005985;GO:0016157;GO:0016740;GO:0016757;GO:0005985;GO:0016157;GO:0016740;GO:0016757;GO:0005985;GO:0016157;GO:0016740;GO:0016757;GO:0005985;GO:0016157;GO:0016740;GO:0016757;GO:0005985;GO:0016157;GO:0016740;GO:0016757;GO:0005985;GO:0016157;GO:0016740;GO:0016757;GO:0005985;GO:0016157;GO:0016740;GO:0016757;GO:0005985;GO:0010037;GO:0016157;GO:0016740;GO:0016757;	Sucrose synthase[Source:UniProtKB/TrEMBL;Acc:A0A1D6D1F6]
TRIAE_CS42_5BL_TGACv1_404993_AA1317420	0.00311817	up	6.17006	GO:0003677;	-
TRIAE_CS42_7AS_TGACv1_569497_AA1817580	0.00311199	up	5.80668	GO:0006629;GO:0016787;	-
TRIAE_CS42_2BL_TGACv1_131457_AA0428060	0.00310405	up	7.90242	-	-
TRIAE_CS42_2BL_TGACv1_132000_AA0434360	0.00306663	up	6.69861	GO:0030001;GO:0046872;	-
TRIAE_CS42_3B_TGACv1_228096_AA0825800	0.00306318	up	5.95351	-	-
TRIAE_CS42_U_TGACv1_642842_AA2124010	0.00305733	up	3.73688	-	-
TRIAE_CS42_5DL_TGACv1_434668_AA1439790	0.00303112	up	3.70331	GO:0006839;GO:0016020;GO:0016021;GO:0031966;	-
TRIAE_CS42_2BL_TGACv1_129647_AA0391620	0.00302783	up	4.81866	GO:0016491;GO:0055114;	-
TRIAE_CS42_1DL_TGACv1_064163_AA0233000	0.00301089	up	8.50208	GO:0003677;GO:0005634;GO:0006351;GO:0006355;	-
TRIAE_CS42_2DL_TGACv1_158157_AA0510800	0.0030102	up	16.8193	-	-
TRIAE_CS42_5AL_TGACv1_374860_AA1210360	0.00298468	up	4.93424	-	-
TRIAE_CS42_2BL_TGACv1_129315_AA0378140	0.00297082	up	7.95581	GO:0016491;GO:0055114;	-
TRIAE_CS42_4BL_TGACv1_323956_AA1074210	0.00295681	up	6.86504	GO:0003885;GO:0016020;GO:0055114;GO:0003824;GO:0003885;GO:0016020;GO:0016491;GO:0016614;GO:0050660;GO:0055114;GO:0003885;GO:0016020;GO:0055114;	-
TRIAE_CS42_7AL_TGACv1_556854_AA1772140	0.0029531	up	3.6872	GO:0005509;GO:0005509;	-
TRIAE_CS42_6DL_TGACv1_528327_AA1713290	0.00294479	up	8.87687	GO:0003677;GO:0003700;GO:0005634;GO:0006351;GO:0006355;	-
TRIAE_CS42_5AL_TGACv1_375074_AA1215510	0.00287308	up	8.56369	GO:0003676;	-
TRIAE_CS42_7AS_TGACv1_570193_AA1832030	0.00285129	up	5.14878	-	-
TRIAE_CS42_7BS_TGACv1_593259_AA1949950	0.00282673	up	4.46736	GO:0016020;GO:0016021;	-
TRIAE_CS42_3AS_TGACv1_211023_AA0683280	0.00278598	up	14.7369	GO:0004553;GO:0005576;GO:0005618;GO:0005975;GO:0006073;GO:0008152;GO:0010411;GO:0016740;GO:0016762;GO:0016787;GO:0016798;GO:0042546;GO:0048046;GO:0071555;	Xyloglucan endotransglucosylase/hydrolase[Source:UniProtKB/TrEMBL;Acc:A0A1D5VHY8]
TRIAE_CS42_5AL_TGACv1_375282_AA1219100	0.00277813	up	3.78176	GO:0003979;GO:0016491;GO:0016616;GO:0051287;GO:0055114;GO:0003979;GO:0016491;GO:0016616;GO:0051287;GO:0055114;GO:0003979;GO:0016491;GO:0016616;GO:0051287;GO:0055114;GO:0003979;GO:0016491;GO:0016616;GO:0051287;GO:0055114;	UDP-glucose 6-dehydrogenase[Source:UniProtKB/TrEMBL;Acc:A0A1D5YI87]
TRIAE_CS42_3AL_TGACv1_194505_AA0634480	0.00275245	up	3.87975	GO:0005509;	-
TRIAE_CS42_1BL_TGACv1_031097_AA0107550	0.00272185	up	8.0626	GO:0016020;GO:0016021;	-
TRIAE_CS42_7BL_TGACv1_577462_AA1875850	0.0027195	up	20.8239	GO:0016020;GO:0016021;	-
TRIAE_CS42_7BL_TGACv1_576940_AA1860550	0.00269992	up	28.0322	-	-
TRIAE_CS42_6DL_TGACv1_528052_AA1711160	0.00269992	up	28.0322	GO:0003677;GO:0003700;GO:0005634;GO:0006351;GO:0006355;	-
TRIAE_CS42_5BL_TGACv1_406541_AA1346790	0.00269992	up	28.0322	GO:0003676;	-
TRIAE_CS42_3B_TGACv1_223970_AA0790390	0.00266773	up	4.09198	GO:0000166;GO:0005524;GO:0016887;	-
TRIAE_CS42_4DL_TGACv1_343443_AA1134510	0.00266053	up	3.86651	GO:0003824;GO:0004721;GO:0004722;GO:0006470;GO:0016787;GO:0043169;GO:0046872;	-
TRIAE_CS42_5DL_TGACv1_433458_AA1413630	0.00264066	up	4.1416	GO:0003677;GO:0003677;	-
TRIAE_CS42_3B_TGACv1_221045_AA0728060	0.0026186	up	7.2926	GO:0005509;	-
TRIAE_CS42_1BL_TGACv1_031444_AA0114260	0.00251855	up	4.22515	-	-
TRIAE_CS42_3B_TGACv1_222884_AA0772510	0.00251677	up	21.0909	GO:0016020;GO:0016021;	-
TRIAE_CS42_1AL_TGACv1_000265_AA0007720	0.00251568	up	4.58201	GO:0016020;GO:0016021;	-
TRIAE_CS42_U_TGACv1_640859_AA2077540	0.00247955	up	3.8127	GO:0004842;GO:0010200;GO:0016567;GO:0016740;	U-box domain-containing protein 16[Source:Projected from Arabidopsis thaliana (AT5G01830)UniProtKB/Swiss-Prot;Acc:Q9LZW3]
TRIAE_CS42_6AL_TGACv1_472052_AA1517240	0.00246016	up	4.13487	-	-
TRIAE_CS42_7BL_TGACv1_577021_AA1863040	0.00243119	up	7.95915	-	-
TRIAE_CS42_4BS_TGACv1_329433_AA1101210	0.0024072	up	49.6571	GO:0016020;GO:0016021;	-
TRIAE_CS42_1DS_TGACv1_081118_AA0257800	0.00239715	up	4.10638	GO:0043531;GO:0043531;GO:0043531;	-
TRIAE_CS42_7DL_TGACv1_604512_AA1998880	0.00237398	up	3.88506	-	-
TRIAE_CS42_4DL_TGACv1_344742_AA1149420	0.00233689	up	8.52409	-	-
TRIAE_CS42_7DS_TGACv1_623429_AA2053030	0.0023258	up	5.99477	GO:0008152;GO:0016758;	-
TRIAE_CS42_7BS_TGACv1_591846_AA1923450	0.0023253	up	3.7506	-	-
TRIAE_CS42_4BL_TGACv1_320748_AA1047760	0.00231617	up	3.74369	GO:0016020;GO:0016021;GO:0055114;	-
TRIAE_CS42_2BS_TGACv1_146371_AA0463600	0.00231237	up	9.21059	GO:0003677;GO:0003700;GO:0005634;GO:0006351;GO:0006355;GO:0043565;	-
TRIAE_CS42_7BS_TGACv1_593440_AA1951650	0.00226204	up	5.38491	-	-
TRIAE_CS42_4AS_TGACv1_306443_AA1008220	0.00225855	up	17.6203	GO:0008152;GO:0016020;GO:0016021;GO:0016746;	-
TRIAE_CS42_3AS_TGACv1_212093_AA0697650	0.00224409	up	3.76466	GO:0005509;	-
TRIAE_CS42_3B_TGACv1_224428_AA0796690	0.00224156	up	10.1717	GO:0004497;GO:0005506;GO:0016020;GO:0016021;GO:0016491;GO:0016705;GO:0020037;GO:0046872;GO:0055114;	-
TRIAE_CS42_7BS_TGACv1_591801_AA1921720	0.00223441	up	8.5813	GO:0006629;GO:0016787;GO:0006629;GO:0016787;	-
TRIAE_CS42_3B_TGACv1_221701_AA0747880	0.0022242	up	11.5132	GO:0003677;GO:0003700;GO:0005634;GO:0006351;GO:0006355;GO:0043565;	-
TRIAE_CS42_1BL_TGACv1_032476_AA0130290	0.00219715	up	3.69231	GO:0004553;GO:0005975;GO:0016787;GO:0004553;GO:0005975;GO:0008152;GO:0016787;GO:0016798;GO:0042972;	"(1,31,4) beta glucanase[Source:UniProtKB/TrEMBL;Acc:Q7DLM1]"
TRIAE_CS42_4DL_TGACv1_343409_AA1134090	0.00216975	up	4.1395	GO:0006629;GO:0016020;GO:0016021;GO:0016717;GO:0055114;GO:0006629;GO:0016020;GO:0016021;GO:0016717;GO:0055114;	-
TRIAE_CS42_5DL_TGACv1_434111_AA1429560	0.00216715	up	4.38879	GO:0016020;GO:0016021;	-
TRIAE_CS42_2AL_TGACv1_096220_AA0317910	0.00214303	up	8.10932	GO:0000166;GO:0004672;GO:0004674;GO:0005524;GO:0006468;GO:0016020;GO:0016021;GO:0016301;GO:0016310;GO:0016740;GO:0048544;	Serine/threonine-protein kinase[Source:UniProtKB/TrEMBL;Acc:W5AT82]
TRIAE_CS42_2AL_TGACv1_092944_AA0267670	0.00213013	up	5.89567	-	-
TRIAE_CS42_4DL_TGACv1_342578_AA1117080	0.00212991	up	3.72959	GO:0000166;GO:0004066;GO:0005524;GO:0006529;GO:0006541;GO:0008652;GO:0004066;GO:0006529;	-
TRIAE_CS42_7AS_TGACv1_570625_AA1838420	0.00212638	up	5.84456	-	-
TRIAE_CS42_7BS_TGACv1_593612_AA1953060	0.00210021	up	5.03436	GO:0006351;GO:0006355;	-
TRIAE_CS42_1DL_TGACv1_062387_AA0213600	0.00208002	up	3.91026	GO:0016020;GO:0016021;GO:0016020;GO:0016021;	-
TRIAE_CS42_1AL_TGACv1_004995_AA0054460	0.00206944	up	4.76597	GO:0005524;GO:0016887;GO:0005524;GO:0016887;	-
TRIAE_CS42_6BL_TGACv1_503200_AA1627480	0.00205606	up	12.5859	GO:0016020;GO:0016021;	-
TRIAE_CS42_4AS_TGACv1_307575_AA1021580	0.00205506	up	8.15938	GO:0008152;GO:0016787;	-
TRIAE_CS42_6AL_TGACv1_472859_AA1526640	0.00205121	up	6.6538	-	-
TRIAE_CS42_5BL_TGACv1_406498_AA1346300	0.00204447	up	4.27847	GO:0009414;GO:0046983;	-
TRIAE_CS42_7DL_TGACv1_603446_AA1983840	0.00199745	up	21.8918	-	-
TRIAE_CS42_5BL_TGACv1_406078_AA1340380	0.00198414	up	4.10515	GO:0004497;GO:0005506;GO:0016491;GO:0016705;GO:0020037;GO:0046872;GO:0055114;	-
TRIAE_CS42_4AL_TGACv1_296881_AA1002440	0.00198174	up	Inf	GO:0004601;GO:0005576;GO:0006979;GO:0016491;GO:0020037;GO:0042744;GO:0046872;GO:0055114;GO:0098869;	Peroxidase[Source:UniProtKB/TrEMBL;Acc:A0A1D5X9S8]
TRIAE_CS42_5AS_TGACv1_392651_AA1262680	0.00198087	up	4.10953	GO:0016020;GO:0016021;	-
TRIAE_CS42_U_TGACv1_640701_AA2069610	0.00196628	up	5.9095	GO:0004842;GO:0016567;GO:0016740;	RING-type E3 ubiquitin transferase[Source:UniProtKB/TrEMBL;Acc:A0A1D6D6F6]
TRIAE_CS42_2AS_TGACv1_114348_AA0366310	0.00196508	up	6.14039	-	-
TRIAE_CS42_4DS_TGACv1_361658_AA1171140	0.00196508	up	6.14039	-	-
TRIAE_CS42_3B_TGACv1_221256_AA0735320	0.00195933	up	4.54597	GO:0004553;GO:0005975;GO:0016787;GO:0004553;GO:0005975;GO:0016787;	-
TRIAE_CS42_7BS_TGACv1_593141_AA1948530	0.00193739	up	12.7003	-	-
TRIAE_CS42_5BL_TGACv1_405373_AA1326030	0.00192713	up	4.30559	GO:0003677;	-
TRIAE_CS42_5BL_TGACv1_405604_AA1331280	0.00192254	up	4.54341	-	-
TRIAE_CS42_4AS_TGACv1_308016_AA1025240	0.00191422	up	5.20599	GO:0016021;GO:0016757;GO:0048767;	-
TRIAE_CS42_6BS_TGACv1_514908_AA1665760	0.00189624	up	6.94131	-	-
TRIAE_CS42_7DS_TGACv1_624725_AA2062950	0.00188305	up	6.55039	GO:0016020;GO:0016021;	-
TRIAE_CS42_4BL_TGACv1_320407_AA1038150	0.00185395	up	5.02931	-	-
TRIAE_CS42_7AL_TGACv1_557706_AA1784990	0.00185206	up	5.2775	-	-
TRIAE_CS42_3B_TGACv1_220649_AA0713760	0.00184752	up	5.50633	GO:0005623;GO:0009055;GO:0015035;GO:0022900;GO:0045454;GO:0055114;	-
TRIAE_CS42_3B_TGACv1_229159_AA0828290	0.00184068	up	4.00688	GO:0015031;GO:0015031;GO:0015031;GO:0015031;	-
TRIAE_CS42_4BL_TGACv1_320270_AA1033300	0.00182226	up	4.01857	GO:0000165;GO:0000166;GO:0000169;GO:0004672;GO:0004674;GO:0004707;GO:0005524;GO:0005634;GO:0005737;GO:0006468;GO:0006970;GO:0006979;GO:0009409;GO:0009414;GO:0009555;GO:0009611;GO:0009617;GO:0010120;GO:0010183;GO:0010200;GO:0010224;GO:0010229;GO:0016301;GO:0016310;GO:0016740;GO:0042742;GO:0048481;GO:0050832;GO:0080136;GO:1901002;	Mitogen-activated protein kinase 3[Source:Projected from Arabidopsis thaliana (AT3G45640)UniProtKB/Swiss-Prot;Acc:Q39023]
TRIAE_CS42_7AS_TGACv1_572705_AA1852410	0.00181808	up	4.27765	-	-
TRIAE_CS42_7DS_TGACv1_622921_AA2047310	0.00181795	up	4.08527	-	-
TRIAE_CS42_7AS_TGACv1_569447_AA1816180	0.00179158	up	4.82459	GO:0016020;GO:0016021;GO:0055114;GO:0016020;GO:0016021;GO:0055114;	-
TRIAE_CS42_2DS_TGACv1_177229_AA0569580	0.00177744	up	Inf	GO:0004497;GO:0005506;GO:0016020;GO:0016021;GO:0016491;GO:0016705;GO:0020037;GO:0046872;GO:0055114;	-
TRIAE_CS42_6BL_TGACv1_500110_AA1599180	0.00177379	up	11.9137	-	-
TRIAE_CS42_5BL_TGACv1_404540_AA1303450	0.00177379	up	11.9137	GO:0043531;	-
TRIAE_CS42_5AL_TGACv1_379416_AA1256390	0.0017639	up	5.4783	GO:0016020;GO:0016021;GO:0022857;GO:0055085;GO:0016020;GO:0016021;GO:0022857;GO:0055085;GO:0016020;GO:0016021;GO:0022857;GO:0055085;	-
TRIAE_CS42_6DS_TGACv1_542983_AA1733680	0.00176209	up	4.96787	-	-
TRIAE_CS42_2AS_TGACv1_114421_AA0367100	0.0017592	up	6.704	GO:0004601;GO:0005576;GO:0006979;GO:0016491;GO:0020037;GO:0042744;GO:0046872;GO:0055114;GO:0098869;	"Peroxidase [Source:UniProtKB/TrEMBL;Acc:C6ETA3]"""
TRIAE_CS42_4BL_TGACv1_320815_AA1049370	0.00174724	up	14.1496	-	-
TRIAE_CS42_7DL_TGACv1_602683_AA1965090	0.00173907	up	8.35961	GO:0004601;GO:0005576;GO:0006979;GO:0016491;GO:0020037;GO:0042744;GO:0046872;GO:0055114;GO:0098869;	"Peroxidase [Source:UniProtKB/TrEMBL;Acc:W5HYY0]"""
TRIAE_CS42_6AS_TGACv1_487226_AA1569160	0.00172144	up	5.1742	-	-
TRIAE_CS42_7BS_TGACv1_591928_AA1925890	0.00171012	up	8.92455	-	-
TRIAE_CS42_5AL_TGACv1_378655_AA1254140	0.00170273	up	6.33228	-	-
TRIAE_CS42_7DS_TGACv1_623960_AA2057810	0.00169074	up	8.64995	-	-
TRIAE_CS42_U_TGACv1_640850_AA2077250	0.00168875	up	5.93503	GO:0003677;GO:0006357;GO:0046983;	-
TRIAE_CS42_3B_TGACv1_224841_AA0802270	0.00166827	up	8.40967	-	-
TRIAE_CS42_4DL_TGACv1_344396_AA1146870	0.00166445	up	4.01018	GO:0006629;GO:0008152;GO:0016042;GO:0016787;GO:0006629;GO:0008152;GO:0016042;GO:0016787;GO:0006629;GO:0008152;GO:0016042;GO:0016787;	"Patatin [Source:UniProtKB/TrEMBL;Acc:W5ELX3]"""
TRIAE_CS42_1DS_TGACv1_080209_AA0243170	0.00166105	up	3.9834	GO:0003677;GO:0003700;GO:0005634;GO:0006351;GO:0006355;GO:0043565;GO:0003677;GO:0003700;GO:0005634;GO:0006351;GO:0006355;GO:0043565;GO:0003677;GO:0003700;GO:0005634;GO:0006351;GO:0006355;GO:0043565;	-
TRIAE_CS42_2BS_TGACv1_146482_AA0466090	0.0016577	up	7.0748	GO:0000166;GO:0005524;GO:0016020;GO:0016021;GO:0016887;GO:0042626;GO:0055085;	-
TRIAE_CS42_3DL_TGACv1_249618_AA0852770	0.00165506	up	4.06085	-	-
TRIAE_CS42_1BL_TGACv1_034151_AA0143640	0.00163774	up	6.86944	GO:0003824;GO:0004805;GO:0005992;GO:0016311;GO:0016787;GO:0003824;GO:0004805;GO:0005992;GO:0016311;GO:0016787;GO:0003824;GO:0004805;GO:0005992;GO:0016311;GO:0016787;	Trehalose-phosphate phosphatase A [Source:Projectedfrom Arabidopsis thaliana (AT5G51460) UniProtKB/Swiss-Prot;Acc:O64896]
TRIAE_CS42_3DL_TGACv1_251440_AA0881490	0.00163428	up	4.1424	GO:0015031;GO:0015031;	-
TRIAE_CS42_2DS_TGACv1_177172_AA0567780	0.00163118	up	30.435	-	-
TRIAE_CS42_4AL_TGACv1_289592_AA0973550	0.00161128	up	4.10787	-	-
TRIAE_CS42_1DL_TGACv1_061629_AA0200450	0.00160047	up	8.45973	GO:0004672;GO:0005524;GO:0006468;	-
TRIAE_CS42_7DS_TGACv1_622210_AA2035360	0.00159708	up	4.01136	GO:0016740;GO:0016757;	Hexosyltransferase[Source:UniProtKB/TrEMBL;Acc:A0A1D6CZR3]
TRIAE_CS42_7BL_TGACv1_577995_AA1887470	0.00159563	up	5.00576	GO:0004601;GO:0005576;GO:0006979;GO:0016491;GO:0020037;GO:0042744;GO:0046872;GO:0055114;GO:0098869;GO:0004601;GO:0005576;GO:0006979;GO:0016491;GO:0020037;GO:0042744;GO:0046872;GO:0055114;GO:0098869;	Peroxidase[Source:UniProtKB/TrEMBL;Acc:A0A1D6C7J0]
TRIAE_CS42_5BL_TGACv1_404299_AA1294540	0.00158378	up	18.6214	GO:0006629;GO:0008152;GO:0016042;GO:0016787;GO:0006629;GO:0008152;GO:0016042;GO:0016787;	"Patatin [Source:UniProtKB/TrEMBL;Acc:A0A1D5YYI8]"""
TRIAE_CS42_3AL_TGACv1_197487_AA0666460	0.00157847	up	4.67326	-	-
TRIAE_CS42_U_TGACv1_641605_AA2099240	0.00150136	up	4.64263	GO:0004252;GO:0006508;GO:0008233;GO:0016020;GO:0016021;GO:0016787;GO:0004252;GO:0006508;GO:0008233;GO:0016020;GO:0016021;GO:0016787;GO:0004252;GO:0006508;GO:0008233;GO:0016020;GO:0016021;GO:0016787;GO:0004252;GO:0006508;GO:0008233;GO:0016020;GO:0016021;GO:0016787;	RHOMBOID-like protein 3 [Source:Projected fromArabidopsis thaliana (AT5G07250) UniProtKB/Swiss-Prot;Acc:Q9LYP1]
TRIAE_CS42_4AS_TGACv1_308463_AA1028010	0.00149486	up	3.93807	GO:0016020;GO:0016021;GO:0055114;	-
TRIAE_CS42_4AS_TGACv1_306296_AA1005970	0.00149363	up	5.46082	GO:0003677;GO:0005634;GO:0009409;GO:0045893;GO:1901002;GO:1902584;	-
TRIAE_CS42_4DL_TGACv1_342654_AA1119200	0.00146793	up	6.53655	GO:0016020;GO:0016021;	-
TRIAE_CS42_2DS_TGACv1_179919_AA0609620	0.00145675	up	6.3367	-	-
TRIAE_CS42_4AS_TGACv1_308019_AA1025300	0.00144345	up	4.14872	GO:0003824;GO:0004721;GO:0004722;GO:0006470;GO:0016787;GO:0043169;GO:0046872;GO:0003824;GO:0004721;GO:0004722;GO:0006470;GO:0016787;GO:0043169;GO:0046872;	-
TRIAE_CS42_7AS_TGACv1_570152_AA1831290	0.00143886	up	5.26143	GO:0016020;GO:0016021;	-
TRIAE_CS42_1BS_TGACv1_049375_AA0151090	0.00143329	up	4.65869	GO:0000166;GO:0004672;GO:0004674;GO:0005524;GO:0006468;GO:0000166;GO:0004672;GO:0004674;GO:0005524;GO:0006468;GO:0004672;GO:0005524;GO:0006468;GO:0000166;GO:0004672;GO:0004674;GO:0005524;GO:0006468;GO:0000166;GO:0004672;GO:0004674;GO:0005524;GO:0006468;GO:0000166;GO:0004672;GO:0004674;GO:0005524;GO:0006468;GO:0000166;GO:0004672;GO:0004674;GO:0005524;GO:0006468;GO:0000166;GO:0004672;GO:0004674;GO:…	-
TRIAE_CS42_2BS_TGACv1_146215_AA0459140	0.00143219	up	Inf	-	-
TRIAE_CS42_7DS_TGACv1_621369_AA2013170	0.00141472	up	4.49868	GO:0016020;GO:0016021;GO:0055114;	-
TRIAE_CS42_4DL_TGACv1_343368_AA1133680	0.00140531	up	6.1909	GO:0009055;GO:0022900;	-
TRIAE_CS42_1DL_TGACv1_061349_AA0192830	0.00138506	up	5.0458	-	-
TRIAE_CS42_6BL_TGACv1_500230_AA1601760	0.00138286	up	4.6068	-	-
TRIAE_CS42_6BS_TGACv1_516401_AA1675070	0.00137599	up	19.0219	-	-
TRIAE_CS42_4DS_TGACv1_362243_AA1178160	0.00135415	up	4.41142	-	-
TRIAE_CS42_6DL_TGACv1_526599_AA1687940	0.00135225	up	4.22573	GO:0016491;GO:0055114;GO:0016491;GO:0055114;GO:0016020;GO:0016021;GO:0016491;GO:0055114;GO:0016491;GO:0055114;GO:0016491;GO:0055114;	-
TRIAE_CS42_3DL_TGACv1_249333_AA0845620	0.00134451	up	5.06582	GO:0000287;GO:0004427;GO:0005737;GO:0006796;GO:0000287;GO:0004427;GO:0005737;GO:0006796;GO:0000287;GO:0004427;GO:0005737;GO:0006796;GO:0000287;GO:0004427;GO:0005737;GO:0006796;	-
TRIAE_CS42_5DL_TGACv1_433246_AA1406920	0.00134205	up	5.94172	GO:0016020;GO:0016021;	-
TRIAE_CS42_2DS_TGACv1_178892_AA0602260	0.00134081	up	16.499	GO:0003677;GO:0003700;GO:0005634;GO:0006351;GO:0006355;GO:0003677;GO:0003700;GO:0005634;GO:0006351;GO:0006355;	-
TRIAE_CS42_6DL_TGACv1_526732_AA1690810	0.00134041	up	12.4143	GO:0016020;GO:0016021;	-
TRIAE_CS42_1BL_TGACv1_034446_AA0144530	0.00130897	up	8.97031	-	-
TRIAE_CS42_7BL_TGACv1_576891_AA1858830	0.00129217	up	5.39976	GO:0004553;GO:0005576;GO:0005618;GO:0005975;GO:0006073;GO:0008152;GO:0010411;GO:0016740;GO:0016762;GO:0016787;GO:0016798;GO:0042546;GO:0048046;GO:0071555;	Xyloglucan endotransglucosylase/hydrolase[Source:UniProtKB/TrEMBL;Acc:A0A1D6C2J5]
TRIAE_CS42_3B_TGACv1_221369_AA0738560	0.00128109	up	14.817	-	-
TRIAE_CS42_5AL_TGACv1_375937_AA1229100	0.00127962	up	4.11834	GO:0003677;GO:0003700;GO:0005634;GO:0006351;GO:0006355;GO:0043565;GO:0003677;GO:0003700;GO:0005634;GO:0006351;GO:0006355;GO:0043565;	-
TRIAE_CS42_5DL_TGACv1_433016_AA1398280	0.00125482	up	55.2635	GO:0003676;	-
TRIAE_CS42_7DL_TGACv1_603474_AA1984410	0.00122686	up	5.41575	GO:0004190;GO:0006508;GO:0008233;GO:0016787;	-
TRIAE_CS42_1AL_TGACv1_001102_AA0024980	0.00121727	up	4.69548	GO:0003824;GO:0006633;GO:0008152;GO:0016020;GO:0016021;GO:0016740;GO:0016746;GO:0016747;	3-ketoacyl-CoA synthase[Source:UniProtKB/TrEMBL;Acc:A0A1D5RTS5]
TRIAE_CS42_5DL_TGACv1_433142_AA1403400	0.00120805	up	7.96916	-	-
TRIAE_CS42_2AS_TGACv1_112330_AA0335540	0.00120528	up	7.52169	-	-
TRIAE_CS42_1DL_TGACv1_062831_AA0220650	0.00120528	up	7.52169	GO:0004252;GO:0006508;GO:0008233;GO:0016020;GO:0016021;GO:0016787;GO:0004252;GO:0006508;GO:0008233;GO:0016020;GO:0016021;GO:0016787;	Rhomboid-like protein[Source:UniProtKB/TrEMBL;Acc:A0A1D5SXJ5]
TRIAE_CS42_3AS_TGACv1_211831_AA0694820	0.00119637	up	19.4223	GO:0004672;GO:0005524;GO:0006468;GO:0004672;GO:0005524;GO:0006468;	-
TRIAE_CS42_4BL_TGACv1_320356_AA1036500	0.00119441	up	7.81851	GO:0000166;GO:0004672;GO:0004674;GO:0005524;GO:0006468;GO:0016020;GO:0016021;GO:0016301;GO:0016310;GO:0016740;GO:0000166;GO:0004672;GO:0004674;GO:0005524;GO:0006468;	-
TRIAE_CS42_5BL_TGACv1_404180_AA1288530	0.00118841	up	4.32851	-	-
TRIAE_CS42_5BS_TGACv1_423631_AA1380970	0.00117244	up	6.90449	GO:0004497;GO:0005506;GO:0016491;GO:0016705;GO:0020037;GO:0046872;GO:0055114;	-
TRIAE_CS42_1AS_TGACv1_019041_AA0058700	0.00115809	up	4.60657	GO:0003824;GO:0005737;GO:0006559;GO:0009698;GO:0009800;GO:0016829;GO:0016841;GO:0045548;GO:0003824;GO:0005737;GO:0006559;GO:0009698;GO:0009800;GO:0016829;GO:0016841;GO:0045548;GO:0003824;GO:0005737;GO:0006559;GO:0009698;GO:0009800;GO:0016829;GO:0016841;GO:0045548;GO:0003824;GO:0005737;GO:0006559;GO:0009698;GO:0009800;GO:0016829;GO:0016841;GO:0045548;	Phenylalanine ammonia-lyase[Source:UniProtKB/TrEMBL;Acc:W4ZUS2]
TRIAE_CS42_1AL_TGACv1_001755_AA0034720	0.00114537	up	9.79588	-	-
TRIAE_CS42_7DS_TGACv1_621664_AA2022600	0.00114494	up	56.0645	-	-
TRIAE_CS42_1BL_TGACv1_033018_AA0136240	0.00113468	up	12.7146	-	-
TRIAE_CS42_5DL_TGACv1_434375_AA1434870	0.00112902	up	4.25251	GO:0004497;GO:0005506;GO:0016020;GO:0016021;GO:0016491;GO:0016705;GO:0020037;GO:0046872;GO:0055114;GO:0004497;GO:0005506;GO:0016020;GO:0016021;GO:0016491;GO:0016705;GO:0020037;GO:0046872;GO:0055114;	-
TRIAE_CS42_7BL_TGACv1_576941_AA1860590	0.00112582	up	4.71719	GO:0016757;GO:0016757;GO:0016757;	-
TRIAE_CS42_7BL_TGACv1_577235_AA1869660	0.00112032	up	4.4612	GO:0005509;	-
TRIAE_CS42_2BL_TGACv1_131953_AA0433890	0.00111247	up	4.91032	-	-
TRIAE_CS42_U_TGACv1_641018_AA2082280	0.00110526	up	8.91024	-	-
TRIAE_CS42_2DL_TGACv1_157905_AA0501210	0.00110005	up	5.77587	GO:0016788;	-
TRIAE_CS42_6BL_TGACv1_502913_AA1626680	0.00109278	up	5.32835	GO:0016020;GO:0016021;	-
TRIAE_CS42_3DL_TGACv1_249357_AA0846460	0.00109162	up	4.76273	-	-
TRIAE_CS42_7DS_TGACv1_622973_AA2048080	0.001091	up	8.26213	GO:0006779;GO:0006782;GO:0008883;GO:0016491;GO:0033014;GO:0050661;GO:0055114;	Glutamyl-tRNA reductase[Source:UniProtKB/TrEMBL;Acc:A0A1D6D2G5]
TRIAE_CS42_7AL_TGACv1_557669_AA1784690	0.00107364	up	12.8147	GO:0004601;GO:0006979;GO:0020037;GO:0055114;GO:0098869;	-
TRIAE_CS42_1AS_TGACv1_019041_AA0058710	0.0010679	up	4.52642	GO:0003824;GO:0005737;GO:0006559;GO:0009698;GO:0009800;GO:0016829;GO:0016841;GO:0045548;GO:0003824;GO:0005737;GO:0006559;GO:0009698;GO:0009800;GO:0016829;GO:0016841;GO:0045548;	Phenylalanine ammonia-lyase[Source:UniProtKB/TrEMBL;Acc:A0A1D5S0U7]
TRIAE_CS42_7BL_TGACv1_576809_AA1855610	0.00105977	up	8.7159	GO:0004857;GO:0043086;	-
TRIAE_CS42_4BS_TGACv1_329006_AA1096780	0.00104008	up	Inf	GO:0003824;GO:0009058;GO:0030170;GO:0003824;GO:0009058;GO:0030170;	-
TRIAE_CS42_5BL_TGACv1_406916_AA1351490	0.00103803	up	7.20829	-	-
TRIAE_CS42_7DL_TGACv1_602611_AA1962600	0.00103336	up	6.1976	GO:0004672;GO:0005524;GO:0006468;GO:0004672;GO:0005524;GO:0006468;	-
TRIAE_CS42_2DL_TGACv1_160390_AA0550030	0.00101875	up	5.24059	GO:0030001;GO:0046872;	-
TRIAE_CS42_7DS_TGACv1_621499_AA2017500	0.00101624	up	13.9589	GO:0003677;GO:0003700;GO:0005634;GO:0006351;GO:0006355;	"CBFII-5.2 [Source:UniProtKB/TrEMBL;Acc:A0MPJ1]"""
TRIAE_CS42_3DL_TGACv1_249165_AA0840080	0.00101298	up	4.6296	GO:0004672;GO:0005509;GO:0005524;GO:0006468;GO:0016020;GO:0016021;GO:0016301;GO:0016310;GO:0030247;	-
TRIAE_CS42_1AL_TGACv1_002007_AA0037760	0.00101257	up	8.34644	GO:0016020;GO:0016021;GO:0016020;GO:0016021;	-
TRIAE_CS42_2BS_TGACv1_147270_AA0480830	0.00101216	up	5.64717	GO:0000166;GO:0004672;GO:0004674;GO:0005524;GO:0006468;GO:0016020;GO:0016021;GO:0016301;GO:0016310;GO:0016740;GO:0048544;GO:0004672;GO:0004713;GO:0005524;GO:0006468;GO:0016020;GO:0016021;GO:0018108;GO:0048544;	Serine/threonine-protein kinase[Source:UniProtKB/TrEMBL;Acc:A0A1D5UCU4]
TRIAE_CS42_4AL_TGACv1_290391_AA0984880	0.00100445	up	4.23558	GO:0003824;GO:0005737;GO:0006559;GO:0009698;GO:0009800;GO:0016829;GO:0016841;GO:0045548;	Phenylalanine ammonia-lyase[Source:UniProtKB/TrEMBL;Acc:W5DR40]
TRIAE_CS42_3B_TGACv1_221779_AA0749750	0.00099759	up	5.73517	-	-
TRIAE_CS42_2AL_TGACv1_095825_AA0314960	0.000989456	up	5.59353	GO:0016020;GO:0016021;	-
TRIAE_CS42_3B_TGACv1_225193_AA0806030	0.000986362	up	10.412	GO:0000166;GO:0004672;GO:0004674;GO:0005524;GO:0006468;	-
TRIAE_CS42_2AL_TGACv1_093902_AA0288980	0.000983993	up	5.71886	GO:0030001;GO:0046872;	-
TRIAE_CS42_3DL_TGACv1_250708_AA0872220	0.000981476	up	4.47478	GO:0005509;	-
TRIAE_CS42_5BS_TGACv1_423346_AA1374830	0.000976381	up	7.26762	GO:0005509;	-
TRIAE_CS42_2AL_TGACv1_095872_AA0315380	0.00096738	up	6.1226	GO:0004842;GO:0016567;GO:0016740;	RING-type E3 ubiquitin transferase[Source:UniProtKB/TrEMBL;Acc:A0A1D5TFM8]
TRIAE_CS42_7DS_TGACv1_625457_AA2065200	0.000962869	up	4.78848	-	-
TRIAE_CS42_6AS_TGACv1_488443_AA1575590	0.000957674	up	4.4957	-	-
TRIAE_CS42_2BL_TGACv1_129340_AA0379390	0.000954494	up	5.38998	-	-
TRIAE_CS42_7DL_TGACv1_603313_AA1980790	0.00095422	up	57.6663	-	-
TRIAE_CS42_3DL_TGACv1_250299_AA0865620	0.00095364	up	4.3768	GO:0006486;GO:0016757;GO:0006486;GO:0016757;GO:0006486;GO:0016757;GO:0006486;GO:0016757;	"GT47_2D [Source:UniProtKB/TrEMBL;Acc:M5ET52]"""
TRIAE_CS42_5DL_TGACv1_433481_AA1414370	0.000936571	up	6.65908	GO:0008152;GO:0016740;GO:0016757;GO:0016758;GO:0008152;GO:0016740;GO:0016757;GO:0016758;	Glycosyltransferase[Source:UniProtKB/TrEMBL;Acc:A0A1D5ZMH9]
TRIAE_CS42_2AS_TGACv1_114398_AA0366720	0.000926545	up	9.72547	GO:0016020;GO:0016021;	-
TRIAE_CS42_1BL_TGACv1_032766_AA0133950	0.000921391	up	4.48577	GO:0003677;GO:0003700;GO:0005634;GO:0006351;GO:0006355;	Ethylene-responsive factor-like transcriptionfactor ERFL2a [Source:UniProtKB/TrEMBL;Acc:A7XA01]
TRIAE_CS42_5AL_TGACv1_375466_AA1222220	0.000919486	up	4.6093	-	-
TRIAE_CS42_U_TGACv1_643705_AA2134440	0.000912397	up	4.53073	GO:0030001;GO:0046872;GO:0030001;GO:0046872;	-
TRIAE_CS42_2AL_TGACv1_096113_AA0317230	0.000900971	up	5.29766	GO:0003824;GO:0005737;GO:0006559;GO:0009698;GO:0009800;GO:0016829;GO:0016841;GO:0045548;	Phenylalanine ammonia-lyase[Source:UniProtKB/TrEMBL;Acc:A0A1D5TG23]
TRIAE_CS42_1DS_TGACv1_081683_AA0262270	0.000893732	up	5.58218	GO:0004672;GO:0005524;GO:0006468;GO:0016020;GO:0016021;GO:0042803;	-
TRIAE_CS42_1DS_TGACv1_080116_AA0240000	0.000892135	up	4.65377	GO:0003824;GO:0003824;GO:0004630;GO:0005509;GO:0016020;GO:0016042;GO:0016787;GO:0046470;GO:0070290;GO:0003824;GO:0004630;GO:0005509;GO:0016020;GO:0016042;GO:0016787;GO:0046470;GO:0070290;GO:0003824;GO:0004630;GO:0005509;GO:0016020;GO:0016042;GO:0016787;GO:0046470;GO:0070290;GO:0003824;GO:0004630;GO:0005509;GO:0016020;GO:0016042;GO:0016787;GO:0046470;GO:0070290;GO:0003824;	Phospholipase D[Source:UniProtKB/TrEMBL;Acc:W5AK06]
TRIAE_CS42_7DS_TGACv1_622226_AA2035840	0.000874257	up	7.18067	GO:0016020;GO:0016021;	-
TRIAE_CS42_4AL_TGACv1_288218_AA0940780	0.000874212	up	4.40506	-	-
TRIAE_CS42_6AL_TGACv1_470927_AA1498650	0.000858165	up	5.5162	GO:0016020;GO:0016021;	-
TRIAE_CS42_7DL_TGACv1_603083_AA1975450	0.000854658	up	14.3022	GO:0000166;GO:0005524;	-
TRIAE_CS42_6AL_TGACv1_471034_AA1501410	0.000845903	up	33.6387	GO:0003677;	"MYB33 [Source:UniProtKB/TrEMBL;Acc:G3LZX9]"""
TRIAE_CS42_7AL_TGACv1_556928_AA1773550	0.000841097	up	6.01476	GO:0016491;GO:0055114;GO:0016491;GO:0055114;	-
TRIAE_CS42_7DS_TGACv1_621633_AA2021630	0.000839805	up	5.49673	-	-
TRIAE_CS42_4AS_TGACv1_307728_AA1023060	0.000817559	up	4.34807	GO:0000166;GO:0003824;GO:0004356;GO:0005524;GO:0006542;GO:0006807;GO:0016874;GO:0000166;GO:0003824;GO:0004356;GO:0005524;GO:0006542;GO:0006807;GO:0016874;	Glutamine synthetase[Source:UniProtKB/TrEMBL;Acc:A0A1D6RWJ4]
TRIAE_CS42_7DS_TGACv1_622544_AA2041490	0.000815797	up	13.3153	-	-
TRIAE_CS42_4AL_TGACv1_288704_AA0955950	0.000811235	up	8.40967	-	-
TRIAE_CS42_3B_TGACv1_226677_AA0818620	0.000800366	up	10.2888	GO:0003677;GO:0003700;GO:0005634;GO:0006351;GO:0006355;GO:0043565;	-
TRIAE_CS42_7BS_TGACv1_593362_AA1950810	0.000797708	up	17.7804	-	-
TRIAE_CS42_6DL_TGACv1_526371_AA1681140	0.000797708	up	17.7804	GO:0003677;	-
TRIAE_CS42_2BL_TGACv1_129713_AA0393580	0.000783836	up	4.86917	GO:0016020;GO:0016021;	-
TRIAE_CS42_4AS_TGACv1_307993_AA1025080	0.00076772	up	9.36076	-	-
TRIAE_CS42_2BL_TGACv1_130746_AA0417270	0.00076772	up	9.36076	GO:0003676;GO:0004519;GO:0006308;GO:0016788;GO:0090305;	-
TRIAE_CS42_4DL_TGACv1_343139_AA1130420	0.000762133	up	4.47906	-	-
TRIAE_CS42_4DS_TGACv1_361766_AA1172540	0.000756548	up	5.86437	GO:0016020;GO:0016021;	-
TRIAE_CS42_4AS_TGACv1_307809_AA1023610	0.000754652	up	4.75101	-	-
TRIAE_CS42_2AS_TGACv1_113175_AA0352590	0.000741114	up	6.68137	GO:0000166;GO:0005524;	-
TRIAE_CS42_2BS_TGACv1_146253_AA0460460	0.000741081	up	4.99969	GO:0006351;GO:0006355;GO:0006351;GO:0006355;GO:0006351;GO:0006355;	-
TRIAE_CS42_3DL_TGACv1_252316_AA0889290	0.000738067	up	6.15107	GO:0004497;GO:0005506;GO:0016020;GO:0016021;GO:0016491;GO:0016705;GO:0020037;GO:0046872;GO:0055114;GO:0004497;GO:0005506;GO:0016491;GO:0016705;GO:0020037;GO:0046872;GO:0055114;GO:0004497;GO:0005506;GO:0016491;GO:0016705;GO:0020037;GO:0046872;GO:0055114;	-
TRIAE_CS42_5AS_TGACv1_394608_AA1281230	0.000737652	up	20.8239	-	-
TRIAE_CS42_6AL_TGACv1_474408_AA1535120	0.000731553	up	13.5155	GO:0016020;GO:0016021;	-
TRIAE_CS42_2BL_TGACv1_130392_AA0410240	0.000724587	up	11.3585	GO:0004842;GO:0016567;GO:0016740;	RING-type E3 ubiquitin transferase[Source:UniProtKB/TrEMBL;Acc:W5B7X6]
TRIAE_CS42_1AS_TGACv1_019570_AA0068550	0.000719845	up	4.53387	GO:0003677;GO:0003700;GO:0005634;GO:0006351;GO:0006355;GO:0043565;GO:0003677;GO:0003700;GO:0005634;GO:0006351;GO:0006355;GO:0043565;GO:0003677;GO:0003700;GO:0005634;GO:0006351;GO:0006355;GO:0043565;	-
TRIAE_CS42_4AL_TGACv1_289868_AA0978150	0.000702008	up	5.49768	GO:0006629;GO:0016787;GO:0006629;GO:0016787;GO:0006629;GO:0016787;GO:0006629;GO:0016787;GO:0006629;GO:0016787;	-
TRIAE_CS42_2BL_TGACv1_131715_AA0431080	0.000700697	up	10.4736	GO:0000166;GO:0004672;GO:0004674;GO:0005524;GO:0006468;	-
TRIAE_CS42_7BS_TGACv1_592355_AA1936310	0.000697565	up	25.6295	GO:0004970;GO:0006811;GO:0016020;GO:0016021;GO:0035235;	-
TRIAE_CS42_4DS_TGACv1_362302_AA1178670	0.000697565	up	25.6295	GO:0016747;	-
TRIAE_CS42_2AL_TGACv1_094636_AA0300940	0.000696603	up	12.0138	GO:0004842;GO:0016567;GO:0016740;	RING-type E3 ubiquitin transferase[Source:UniProtKB/TrEMBL;Acc:A0A1D5TCE9]
TRIAE_CS42_1DL_TGACv1_062633_AA0217550	0.000695274	up	8.98811	GO:0003676;	-
TRIAE_CS42_6BL_TGACv1_501926_AA1621580	0.000692924	up	5.37761	GO:0000272;GO:0003824;GO:0004553;GO:0005975;GO:0008152;GO:0008810;GO:0016787;GO:0016798;GO:0030245;	Endoglucanase[Source:UniProtKB/TrEMBL;Acc:A0A1D6AT76]
TRIAE_CS42_1AL_TGACv1_000582_AA0015140	0.000654149	up	9.56099	GO:0016020;GO:0016021;GO:0055085;	-
TRIAE_CS42_2DL_TGACv1_159467_AA0538710	0.000649593	up	4.55957	GO:0003676;GO:0003676;GO:0003676;	-
TRIAE_CS42_2BS_TGACv1_146003_AA0452670	0.000646649	up	5.04753	GO:0003677;GO:0003700;GO:0005634;GO:0006351;GO:0006355;GO:0043565;	-
TRIAE_CS42_2DL_TGACv1_159362_AA0537130	0.000638499	up	5.96686	GO:0016020;GO:0016021;	-
TRIAE_CS42_1AL_TGACv1_000398_AA0011100	0.000636377	up	5.76895	GO:0008152;GO:0016787;	-
TRIAE_CS42_3B_TGACv1_224369_AA0795760	0.000635812	up	6.23462	GO:0003824;GO:0003824;	-
TRIAE_CS42_3AL_TGACv1_193820_AA0620190	0.000635041	up	5.08645	GO:0004601;GO:0006979;GO:0016491;GO:0020037;GO:0042744;GO:0046872;GO:0055114;GO:0098869;GO:0004601;GO:0006979;GO:0016491;GO:0020037;GO:0042744;GO:0046872;GO:0055114;GO:0098869;	Peroxidase[Source:UniProtKB/TrEMBL;Acc:A0A1D5V586]
TRIAE_CS42_7AL_TGACv1_558041_AA1789410	0.000630042	up	10.2403	GO:0004601;GO:0005576;GO:0006979;GO:0016491;GO:0020037;GO:0042744;GO:0046872;GO:0055114;GO:0098869;	"Peroxidase [Source:UniProtKB/TrEMBL;Acc:W5HA39]"""
TRIAE_CS42_6BL_TGACv1_499801_AA1592120	0.000628599	up	9.61105	-	-
TRIAE_CS42_4BL_TGACv1_321325_AA1059030	0.000627981	up	4.98522	GO:0016020;GO:0016021;GO:0016020;GO:0016021;	-
TRIAE_CS42_6DS_TGACv1_542487_AA1722080	0.000621478	up	6.15523	-	-
TRIAE_CS42_6AL_TGACv1_472402_AA1521780	0.000616328	up	4.62286	GO:0003824;GO:0004805;GO:0005992;GO:0016311;GO:0016787;GO:0003824;GO:0004805;GO:0005992;GO:0009409;GO:0009651;GO:0016311;GO:0016787;	Trehalose 6-phosphate phosphatase[Source:UniProtKB/TrEMBL;Acc:A0A1D6AA29]
TRIAE_CS42_3B_TGACv1_223927_AA0789730	0.000605402	up	6.14525	-	-
TRIAE_CS42_3DL_TGACv1_254173_AA0896070	0.000605247	up	4.58119	-	-
TRIAE_CS42_4DL_TGACv1_343636_AA1137540	0.000590033	up	5.74908	GO:0006811;GO:0006813;GO:0015079;GO:0016020;GO:0016021;GO:0071805;	Potassium transporter[Source:UniProtKB/TrEMBL;Acc:W5EH86]
TRIAE_CS42_4BS_TGACv1_328197_AA1084540	0.000589136	up	13.916	-	-
TRIAE_CS42_2BL_TGACv1_131043_AA0421680	0.000579769	up	18.5814	-	-
TRIAE_CS42_5BL_TGACv1_405944_AA1338000	0.000575612	up	5.28327	-	-
TRIAE_CS42_6AL_TGACv1_471300_AA1506570	0.00057169	up	12.3342	-	-
TRIAE_CS42_1AL_TGACv1_000158_AA0005040	0.000563888	up	5.66652	GO:0016020;GO:0016021;	-
TRIAE_CS42_6AL_TGACv1_473688_AA1532460	0.000554821	up	5.26992	GO:0006629;GO:0016787;	-
TRIAE_CS42_3AL_TGACv1_196439_AA0660410	0.000548821	up	4.76519	-	-
TRIAE_CS42_5DL_TGACv1_435548_AA1451880	0.000546665	up	9.51682	-	-
TRIAE_CS42_2BS_TGACv1_146159_AA0457120	0.000546665	up	9.51682	-	-
TRIAE_CS42_2AL_TGACv1_093330_AA0277780	0.000545881	up	4.95971	GO:0003824;GO:0005737;GO:0006559;GO:0009698;GO:0009800;GO:0016829;GO:0016841;GO:0045548;GO:0003824;GO:0005737;GO:0006559;GO:0016829;GO:0016841;	Phenylalanine ammonia-lyase[Source:UniProtKB/TrEMBL;Acc:A0A1D5T7I5]
TRIAE_CS42_4BS_TGACv1_328448_AA1087930	0.000533227	up	4.90329	-	-
TRIAE_CS42_5AL_TGACv1_374041_AA1188580	0.000530231	up	5.37866	GO:0006633;GO:0016491;GO:0016702;GO:0031408;GO:0046872;GO:0051213;GO:0055114;GO:0006633;GO:0016491;GO:0016702;GO:0031408;GO:0046872;GO:0051213;GO:0055114;GO:0006633;GO:0016491;GO:0016702;GO:0031408;GO:0046872;GO:0051213;GO:0055114;	Lipoxygenase[Source:UniProtKB/TrEMBL;Acc:A0A1D5YBH2]
TRIAE_CS42_5AL_TGACv1_374715_AA1207270	0.00052915	up	5.04389	GO:0003677;GO:0003700;GO:0005634;GO:0006351;GO:0006355;	"CBFIIIa-6.2 [Source:UniProtKB/TrEMBL;Acc:Q3T5M6]"""
TRIAE_CS42_3B_TGACv1_222891_AA0772640	0.000526543	up	6.92078	GO:0016491;GO:0046872;GO:0055114;GO:0016491;GO:0055114;	GA2ox3-2 protein[Source:UniProtKB/TrEMBL;Acc:H9C871]
TRIAE_CS42_5DL_TGACv1_434164_AA1430850	0.000524225	up	10.145	GO:0005794;GO:0006486;GO:0008378;GO:0016020;GO:0016021;GO:0016740;GO:0016757;GO:0030246;GO:0005794;GO:0006486;GO:0008378;GO:0016020;GO:0016021;GO:0016740;GO:0016757;GO:0030246;GO:0005794;GO:0006486;GO:0008378;GO:0016020;GO:0016021;GO:0016740;GO:0016757;GO:0030246;GO:0005794;GO:0006486;GO:0008378;GO:0016020;GO:0016021;GO:0016740;GO:0016757;GO:0030246;	-
TRIAE_CS42_5DL_TGACv1_434794_AA1441820	0.000524225	up	10.145	GO:0043531;	-
TRIAE_CS42_6BL_TGACv1_500556_AA1606460	0.000522701	up	6.17261	GO:0003824;GO:0005737;GO:0006559;GO:0009698;GO:0009800;GO:0016829;GO:0016841;GO:0045548;	Phenylalanine ammonia-lyase[Source:UniProtKB/TrEMBL;Acc:A0A1D6AQ04]
TRIAE_CS42_5DL_TGACv1_437361_AA1465970	0.000515614	up	9.86134	-	-
TRIAE_CS42_6BS_TGACv1_513154_AA1632250	0.000509879	up	63.2727	GO:0043531;GO:0043531;	-
TRIAE_CS42_2DS_TGACv1_179236_AA0605510	0.000508325	up	5.7251	GO:0003677;GO:0003700;GO:0005634;GO:0006351;GO:0006355;GO:0043565;	-
TRIAE_CS42_7AS_TGACv1_571302_AA1846660	0.00050544	up	4.48224	-	-
TRIAE_CS42_5BL_TGACv1_405560_AA1330330	0.00050465	up	9.14736	GO:0000166;GO:0004672;GO:0005524;GO:0006468;GO:0016020;GO:0016021;	-
TRIAE_CS42_7AL_TGACv1_557760_AA1785750	0.000496814	up	5.75662	-	-
TRIAE_CS42_2AL_TGACv1_098021_AA0325500	0.00049255	up	5.0458	GO:0030001;GO:0046872;	-
TRIAE_CS42_3B_TGACv1_226158_AA0814320	0.000491888	up	4.89193	GO:0000166;GO:0004672;GO:0004674;GO:0005524;GO:0006468;GO:0016020;GO:0016021;GO:0016301;GO:0016310;GO:0016740;	-
TRIAE_CS42_2AL_TGACv1_094642_AA0300990	0.000469589	up	9.23167	-	-
TRIAE_CS42_7DL_TGACv1_604464_AA1998380	0.000467195	up	5.49966	GO:0000166;GO:0005524;GO:0016020;GO:0016021;GO:0016887;GO:0000166;GO:0005524;GO:0016020;GO:0016021;GO:0016887;	-
TRIAE_CS42_4AS_TGACv1_307330_AA1019590	0.000466556	up	4.91253	-	-
TRIAE_CS42_2AL_TGACv1_095506_AA0311710	0.0004624	up	5.35454	GO:0016020;GO:0016021;	-
TRIAE_CS42_4DS_TGACv1_361374_AA1166430	0.000459098	up	22.2256	GO:0016757;	Hexosyltransferase[Source:UniProtKB/TrEMBL;Acc:W5EPF4]
TRIAE_CS42_6AL_TGACv1_471688_AA1512920	0.000457123	up	5.18545	GO:0005623;GO:0009055;GO:0015035;GO:0022900;GO:0045454;GO:0055114;	-
TRIAE_CS42_3DL_TGACv1_250808_AA0873480	0.000453804	up	7.71554	-	-
TRIAE_CS42_1BL_TGACv1_031605_AA0116990	0.00044016	up	5.66673	-	-
TRIAE_CS42_5BL_TGACv1_406777_AA1349730	0.00043743	up	6.3107	GO:0004672;GO:0005524;GO:0006468;GO:0016020;GO:0016021;	-
TRIAE_CS42_2AL_TGACv1_092910_AA0266830	0.000437071	up	9.31597	GO:0046983;	-
TRIAE_CS42_3B_TGACv1_222263_AA0760760	0.000431107	up	4.80991	GO:0016747;	-
TRIAE_CS42_2BL_TGACv1_131803_AA0432440	0.000429355	up	22.4258	-	-
TRIAE_CS42_2BL_TGACv1_129484_AA0385640	0.000428526	up	4.73697	GO:0003677;GO:0003700;GO:0005634;GO:0006351;GO:0006355;	-
TRIAE_CS42_1DL_TGACv1_061321_AA0192370	0.000427343	up	14.5167	GO:0000166;GO:0005388;GO:0005524;GO:0006811;GO:0006816;GO:0016020;GO:0016021;GO:0016787;GO:0070588;GO:0099132;	Calcium-transporting ATPase[Source:UniProtKB/TrEMBL;Acc:A0A1D5SRG4]
TRIAE_CS42_3B_TGACv1_222263_AA0760740	0.000426493	up	5.15335	GO:0016747;	-
TRIAE_CS42_5BL_TGACv1_404316_AA1295270	0.000417875	up	5.33367	GO:0051087;GO:0051087;	-
TRIAE_CS42_7BL_TGACv1_577128_AA1866750	0.000416918	up	7.01294	GO:0000166;GO:0005524;GO:0016020;GO:0016021;GO:0016887;	-
TRIAE_CS42_7DL_TGACv1_603886_AA1990710	0.000414451	up	5.88677	GO:0005509;	-
TRIAE_CS42_5BL_TGACv1_407645_AA1358580	0.000414285	up	11.6801	GO:0003677;GO:0003700;GO:0005634;GO:0006351;GO:0006355;GO:0043565;	-
TRIAE_CS42_2BL_TGACv1_130047_AA0402320	0.000414207	up	7.39136	GO:0003824;GO:0009058;GO:0030170;	-
TRIAE_CS42_7AS_TGACv1_570397_AA1835070	0.000409277	up	15.7896	GO:0003676;GO:0008270;GO:0003676;GO:0008270;	-
TRIAE_CS42_3B_TGACv1_221836_AA0751040	0.000408543	up	7.72501	GO:0016491;GO:0055114;	-
TRIAE_CS42_7BS_TGACv1_593131_AA1948450	0.000408364	up	5.01683	-	-
TRIAE_CS42_4AS_TGACv1_308110_AA1025950	0.000395484	up	5.24775	GO:0006629;GO:0008152;GO:0016042;GO:0016787;	"Patatin [Source:UniProtKB/TrEMBL;Acc:W5DZY9]"""
TRIAE_CS42_2DS_TGACv1_177323_AA0573470	0.000393286	up	5.19033	GO:0004672;GO:0005509;GO:0005524;GO:0006468;GO:0016301;GO:0016310;GO:0016740;	Calcium-dependent protein kinase 7-D[Source:UniProtKB/TrEMBL;Acc:A0A0U4JT59]
TRIAE_CS42_3DL_TGACv1_250022_AA0860570	0.000392054	up	6.34062	GO:0005623;GO:0009055;GO:0015035;GO:0022900;GO:0045454;GO:0055114;	-
TRIAE_CS42_3AL_TGACv1_196871_AA0663410	0.000378855	up	11.8136	-	-
TRIAE_CS42_7BL_TGACv1_576772_AA1854490	0.000374765	up	4.97735	GO:0008375;GO:0016020;GO:0016021;GO:0008375;GO:0016020;GO:0016021;	-
TRIAE_CS42_7DS_TGACv1_622616_AA2042680	0.000371505	up	8.00921	GO:0003676;GO:0006979;GO:0009414;	-
TRIAE_CS42_6BL_TGACv1_499766_AA1591280	0.000367577	up	5.32077	GO:0005623;GO:0009055;GO:0015035;GO:0022900;GO:0045454;GO:0055114;	-
TRIAE_CS42_1DL_TGACv1_063778_AA0230750	0.000365403	up	5.12812	GO:0005509;	-
TRIAE_CS42_1BS_TGACv1_049489_AA0154700	0.000364367	up	10.6256	-	-
TRIAE_CS42_2AL_TGACv1_096922_AA0322100	0.000360122	up	6.43452	GO:0009055;GO:0016020;GO:0016021;GO:0022900;GO:0009055;GO:0016020;GO:0016021;GO:0022900;	-
TRIAE_CS42_7BL_TGACv1_577044_AA1863860	0.000356632	up	6.01198	GO:0008152;GO:0016740;GO:0016757;GO:0016758;	Glycosyltransferase[Source:UniProtKB/TrEMBL;Acc:A0A1D6C3I1]
TRIAE_CS42_7BL_TGACv1_578457_AA1895340	0.000350066	up	10.6789	GO:0004672;GO:0005524;GO:0006468;GO:0004672;GO:0005524;GO:0006468;GO:0004672;GO:0005524;GO:0006468;GO:0004672;GO:0005524;GO:0006468;GO:0004672;GO:0005524;GO:0006468;GO:0004672;GO:0005524;GO:0006468;	-
TRIAE_CS42_3AL_TGACv1_197045_AA0664510	0.000348947	up	5.23581	GO:0008152;GO:0016740;GO:0016757;GO:0016758;GO:0008152;GO:0016740;GO:0016757;GO:0016758;	Glycosyltransferase[Source:UniProtKB/TrEMBL;Acc:A0A1D5VF33]
TRIAE_CS42_2AS_TGACv1_114537_AA0367910	0.000347333	up	6.04798	GO:0003824;GO:0005737;GO:0006559;GO:0009698;GO:0009800;GO:0016829;GO:0016841;GO:0045548;	Phenylalanine ammonia-lyase[Source:UniProtKB/TrEMBL;Acc:A0A1D5TR57]
TRIAE_CS42_6BS_TGACv1_513401_AA1640450	0.000346913	up	5.79833	-	-
TRIAE_CS42_7AS_TGACv1_570232_AA1832670	0.000345485	up	5.41444	GO:0016020;GO:0016021;	-
TRIAE_CS42_5BL_TGACv1_404355_AA1296720	0.000341385	up	7.80898	GO:0003677;GO:0003700;GO:0005634;GO:0006351;GO:0006355;	-
TRIAE_CS42_6BL_TGACv1_500545_AA1606250	0.000335993	up	6.35731	GO:0016020;GO:0016021;	-
TRIAE_CS42_2AS_TGACv1_113210_AA0353090	0.000331342	up	5.12721	GO:0000166;GO:0004672;GO:0004674;GO:0005509;GO:0005524;GO:0006468;GO:0016301;GO:0016310;GO:0016740;GO:0000166;GO:0004672;GO:0004674;GO:0005509;GO:0005524;GO:0006468;GO:0004672;GO:0005509;GO:0005524;GO:0006468;	-
TRIAE_CS42_U_TGACv1_642332_AA2115890	0.000330137	up	8.74339	GO:0009055;GO:0016020;GO:0016021;GO:0022900;	-
TRIAE_CS42_6AL_TGACv1_472799_AA1526120	0.000309849	up	10.2235	GO:0003677;GO:0003700;GO:0005634;GO:0006351;GO:0006355;	-
TRIAE_CS42_U_TGACv1_644604_AA2140600	0.000303841	up	6.83138	GO:0003677;GO:0003700;GO:0005634;GO:0006351;GO:0006355;GO:0009620;GO:0010200;GO:0043565;GO:0045892;GO:1905034;	-
TRIAE_CS42_5BL_TGACv1_405341_AA1325520	0.000302986	up	Inf	-	-
TRIAE_CS42_6AL_TGACv1_472950_AA1527420	0.000302986	up	Inf	GO:0016020;GO:0016021;	-
TRIAE_CS42_U_TGACv1_644807_AA2141790	0.000297918	up	6.17853	-	-
TRIAE_CS42_7BL_TGACv1_576824_AA1856170	0.000293648	up	6.20714	GO:0004089;GO:0008270;GO:0015976;GO:0016829;	Carbonic anhydrase[Source:UniProtKB/TrEMBL;Acc:A0A1D6C249]
TRIAE_CS42_5BL_TGACv1_404307_AA1294790	0.000293135	up	28.8332	-	-
TRIAE_CS42_5DL_TGACv1_434558_AA1437950	0.000289782	up	5.07329	GO:0003677;GO:0003700;GO:0005634;GO:0006351;GO:0006355;GO:0043565;	WRKY transcription factor[Source:UniProtKB/TrEMBL;Acc:A0MAV0]
TRIAE_CS42_5AL_TGACv1_374417_AA1199760	0.00028961	up	6.52363	GO:0005506;GO:0016020;GO:0016021;GO:0016705;GO:0020037;GO:0055114;	-
TRIAE_CS42_7AL_TGACv1_558392_AA1793090	0.000288412	up	23.6272	GO:0004497;GO:0005506;GO:0016491;GO:0016705;GO:0020037;GO:0046872;GO:0055114;GO:0004497;GO:0005506;GO:0016491;GO:0016705;GO:0020037;GO:0046872;GO:0055114;GO:0004497;GO:0005506;GO:0016491;GO:0016705;GO:0020037;GO:0046872;GO:0055114;	-
TRIAE_CS42_4AS_TGACv1_307767_AA1023400	0.000286877	up	10.056	-	-
TRIAE_CS42_6AL_TGACv1_470992_AA1500350	0.00028052	up	5.15838	GO:0003830;GO:0006487;GO:0016020;GO:0016021;GO:0003830;GO:0006487;GO:0016020;GO:0016021;	-
TRIAE_CS42_2AS_TGACv1_114173_AA0364590	0.000279636	up	6.57806	GO:0003677;GO:0003700;GO:0005634;GO:0006351;GO:0006355;GO:0043565;	-
TRIAE_CS42_7AL_TGACv1_556991_AA1774800	0.000274267	up	Inf	GO:0005509;	-
TRIAE_CS42_U_TGACv1_643740_AA2134580	0.000271802	up	12.8875	-	-
TRIAE_CS42_5BL_TGACv1_406522_AA1346530	0.000270918	up	18.2877	GO:0003676;	-
TRIAE_CS42_3AL_TGACv1_196835_AA0663200	0.000267028	up	6.03302	-	-
TRIAE_CS42_7BS_TGACv1_593922_AA1955080	0.000266896	up	7.58767	-	-
TRIAE_CS42_5DL_TGACv1_432937_AA1395210	0.000258722	up	39.6456	GO:0003677;GO:0003700;GO:0005634;GO:0006351;GO:0006355;GO:0043565;GO:0003677;GO:0003700;GO:0005634;GO:0006351;GO:0006355;GO:0043565;GO:0003677;GO:0003700;GO:0005634;GO:0006351;GO:0006355;GO:0043565;	-
TRIAE_CS42_4AL_TGACv1_290814_AA0989610	0.000258689	up	6.15296	GO:0016747;	-
TRIAE_CS42_2DS_TGACv1_177808_AA0584950	0.000256218	up	8.27618	GO:0000166;GO:0004672;GO:0004674;GO:0005524;GO:0006468;GO:0016020;GO:0016021;GO:0016301;GO:0016310;GO:0016740;GO:0048544;	Serine/threonine-protein kinase[Source:UniProtKB/TrEMBL;Acc:A0A1D5UY85]
TRIAE_CS42_1BL_TGACv1_031254_AA0110410	0.000256132	up	5.62885	GO:0005509;	-
TRIAE_CS42_6AL_TGACv1_472568_AA1523690	0.000254294	up	69.6801	GO:0003677;GO:0003700;GO:0005634;GO:0006351;GO:0006355;	-
TRIAE_CS42_5BL_TGACv1_405274_AA1323740	0.000253343	up	8.00921	GO:0006633;GO:0016491;GO:0016702;GO:0031408;GO:0046872;GO:0051213;GO:0055114;	Lipoxygenase[Source:UniProtKB/TrEMBL;Acc:A0A1D5Z4H3]
TRIAE_CS42_6AL_TGACv1_471757_AA1513860	0.000249184	up	5.18243	-	-
TRIAE_CS42_7AS_TGACv1_570113_AA1830730	0.000248118	up	8.52409	GO:0006779;GO:0006782;GO:0008883;GO:0016491;GO:0033014;GO:0050661;GO:0055114;	Glutamyl-tRNA reductase[Source:UniProtKB/TrEMBL;Acc:A0A1D6BWY3]
TRIAE_CS42_3DL_TGACv1_251034_AA0876370	0.000248066	up	6.96185	GO:0005509;	-
TRIAE_CS42_3AS_TGACv1_211171_AA0686400	0.000245273	up	5.17086	GO:0016740;GO:0016747;	Putative acyl transferase 6[Source:UniProtKB/TrEMBL;Acc:A6Q0P1]
TRIAE_CS42_3AL_TGACv1_193824_AA0620270	0.000243923	up	7.09387	GO:0005509;	-
TRIAE_CS42_6DL_TGACv1_526732_AA1690800	0.000242848	up	6.08872	GO:0016020;GO:0016021;GO:0016020;GO:0016021;	Cadmium tolerance factor[Source:UniProtKB/TrEMBL;Acc:Q2MJU2]
TRIAE_CS42_U_TGACv1_642009_AA2109330	0.000241841	up	6.66573	GO:0003824;GO:0009058;GO:0016829;GO:0016847;GO:0030170;GO:0042218;	-
TRIAE_CS42_1AL_TGACv1_001291_AA0028340	0.000240805	up	8.93828	GO:0004672;GO:0005524;GO:0006468;	-
TRIAE_CS42_4BL_TGACv1_320580_AA1043710	0.000239583	up	40.046	-	-
TRIAE_CS42_5BL_TGACv1_405742_AA1334290	0.000230076	up	5.20599	GO:0003677;GO:0003700;GO:0005634;GO:0006351;GO:0006355;GO:0043565;GO:0003677;GO:0003700;GO:0005634;GO:0006351;GO:0006355;GO:0043565;GO:0003677;GO:0003700;GO:0005634;GO:0006351;GO:0006355;GO:0043565;	-
TRIAE_CS42_5BL_TGACv1_406522_AA1346520	0.00022877	up	10.9125	GO:0003676;	-
TRIAE_CS42_5BL_TGACv1_409557_AA1366220	0.000227928	up	18.6882	GO:0003676;	-
TRIAE_CS42_7DS_TGACv1_622653_AA2043310	0.000226191	up	5.9354	GO:0004842;GO:0016567;GO:0016740;	RING-type E3 ubiquitin transferase[Source:UniProtKB/TrEMBL;Acc:A0A1D6D1E7]
TRIAE_CS42_6DS_TGACv1_543575_AA1741660	0.000222365	up	5.40535	-	-
TRIAE_CS42_7DS_TGACv1_623292_AA2051660	0.000221918	up	40.4465	-	-
TRIAE_CS42_1DS_TGACv1_080107_AA0239340	0.000218815	up	6.42844	GO:0003824;GO:0005737;GO:0006559;GO:0009698;GO:0009800;GO:0016829;GO:0016841;GO:0045548;	Phenylalanine ammonia-lyase[Source:UniProtKB/TrEMBL;Acc:A0A1D6RGA3]
TRIAE_CS42_4BS_TGACv1_327817_AA1075100	0.000217173	up	7.64879	GO:0000166;GO:0004672;GO:0004674;GO:0005524;GO:0006468;GO:0000166;GO:0004672;GO:0004674;GO:0005524;GO:0006468;	-
TRIAE_CS42_5AL_TGACv1_375598_AA1224290	0.000214415	up	71.282	GO:0004672;GO:0005524;GO:0006468;GO:0016020;GO:0016021;GO:0048544;	-
TRIAE_CS42_U_TGACv1_642095_AA2111320	0.000214415	up	71.282	GO:0004672;GO:0005524;GO:0006468;	-
TRIAE_CS42_6DS_TGACv1_542487_AA1722070	0.000213792	up	7.29349	-	-
TRIAE_CS42_1BL_TGACv1_033678_AA0141260	0.000212592	up	5.38572	GO:0016020;GO:0016021;	-
TRIAE_CS42_2DS_TGACv1_178484_AA0596190	0.000209557	up	5.35096	GO:0006351;GO:0006355;GO:0006351;GO:0006355;	-
TRIAE_CS42_2BS_TGACv1_147127_AA0478410	0.000206182	up	30.168	GO:0000145;GO:0006887;	-
TRIAE_CS42_U_TGACv1_641106_AA2085210	0.000204009	up	Inf	-	-
TRIAE_CS42_1DL_TGACv1_062218_AA0210650	0.000202792	up	9.80175	GO:0003677;GO:0003700;GO:0005634;GO:0006351;GO:0006355;GO:0043565;	WRKY transcription factor 1[Source:UniProtKB/TrEMBL;Acc:A0A0U2USI6]
TRIAE_CS42_3AL_TGACv1_193724_AA0618530	0.000194243	up	5.37879	GO:0003677;GO:0003700;GO:0005634;GO:0006351;GO:0006355;GO:0043565;GO:0003677;GO:0003700;GO:0005634;GO:0006351;GO:0006355;GO:0009737;GO:0009739;GO:0009753;GO:0009788;GO:0009938;GO:0043565;GO:0045893;	-
TRIAE_CS42_2AL_TGACv1_093330_AA0277810	0.000193951	up	5.65144	GO:0003824;GO:0005737;GO:0006559;GO:0009698;GO:0009800;GO:0016829;GO:0016841;GO:0045548;	Phenylalanine ammonia-lyase[Source:UniProtKB/TrEMBL;Acc:A0A1D5T7I7]
TRIAE_CS42_2BS_TGACv1_145841_AA0446680	0.00019357	up	10.5455	GO:0000166;GO:0004672;GO:0004674;GO:0005524;GO:0006468;GO:0000166;GO:0004672;GO:0004674;GO:0005524;GO:0006468;	-
TRIAE_CS42_4DL_TGACv1_343658_AA1137760	0.000190548	up	41.2474	-	-
TRIAE_CS42_U_TGACv1_641143_AA2086540	0.000190263	up	21.4647	-	-
TRIAE_CS42_7AL_TGACv1_557324_AA1779770	0.000189964	up	9.19457	GO:0003677;GO:0003700;GO:0005634;GO:0006351;GO:0006355;GO:0043565;	-
TRIAE_CS42_3DS_TGACv1_271634_AA0904410	0.000189461	up	8.12363	GO:0003677;GO:0006357;GO:0046983;	-
TRIAE_CS42_2BL_TGACv1_129397_AA0381780	0.000189189	up	5.24785	GO:0004553;GO:0005975;GO:0008152;GO:0008422;GO:0009507;GO:0009536;GO:0016787;GO:0016798;GO:0102483;GO:0102726;	"4-hydroxy-7-methoxy-3-oxo-3,4-dihydro-2H-1,4-benzoxazin-2-yl glucoside beta-D-glucosidase 1b,chloroplastic [Source:UniProtKB/Swiss-Prot;Acc:Q1XH05]"
TRIAE_CS42_2BL_TGACv1_129561_AA0388630	0.000188486	up	15.0395	GO:0004553;GO:0005975;GO:0008152;GO:0016787;GO:0016798;GO:0004553;GO:0005975;	-
TRIAE_CS42_2AL_TGACv1_093773_AA0286430	0.000188443	up	6.89317	GO:0016020;GO:0016021;GO:0016020;GO:0016021;	-
TRIAE_CS42_4AS_TGACv1_308427_AA1027880	0.000187388	up	5.14794	GO:0000166;GO:0004066;GO:0005524;GO:0006529;GO:0006541;GO:0008652;GO:0000166;GO:0004066;GO:0005524;GO:0006529;	-
TRIAE_CS42_3AL_TGACv1_194940_AA0642360	0.000180308	up	5.79641	GO:0006486;GO:0016757;GO:0006486;GO:0016757;	"GT47_2A [Source:UniProtKB/TrEMBL;Acc:M5EES0]"""
TRIAE_CS42_4AL_TGACv1_288640_AA0954230	0.000180048	up	5.57338	GO:0016020;GO:0016021;GO:0016740;GO:0016757;GO:0016760;GO:0030244;GO:0071555;GO:0016020;GO:0016021;GO:0016740;GO:0016757;GO:0016760;GO:0030244;GO:0071555;	-
TRIAE_CS42_2BL_TGACv1_130914_AA0419840	0.000179273	up	11.5867	GO:0000166;GO:0004672;GO:0004674;GO:0005524;GO:0006468;	-
TRIAE_CS42_1DL_TGACv1_061263_AA0190450	0.000175698	up	11.2629	GO:0003677;GO:0003700;GO:0005634;GO:0006351;GO:0006355;GO:0043565;	-
TRIAE_CS42_1DL_TGACv1_061340_AA0192670	0.00017014	up	5.55953	GO:0000145;GO:0006887;	-
TRIAE_CS42_3DS_TGACv1_271648_AA0904690	0.000168665	up	21.785	GO:0004672;GO:0005524;GO:0006468;	-
TRIAE_CS42_6AL_TGACv1_471012_AA1500920	0.000168347	up	9.64587	GO:0016020;GO:0016021;GO:0016020;GO:0016021;	Formin-like protein[Source:UniProtKB/TrEMBL;Acc:A0A1D6A5T9]
TRIAE_CS42_5DS_TGACv1_456804_AA1478340	0.000167869	up	Inf	GO:0003824;GO:0050662;GO:0003824;GO:0050662;	-
TRIAE_CS42_7BL_TGACv1_577330_AA1872340	0.000167375	up	30.9689	GO:0004601;GO:0005576;GO:0006979;GO:0016491;GO:0020037;GO:0042744;GO:0046872;GO:0055114;GO:0098869;	Peroxidase[Source:UniProtKB/TrEMBL;Acc:A0A1D6C4U5]
TRIAE_CS42_4AL_TGACv1_290630_AA0987640	0.000166419	up	73.6847	GO:0003993;GO:0016311;	-
TRIAE_CS42_5BL_TGACv1_404818_AA1311750	0.000163959	up	8.95315	GO:0005506;GO:0016020;GO:0016021;GO:0016705;GO:0020037;GO:0055114;GO:0005506;GO:0016020;GO:0016021;GO:0016705;GO:0020037;GO:0055114;	-
TRIAE_CS42_3AL_TGACv1_193693_AA0617710	0.00016076	up	7.98867	GO:0005623;GO:0009055;GO:0015035;GO:0022900;GO:0045454;GO:0055114;	-
TRIAE_CS42_4BL_TGACv1_320543_AA1042700	0.000159607	up	9.10677	GO:0016020;GO:0016021;	-
TRIAE_CS42_3AL_TGACv1_195582_AA0651540	0.00015909	up	8.75673	GO:0003677;GO:0003700;GO:0005634;GO:0006351;GO:0006355;GO:0043565;	-
TRIAE_CS42_2BS_TGACv1_146482_AA0466120	0.000151902	up	42.4488	GO:0000166;GO:0005524;GO:0016020;GO:0016021;GO:0016887;GO:0042626;GO:0055085;	-
TRIAE_CS42_5DL_TGACv1_434613_AA1438710	0.000149821	up	8.43323	-	-
TRIAE_CS42_1AL_TGACv1_000905_AA0021520	0.000146043	up	5.50543	GO:0003677;GO:0003700;GO:0005634;GO:0006351;GO:0006355;	Ethylene-responsive factor-like transcriptionfactor ERFL2c [Source:UniProtKB/TrEMBL;Acc:A7XA05]
TRIAE_CS42_2BL_TGACv1_129802_AA0396560	0.000145198	up	7.37452	GO:0016020;GO:0016021;	-
TRIAE_CS42_3B_TGACv1_221225_AA0734360	0.000143969	up	5.47296	-	-
TRIAE_CS42_U_TGACv1_640699_AA2069320	0.00014092	up	42.8493	GO:0016020;GO:0016021;GO:0016020;GO:0016021;GO:0016020;GO:0016021;	-
TRIAE_CS42_4AS_TGACv1_307330_AA1019560	0.000138383	up	Inf	-	-
TRIAE_CS42_2BS_TGACv1_146175_AA0457370	0.000136785	up	5.80073	GO:0004497;GO:0005506;GO:0016020;GO:0016021;GO:0016491;GO:0016705;GO:0020037;GO:0046872;GO:0055114;	-
TRIAE_CS42_2BL_TGACv1_131487_AA0428380	0.000136158	up	5.52344	GO:0003824;GO:0005737;GO:0006559;GO:0009698;GO:0009800;GO:0016829;GO:0016841;GO:0045548;	Phenylalanine ammonia-lyase[Source:UniProtKB/TrEMBL;Acc:W5B701]
TRIAE_CS42_1DS_TGACv1_080107_AA0239330	0.000135907	up	10.4921	GO:0003824;GO:0005737;GO:0006559;GO:0009698;GO:0009800;GO:0016829;GO:0016841;GO:0045548;GO:0003824;GO:0005737;GO:0006559;GO:0009698;GO:0009800;GO:0016829;GO:0016841;GO:0045548;	Phenylalanine ammonia-lyase[Source:UniProtKB/TrEMBL;Acc:A0A1D6RGA2]
TRIAE_CS42_3AL_TGACv1_194305_AA0630850	0.000135856	up	5.6724	GO:0016020;GO:0016021;	-
TRIAE_CS42_2AS_TGACv1_114963_AA0370220	0.000135623	up	6.01218	GO:0004672;GO:0005524;GO:0006468;GO:0000166;GO:0004672;GO:0004674;GO:0005524;GO:0006468;GO:0004672;GO:0005524;GO:0006468;GO:0000166;GO:0004672;GO:0004674;GO:0005524;GO:0006468;GO:0000166;GO:0004672;GO:0004674;GO:0005524;GO:0006468;	-
TRIAE_CS42_1BL_TGACv1_030423_AA0090310	0.000135119	up	9.28475	GO:0005215;GO:0006857;GO:0016020;GO:0016021;GO:0022857;GO:0055085;	-
TRIAE_CS42_1BL_TGACv1_031026_AA0106070	0.000130017	up	9.61105	GO:0003677;GO:0003700;GO:0005634;GO:0006351;GO:0006355;GO:0043565;	-
TRIAE_CS42_3AL_TGACv1_195831_AA0654570	0.000124644	up	26.2302	GO:0004190;GO:0006508;GO:0008233;GO:0016787;	-
TRIAE_CS42_2AL_TGACv1_093337_AA0277970	0.000123177	up	10.6122	GO:0000166;GO:0004672;GO:0004674;GO:0005524;GO:0006468;	-
TRIAE_CS42_6DL_TGACv1_527504_AA1705000	0.000122583	up	6.6076	GO:0005623;GO:0009055;GO:0015035;GO:0022900;GO:0045454;GO:0055114;	-
TRIAE_CS42_1AL_TGACv1_001272_AA0028090	0.000120997	up	8.47641	GO:0016020;GO:0016021;	-
TRIAE_CS42_7DL_TGACv1_603305_AA1980490	0.000120617	up	5.68626	GO:0016491;GO:0055114;	-
TRIAE_CS42_5DL_TGACv1_434739_AA1440840	0.000119618	up	6.10503	GO:0004672;GO:0005524;GO:0006468;	-
TRIAE_CS42_5AL_TGACv1_375932_AA1229040	0.000117594	up	18.4212	GO:0003676;	-
TRIAE_CS42_5BL_TGACv1_404769_AA1310440	0.000117081	up	6.40737	GO:0016020;GO:0016021;	-
TRIAE_CS42_4DS_TGACv1_362249_AA1178220	0.000116847	up	11.8136	GO:0005509;	-
TRIAE_CS42_4DL_TGACv1_344908_AA1150460	0.000113998	up	7.66371	GO:0016020;GO:0016021;	-
TRIAE_CS42_3B_TGACv1_221646_AA0746500	0.000113993	up	5.74473	GO:0016020;GO:0016021;	-
TRIAE_CS42_5AL_TGACv1_375074_AA1215470	0.000113132	up	8.46379	GO:0003676;	-
TRIAE_CS42_1DL_TGACv1_061872_AA0205050	0.000109912	up	6.07842	GO:0000287;GO:0004427;GO:0005737;GO:0006796;	-
TRIAE_CS42_1DL_TGACv1_064413_AA0234340	0.000108375	up	5.80364	GO:0004842;GO:0016567;GO:0016740;GO:0004842;GO:0016567;GO:0016740;	RING-type E3 ubiquitin transferase[Source:UniProtKB/TrEMBL;Acc:A0A1D5T0L0]
TRIAE_CS42_2AS_TGACv1_114535_AA0367840	0.000105526	up	5.67609	GO:0006351;GO:0006355;GO:0006351;GO:0006355;GO:0006351;GO:0006355;	-
TRIAE_CS42_6DL_TGACv1_528520_AA1714750	0.000104643	up	44.4511	GO:0016020;GO:0016021;	-
TRIAE_CS42_2BS_TGACv1_147730_AA0487040	0.000100204	up	6.12033	GO:0043531;	-
TRIAE_CS42_2AL_TGACv1_093584_AA0283130	9.32005e-05	up	9.55384	GO:0016020;GO:0016021;	-
TRIAE_CS42_2AS_TGACv1_112965_AA0348830	9.31747e-05	up	79.2912	-	-
TRIAE_CS42_2BL_TGACv1_132120_AA0435430	9.01511e-05	up	11.5244	GO:0003824;GO:0005737;GO:0006559;GO:0009698;GO:0009800;GO:0016829;GO:0016841;GO:0045548;	Phenylalanine ammonia-lyase[Source:UniProtKB/TrEMBL;Acc:A0A1D5U4P1]
TRIAE_CS42_2BL_TGACv1_129425_AA0383190	8.74407e-05	up	16.4634	GO:0000786;GO:0003677;GO:0005634;GO:0005694;GO:0006334;GO:0046982;	Histone H4[Source:UniProtKB/TrEMBL;Acc:A0A077RYQ1]
TRIAE_CS42_5AL_TGACv1_375074_AA1215480	8.2849e-05	up	7.08963	GO:0003676;	-
TRIAE_CS42_U_TGACv1_641247_AA2089700	8.12254e-05	up	12.3142	GO:0046983;GO:0046983;	-
TRIAE_CS42_6BL_TGACv1_500110_AA1599200	7.99076e-05	up	10.7032	-	-
TRIAE_CS42_U_TGACv1_647263_AA2147520	7.87102e-05	up	8.89912	GO:0016020;GO:0016021;	-
TRIAE_CS42_U_TGACv1_640742_AA2072200	7.85985e-05	up	9.61105	GO:0003676;	-
TRIAE_CS42_1DS_TGACv1_080522_AA0249520	7.69713e-05	up	8.92137	GO:0005576;GO:0016853;GO:0030246;GO:0048046;	Dirigent protein[Source:UniProtKB/TrEMBL;Acc:A0A1D5T2Q5]
TRIAE_CS42_7AL_TGACv1_557669_AA1784700	7.51879e-05	up	7.68884	GO:0004601;GO:0005576;GO:0006979;GO:0016491;GO:0020037;GO:0042744;GO:0046872;GO:0055114;GO:0098869;	Peroxidase[Source:UniProtKB/TrEMBL;Acc:A0A1D6BNL9]
TRIAE_CS42_7DL_TGACv1_604906_AA2002910	7.44864e-05	up	21.3579	GO:0016020;GO:0016021;	-
TRIAE_CS42_1BS_TGACv1_050729_AA0174830	7.28425e-05	up	13.8005	GO:0003824;GO:0005737;GO:0006559;GO:0009698;GO:0009800;GO:0016829;GO:0016841;GO:0045548;	Phenylalanine ammonia-lyase[Source:UniProtKB/TrEMBL;Acc:W5A9P3]
TRIAE_CS42_7AS_TGACv1_569599_AA1820010	6.69562e-05	up	6.11856	GO:0016020;GO:0016021;	-
TRIAE_CS42_4BL_TGACv1_322299_AA1070420	6.60312e-05	up	6.80435	GO:0009733;	-
TRIAE_CS42_4BS_TGACv1_327835_AA1075690	6.46879e-05	up	13.0283	-	-
TRIAE_CS42_2DL_TGACv1_159075_AA0531860	6.3023e-05	up	5.79171	GO:0003677;GO:0003700;GO:0005634;GO:0006351;GO:0006355;GO:0003677;GO:0003700;GO:0005634;GO:0006351;GO:0006355;	-
TRIAE_CS42_4DL_TGACv1_343321_AA1133210	6.28228e-05	up	5.86033	GO:0000166;GO:0003824;GO:0004356;GO:0005524;GO:0006542;GO:0006807;GO:0016874;	Glutamine synthetase[Source:UniProtKB/TrEMBL;Acc:Q6RUJ1]
TRIAE_CS42_6BL_TGACv1_499392_AA1581130	6.12341e-05	up	6.42937	GO:0006629;GO:0016787;	-
TRIAE_CS42_6BL_TGACv1_502029_AA1622520	6.07654e-05	up	15.3631	GO:0003677;GO:0003700;GO:0005634;GO:0006351;GO:0006355;	-
TRIAE_CS42_5AS_TGACv1_393767_AA1275870	5.99163e-05	up	19.9086	GO:0005509;	-
TRIAE_CS42_3DS_TGACv1_271648_AA0904670	5.87379e-05	up	10.3504	GO:0004672;GO:0005524;GO:0006468;	-
TRIAE_CS42_3DL_TGACv1_249459_AA0849260	5.74262e-05	up	6.3452	GO:0003677;GO:0003700;GO:0005634;GO:0006351;GO:0006355;GO:0009737;GO:0009739;GO:0009753;GO:0009788;GO:0009938;GO:0043565;GO:0045893;	-
TRIAE_CS42_6DL_TGACv1_528069_AA1711300	5.71335e-05	up	7.19958	GO:0016020;GO:0016021;	Formin-like protein[Source:UniProtKB/TrEMBL;Acc:A0A1D6B9I1]
TRIAE_CS42_6BL_TGACv1_501163_AA1614350	5.68339e-05	up	6.99323	GO:0016020;GO:0016021;	Formin-like protein[Source:UniProtKB/TrEMBL;Acc:A0A1D6ARQ8]
TRIAE_CS42_5DL_TGACv1_433797_AA1422290	5.61894e-05	up	18.5213	GO:0006629;GO:0008152;GO:0016042;GO:0016787;	"Patatin [Source:UniProtKB/TrEMBL;Acc:A0A1D5ZPB5]"""
TRIAE_CS42_6BL_TGACv1_502092_AA1623040	5.46506e-05	up	13.7301	GO:0016020;GO:0016021;	-
TRIAE_CS42_2AS_TGACv1_113871_AA0361770	5.39761e-05	up	6.91888	GO:0004672;GO:0005524;GO:0006468;GO:0004672;GO:0005524;GO:0006468;	-
TRIAE_CS42_3DL_TGACv1_249699_AA0854620	5.36974e-05	up	10.0253	GO:0000166;GO:0004672;GO:0004674;GO:0005524;GO:0006468;	-
TRIAE_CS42_1DL_TGACv1_062736_AA0218950	5.32289e-05	up	35.5075	GO:0003677;GO:0003700;GO:0005634;GO:0006351;GO:0006355;	-
TRIAE_CS42_1DS_TGACv1_080107_AA0239320	5.32289e-05	up	35.5075	GO:0003824;GO:0005737;GO:0006559;GO:0009698;GO:0009800;GO:0016829;GO:0016841;GO:0045548;GO:0003824;GO:0005737;GO:0006559;GO:0009698;GO:0009800;GO:0016829;GO:0016841;GO:0045548;	Phenylalanine ammonia-lyase[Source:UniProtKB/TrEMBL;Acc:W5AKY8]
TRIAE_CS42_3DS_TGACv1_272365_AA0919640	5.19918e-05	up	12.5792	GO:0005509;	-
TRIAE_CS42_3B_TGACv1_227460_AA0823450	5.11241e-05	up	14.355	GO:0046983;	-
TRIAE_CS42_2AL_TGACv1_093545_AA0282360	5.03476e-05	up	6.71622	GO:0009916;GO:0016020;GO:0016021;GO:0016491;GO:0046872;GO:0055114;GO:0070469;GO:0102721;GO:0009916;GO:0016020;GO:0016021;GO:0016491;GO:0046872;GO:0055114;GO:0070469;GO:0102721;	Ubiquinol oxidase[Source:UniProtKB/TrEMBL;Acc:A0A1D5T8G7]
TRIAE_CS42_2DL_TGACv1_158781_AA0526060	4.8707e-05	up	6.82499	GO:0003824;GO:0005737;GO:0006559;GO:0009698;GO:0009800;GO:0016829;GO:0016841;GO:0045548;GO:0003824;GO:0005737;GO:0006559;GO:0009698;GO:0009800;GO:0016829;GO:0016841;GO:0045548;	Phenylalanine ammonia-lyase[Source:UniProtKB/TrEMBL;Acc:A0A1D5UKY0]
TRIAE_CS42_2DL_TGACv1_158048_AA0507250	4.80226e-05	up	6.70585	GO:0003824;GO:0005737;GO:0006559;GO:0009698;GO:0009800;GO:0016829;GO:0016841;GO:0045548;	Phenylalanine ammonia-lyase[Source:UniProtKB/TrEMBL;Acc:A0A1D5UH44]
TRIAE_CS42_2DS_TGACv1_178157_AA0592020	4.73972e-05	up	7.39727	GO:0003824;GO:0005737;GO:0006559;GO:0009698;GO:0009800;GO:0016829;GO:0016841;GO:0045548;	Phenylalanine ammonia-lyase[Source:UniProtKB/TrEMBL;Acc:A0A1D5UZS6]
TRIAE_CS42_1BL_TGACv1_031022_AA0105970	4.71694e-05	up	15.8	-	-
TRIAE_CS42_U_TGACv1_642056_AA2110310	4.71694e-05	up	15.8	GO:0004672;GO:0005524;GO:0006468;	-
TRIAE_CS42_5AL_TGACv1_374631_AA1204930	4.6349e-05	up	18.9218	GO:0003677;GO:0005634;GO:0006351;GO:0006355;	-
TRIAE_CS42_5AL_TGACv1_374550_AA1202980	4.18084e-05	up	13.669	GO:0043531;GO:0043531;GO:0043531;	-
TRIAE_CS42_1DL_TGACv1_061629_AA0200410	4.08787e-05	up	49.6571	GO:0004672;GO:0005524;GO:0006468;	-
TRIAE_CS42_3B_TGACv1_222301_AA0761690	4.07578e-05	up	6.6569	-	-
TRIAE_CS42_2BS_TGACv1_146679_AA0470560	3.99122e-05	up	16.0912	-	-
TRIAE_CS42_7BL_TGACv1_578530_AA1896590	3.98648e-05	up	11.785	-	-
TRIAE_CS42_3DS_TGACv1_273236_AA0929770	3.95179e-05	up	6.3432	GO:0016747;GO:0016747;	-
TRIAE_CS42_6AL_TGACv1_471682_AA1512850	3.86158e-05	up	88.1013	GO:0003677;GO:0003700;GO:0005634;GO:0006351;GO:0006355;	AP2 domain CBF protein[Source:UniProtKB/TrEMBL;Acc:K9M7D6]
TRIAE_CS42_5DL_TGACv1_435337_AA1449230	3.83939e-05	up	7.92022	GO:0006633;GO:0016491;GO:0016702;GO:0031408;GO:0046872;GO:0051213;GO:0055114;GO:0006633;GO:0016491;GO:0016702;GO:0031408;GO:0046872;GO:0051213;GO:0055114;GO:0006633;GO:0016491;GO:0016702;GO:0031408;GO:0046872;GO:0051213;GO:0055114;GO:0006633;GO:0016491;GO:0016702;GO:0031408;GO:0046872;GO:0051213;GO:0055114;GO:0016491;GO:0016702;GO:0046872;GO:0051213;GO:0055114;	Lipoxygenase[Source:UniProtKB/TrEMBL;Acc:A0A1D5ZVH4]
TRIAE_CS42_1AL_TGACv1_000668_AA0016740	3.80917e-05	up	50.0576	GO:0003677;GO:0003700;GO:0005634;GO:0006351;GO:0006355;	-
TRIAE_CS42_2AL_TGACv1_093126_AA0272730	3.79897e-05	up	6.3889	GO:0004553;GO:0005975;GO:0008152;GO:0016787;GO:0016798;	-
TRIAE_CS42_1AL_TGACv1_000051_AA0001410	3.79066e-05	up	7.39861	-	-
TRIAE_CS42_5BL_TGACv1_405380_AA1326080	3.72431e-05	up	15.4845	GO:0003677;GO:0003700;GO:0005634;GO:0006351;GO:0006355;GO:0043565;	-
TRIAE_CS42_5DL_TGACv1_434930_AA1443720	3.6983e-05	up	10.4396	GO:0003676;	-
TRIAE_CS42_3B_TGACv1_221402_AA0739710	3.62426e-05	up	14.3594	GO:0016020;GO:0016021;	-
TRIAE_CS42_7AS_TGACv1_569571_AA1819320	3.56797e-05	up	10.7679	GO:0003676;	-
TRIAE_CS42_7BL_TGACv1_576890_AA1858740	3.52126e-05	up	23.2267	GO:0005509;	-
TRIAE_CS42_4BL_TGACv1_320420_AA1038560	3.42965e-05	up	30.435	GO:0000272;GO:0005975;GO:0008152;GO:0016161;GO:0016787;GO:0016798;GO:0102229;GO:0000272;GO:0005975;GO:0008152;GO:0016161;GO:0016787;GO:0016798;GO:0102229;	Beta-amylase[Source:UniProtKB/TrEMBL;Acc:A0A1D5XGF3]
TRIAE_CS42_6DL_TGACv1_527641_AA1706710	3.35061e-05	up	6.69988	GO:0003830;GO:0006487;GO:0016020;GO:0016021;	-
TRIAE_CS42_2DL_TGACv1_158333_AA0515860	3.33265e-05	up	7.42536	GO:0003824;GO:0005737;GO:0006559;GO:0009698;GO:0009800;GO:0016829;GO:0016841;GO:0045548;GO:0003824;GO:0005737;GO:0006559;GO:0009698;GO:0009800;GO:0016829;GO:0016841;GO:0045548;	Phenylalanine ammonia-lyase[Source:UniProtKB/TrEMBL;Acc:A0A1D5UIM4]
TRIAE_CS42_7AS_TGACv1_571347_AA1847010	3.25131e-05	up	8.20047	GO:0003824;GO:0010181;GO:0016491;GO:0055114;GO:0003824;GO:0010181;GO:0016491;GO:0055114;	-
TRIAE_CS42_3B_TGACv1_221765_AA0749500	3.19658e-05	up	7.12428	GO:0003677;GO:0003700;GO:0005634;GO:0006351;GO:0006355;GO:0009737;GO:0009739;GO:0009753;GO:0009788;GO:0009938;GO:0043565;GO:0045893;GO:0003677;GO:0003700;GO:0005634;GO:0006351;GO:0006355;GO:0043565;	-
TRIAE_CS42_5DL_TGACv1_433792_AA1422170	3.15458e-05	up	11.2449	GO:0000166;GO:0004672;GO:0004674;GO:0005524;GO:0006468;GO:0000166;GO:0004672;GO:0004674;GO:0005524;GO:0006468;	-
TRIAE_CS42_5DL_TGACv1_433066_AA1400530	3.13954e-05	up	Inf	GO:0004672;GO:0005509;GO:0005524;GO:0006468;GO:0016020;GO:0016021;GO:0030247;	-
TRIAE_CS42_5AL_TGACv1_374092_AA1190010	3.13954e-05	up	Inf	GO:0004672;GO:0005509;GO:0005524;GO:0006468;GO:0030247;GO:0005509;GO:0030247;GO:0005509;GO:0030247;	-
TRIAE_CS42_1AL_TGACv1_000668_AA0016690	3.13954e-05	up	Inf	GO:0003677;GO:0003700;GO:0005634;GO:0006351;GO:0006355;	-
TRIAE_CS42_4DL_TGACv1_344814_AA1149960	3.07301e-05	up	8.22122	GO:0016020;GO:0016021;	-
TRIAE_CS42_6DL_TGACv1_526315_AA1679280	3.06478e-05	up	10.5188	GO:0003677;GO:0003700;GO:0005634;GO:0006351;GO:0006355;GO:0003677;GO:0003700;GO:0005634;GO:0006351;GO:0006355;	-
TRIAE_CS42_4DL_TGACv1_344108_AA1143780	3.05059e-05	up	12.1282	-	-
TRIAE_CS42_1AL_TGACv1_000129_AA0004130	3.01883e-05	up	11.9046	GO:0006629;GO:0008970;GO:0016787;	-
TRIAE_CS42_1BL_TGACv1_039046_AA0148100	2.9743e-05	up	8.01961	GO:0004601;GO:0005576;GO:0006979;GO:0016491;GO:0020037;GO:0042744;GO:0046872;GO:0055114;GO:0098869;	"Peroxidase [Source:UniProtKB/TrEMBL;Acc:W5A1N2]"""
TRIAE_CS42_2AL_TGACv1_095186_AA0307950	2.9536e-05	up	7.57376	GO:0003677;GO:0003700;GO:0005634;GO:0006351;GO:0006355;	-
TRIAE_CS42_7BS_TGACv1_593141_AA1948520	2.87861e-05	up	51.6594	-	-
TRIAE_CS42_4AL_TGACv1_289430_AA0970950	2.74971e-05	up	13.4743	GO:0016020;GO:0016021;GO:0055085;	-
TRIAE_CS42_7DS_TGACv1_621536_AA2018760	2.68169e-05	up	6.95184	GO:0016020;GO:0016021;GO:0016740;GO:0016757;GO:0016760;GO:0030244;GO:0071555;GO:0016020;GO:0016021;GO:0016740;GO:0016757;GO:0016760;GO:0030244;GO:0071555;GO:0016020;GO:0016021;GO:0016740;GO:0016757;GO:0016760;GO:0030244;GO:0071555;GO:0016020;GO:0016021;GO:0016740;GO:0016757;GO:0016760;GO:0030244;GO:0071555;	-
TRIAE_CS42_7DL_TGACv1_602693_AA1965450	2.65375e-05	up	8.00921	GO:0004190;GO:0006508;GO:0008233;GO:0016787;	-
TRIAE_CS42_6BL_TGACv1_499405_AA1581570	2.61846e-05	up	92.1059	GO:0003677;GO:0003700;GO:0005634;GO:0006351;GO:0006355;	-
TRIAE_CS42_5DL_TGACv1_434930_AA1443730	2.61737e-05	up	38.4442	GO:0003676;	-
TRIAE_CS42_5DL_TGACv1_435239_AA1447600	2.48158e-05	up	8.13087	GO:0003677;GO:0003700;GO:0005634;GO:0006351;GO:0006355;	"CBFIIIa-D6 [Source:UniProtKB/TrEMBL;Acc:A0MPJ5]"""
TRIAE_CS42_3DL_TGACv1_249876_AA0857890	2.43942e-05	up	11.7468	GO:0003676;GO:0008270;	-
TRIAE_CS42_3DS_TGACv1_277921_AA0937160	2.43695e-05	up	6.63287	GO:0005509;	-
TRIAE_CS42_5AL_TGACv1_376359_AA1235830	2.40499e-05	up	Inf	GO:0003676;	-
TRIAE_CS42_4BL_TGACv1_321434_AA1060340	2.39662e-05	up	27.2313	GO:0004842;GO:0016567;GO:0016740;	RING-type E3 ubiquitin transferase[Source:UniProtKB/TrEMBL;Acc:A0A1D5XKU6]
TRIAE_CS42_1DL_TGACv1_061535_AA0198100	2.37791e-05	up	11.2426	GO:0005215;GO:0006857;GO:0016020;GO:0016021;GO:0022857;GO:0055085;GO:0005215;GO:0006857;GO:0016020;GO:0016021;GO:0022857;GO:0055085;	-
TRIAE_CS42_2BL_TGACv1_131310_AA0425810	2.36814e-05	up	8.17142	GO:0016020;GO:0016021;	-
TRIAE_CS42_5AL_TGACv1_380684_AA1257530	2.32316e-05	up	22.0825	GO:0006629;GO:0008152;GO:0016042;GO:0016787;	"Patatin [Source:UniProtKB/TrEMBL;Acc:A0A1D5YRS7]"""
TRIAE_CS42_7BS_TGACv1_592665_AA1942770	2.28737e-05	up	7.78371	GO:0004842;GO:0016567;GO:0016740;	RING-type E3 ubiquitin transferase[Source:UniProtKB/TrEMBL;Acc:A0A1D6CHB3]
TRIAE_CS42_3AL_TGACv1_194166_AA0627760	2.26034e-05	up	10.6122	GO:0000166;GO:0004672;GO:0004674;GO:0005524;GO:0006468;GO:0004672;GO:0005524;GO:0006468;	-
TRIAE_CS42_7AL_TGACv1_560098_AA1801680	2.20614e-05	up	24.4281	GO:0005509;	-
TRIAE_CS42_3B_TGACv1_222879_AA0772310	2.15598e-05	up	18.1008	GO:0000166;GO:0004672;GO:0004674;GO:0005524;GO:0006468;	-
TRIAE_CS42_6DL_TGACv1_527375_AA1702980	2.11964e-05	up	11.0748	GO:0004672;GO:0005509;GO:0005524;GO:0006468;GO:0016020;GO:0016021;GO:0030247;GO:0004672;GO:0005509;GO:0005524;GO:0006468;GO:0016020;GO:0016021;GO:0030247;	-
TRIAE_CS42_2AL_TGACv1_094403_AA0297090	2.02521e-05	up	15.2747	-	-
TRIAE_CS42_5DL_TGACv1_437547_AA1466640	1.99246e-05	up	20.7238	GO:0016020;GO:0016021;	-
TRIAE_CS42_7DS_TGACv1_622176_AA2034630	1.88219e-05	up	7.15755	GO:0016020;GO:0016021;	-
TRIAE_CS42_7DL_TGACv1_603982_AA1992020	1.85404e-05	up	11.5392	GO:0008152;GO:0016740;GO:0016757;GO:0016758;	Glycosyltransferase[Source:UniProtKB/TrEMBL;Acc:A0A1D6CRR2]
TRIAE_CS42_4BS_TGACv1_328896_AA1095120	1.83692e-05	up	10.7275	GO:0000166;GO:0004672;GO:0004674;GO:0005524;GO:0006468;GO:0000166;GO:0004672;GO:0004674;GO:0005524;GO:0006468;GO:0000166;GO:0004672;GO:0004674;GO:0005524;GO:0006468;GO:0000166;GO:0004672;GO:0004674;GO:0005524;GO:0006468;GO:0000166;GO:0004672;GO:0004674;GO:0005524;GO:0006468;	-
TRIAE_CS42_2DL_TGACv1_158333_AA0515890	1.79389e-05	up	8.41474	GO:0003824;GO:0005737;GO:0006559;GO:0009698;GO:0009800;GO:0016829;GO:0016841;GO:0045548;	Phenylalanine ammonia-lyase[Source:UniProtKB/TrEMBL;Acc:A0A1D5UIM7]
TRIAE_CS42_7DL_TGACv1_604291_AA1996320	1.69462e-05	up	15.5607	GO:0004857;GO:0043086;	-
TRIAE_CS42_3AL_TGACv1_194089_AA0626100	1.68711e-05	up	7.24469	-	-
TRIAE_CS42_U_TGACv1_641571_AA2098410	1.64293e-05	up	16.2032	GO:0004190;GO:0006508;GO:0008233;GO:0016787;	-
TRIAE_CS42_2DL_TGACv1_158414_AA0518190	1.52691e-05	up	7.03908	GO:0016020;GO:0016021;GO:0016020;GO:0016021;	-
TRIAE_CS42_1BL_TGACv1_030750_AA0099830	1.52371e-05	up	9.64374	GO:0016020;GO:0016021;	-
TRIAE_CS42_1DL_TGACv1_061629_AA0200390	1.43578e-05	up	23.2267	-	-
TRIAE_CS42_3DL_TGACv1_249184_AA0840660	1.36702e-05	up	7.2609	GO:0005509;	-
TRIAE_CS42_1DS_TGACv1_080383_AA0247140	1.3579e-05	up	56.0645	GO:0004672;GO:0005524;GO:0006468;	-
TRIAE_CS42_2DL_TGACv1_160264_AA0548810	1.35075e-05	up	12.7103	-	Protein TIFY 9 [Source:Projected from Arabidopsisthaliana (AT5G13220) UniProtKB/Swiss-Prot;Acc:Q93ZM9]
TRIAE_CS42_7DS_TGACv1_623017_AA2048550	1.32369e-05	up	21.6249	-	-
TRIAE_CS42_1BL_TGACv1_039922_AA0148280	1.32343e-05	up	28.9933	GO:0004601;GO:0005576;GO:0006979;GO:0016491;GO:0020037;GO:0042744;GO:0046872;GO:0055114;GO:0098869;	Peroxidase[Source:UniProtKB/TrEMBL;Acc:A0A1D5SIM3]
TRIAE_CS42_7DS_TGACv1_621955_AA2030260	1.31222e-05	up	7.58905	-	-
TRIAE_CS42_3B_TGACv1_224947_AA0803460	1.16244e-05	up	9.20443	-	-
TRIAE_CS42_6AL_TGACv1_471640_AA1512090	1.10222e-05	up	11.8481	GO:0004672;GO:0005509;GO:0005524;GO:0006468;GO:0016020;GO:0016021;GO:0030247;	-
TRIAE_CS42_5AL_TGACv1_374312_AA1196640	1.07884e-05	up	7.69545	GO:0004601;GO:0005509;GO:0016020;GO:0016021;GO:0016491;GO:0050664;GO:0055114;GO:0098869;GO:0004601;GO:0005509;GO:0016020;GO:0016021;GO:0016491;GO:0050664;GO:0055114;GO:0098869;GO:0004601;GO:0005509;GO:0016020;GO:0016021;GO:0016491;GO:0050664;GO:0055114;GO:0098869;	-
TRIAE_CS42_6AL_TGACv1_473012_AA1528050	1.05467e-05	up	7.77468	GO:0004672;GO:0005524;GO:0006468;	-
TRIAE_CS42_5DL_TGACv1_433075_AA1400990	1.01981e-05	up	11.1671	-	-
TRIAE_CS42_2AL_TGACv1_096113_AA0317240	9.7276e-06	up	7.74092	GO:0003824;GO:0005737;GO:0006559;GO:0009698;GO:0009800;GO:0016829;GO:0016841;GO:0045548;GO:0003824;GO:0005737;GO:0006559;GO:0009698;GO:0009800;GO:0016829;GO:0016841;GO:0045548;	Phenylalanine ammonia-lyase[Source:UniProtKB/TrEMBL;Acc:W5AVC6]
TRIAE_CS42_2DS_TGACv1_177520_AA0579220	9.71728e-06	up	42.7158	GO:0004497;GO:0005506;GO:0016491;GO:0016705;GO:0020037;GO:0046872;GO:0055114;	-
TRIAE_CS42_U_TGACv1_640932_AA2079700	9.68665e-06	up	9.34408	GO:0016787;	-
TRIAE_CS42_2AL_TGACv1_094212_AA0294380	9.42302e-06	up	20.9129	GO:0004672;GO:0005524;GO:0006468;	-
TRIAE_CS42_5AS_TGACv1_393130_AA1268840	9.2684e-06	up	22.4258	-	-
TRIAE_CS42_3DS_TGACv1_271827_AA0908930	9.02247e-06	up	7.49273	GO:0005516;GO:0006950;GO:0005516;GO:0006950;	-
TRIAE_CS42_6AL_TGACv1_472077_AA1517500	8.9098e-06	up	8.81013	-	-
TRIAE_CS42_6BL_TGACv1_499669_AA1588820	8.70703e-06	up	8.233	GO:0004672;GO:0005524;GO:0006468;GO:0004672;GO:0005524;GO:0006468;	-
TRIAE_CS42_2AS_TGACv1_113337_AA0354650	8.5372e-06	up	9.61105	GO:0004497;GO:0005506;GO:0016020;GO:0016021;GO:0016491;GO:0016705;GO:0020037;GO:0046872;GO:0055114;GO:0004497;GO:0005506;GO:0016020;GO:0016021;GO:0016491;GO:0016705;GO:0020037;GO:0046872;GO:0055114;	-
TRIAE_CS42_4BL_TGACv1_320919_AA1051690	7.70079e-06	up	7.68436	GO:0000166;GO:0003824;GO:0004356;GO:0005524;GO:0006542;GO:0006807;GO:0016874;GO:0000166;GO:0003824;GO:0004356;GO:0005524;GO:0006542;GO:0006807;GO:0016874;	Glutamine synthetase[Source:UniProtKB/TrEMBL;Acc:Q6RUJ2]
TRIAE_CS42_6DL_TGACv1_526392_AA1681970	7.25621e-06	up	8.51711	-	-
TRIAE_CS42_4DL_TGACv1_343079_AA1129090	7.01887e-06	up	60.0691	-	-
TRIAE_CS42_5DL_TGACv1_434930_AA1443700	7.00281e-06	up	13.3487	GO:0003676;	-
TRIAE_CS42_5DL_TGACv1_433239_AA1406620	6.9854e-06	up	13.1351	-	-
TRIAE_CS42_7BS_TGACv1_591801_AA1921710	6.88307e-06	up	20.3434	GO:0006629;GO:0016787;	-
TRIAE_CS42_4AL_TGACv1_289342_AA0969430	6.85045e-06	up	106.522	GO:0003677;GO:0003700;GO:0005634;GO:0006351;GO:0006355;	"CBFII-5.3 [Source:UniProtKB/TrEMBL;Acc:A0MPJ2]"""
TRIAE_CS42_4DL_TGACv1_344814_AA1149970	6.65279e-06	up	13.9069	GO:0016020;GO:0016021;	-
TRIAE_CS42_2DL_TGACv1_160613_AA0552330	6.59238e-06	up	8.75916	GO:0043531;GO:0043531;	-
TRIAE_CS42_3AL_TGACv1_198518_AA0668780	6.07801e-06	up	10.7187	GO:0046983;	-
TRIAE_CS42_1DS_TGACv1_080802_AA0253940	5.98026e-06	up	10.8747	-	-
TRIAE_CS42_7AS_TGACv1_570117_AA1830770	5.34676e-06	up	9.52994	GO:0004553;GO:0005576;GO:0005618;GO:0005975;GO:0006073;GO:0008152;GO:0010411;GO:0016740;GO:0016762;GO:0016787;GO:0016798;GO:0042546;GO:0048046;GO:0071555;	Xyloglucan endotransglucosylase/hydrolase[Source:UniProtKB/TrEMBL;Acc:A0A1D6BWY5]
TRIAE_CS42_6BS_TGACv1_514899_AA1665580	5.21162e-06	up	Inf	GO:0004672;GO:0005524;GO:0006468;GO:0004672;GO:0005524;GO:0006468;GO:0004672;GO:0005524;GO:0006468;	-
TRIAE_CS42_7AS_TGACv1_569056_AA1805880	5.19552e-06	up	31.8767	GO:0016020;GO:0016021;	-
TRIAE_CS42_2DL_TGACv1_158572_AA0522140	5.02898e-06	up	20.9841	GO:0004842;GO:0016567;GO:0016740;	RING-type E3 ubiquitin transferase[Source:UniProtKB/TrEMBL;Acc:A0A1D5UK30]
TRIAE_CS42_3DL_TGACv1_251813_AA0885260	4.95359e-06	up	10.1536	-	-
TRIAE_CS42_6DL_TGACv1_526690_AA1689970	4.8031e-06	up	Inf	GO:0003677;	-
TRIAE_CS42_6AL_TGACv1_472967_AA1527650	4.66363e-06	up	9.66174	GO:0000272;GO:0003824;GO:0004553;GO:0005975;GO:0008152;GO:0008810;GO:0016787;GO:0016798;GO:0030245;GO:0000272;GO:0003824;GO:0004553;GO:0005975;GO:0008152;GO:0008810;GO:0016787;GO:0016798;GO:0030245;	Endoglucanase[Source:UniProtKB/TrEMBL;Acc:A0A1D6ABE6]
TRIAE_CS42_2DL_TGACv1_162315_AA0562440	4.54712e-06	up	9.47453	GO:0009916;GO:0016020;GO:0016021;GO:0016491;GO:0046872;GO:0055114;GO:0070469;GO:0102721;	Ubiquinol oxidase[Source:UniProtKB/TrEMBL;Acc:A0A1D5UU40]
TRIAE_CS42_5BL_TGACv1_408036_AA1361280	4.52642e-06	up	10.8445	GO:0003676;	-
TRIAE_CS42_3B_TGACv1_222057_AA0756260	4.27346e-06	up	9.09818	GO:0006486;GO:0016740;GO:0016757;GO:0006486;GO:0016757;GO:0006486;GO:0016757;GO:0006486;GO:0016757;	"GT47_2B [Source:UniProtKB/TrEMBL;Acc:M5EEY5]"""
TRIAE_CS42_4AL_TGACv1_289466_AA0971650	4.22614e-06	up	37.8435	GO:0009055;GO:0022900;	-
TRIAE_CS42_7AS_TGACv1_570009_AA1828600	4.16161e-06	up	112.129	GO:0008152;GO:0016740;GO:0016758;	-
TRIAE_CS42_5DL_TGACv1_433269_AA1407670	3.85406e-06	up	16.4424	GO:0005506;GO:0016705;GO:0020037;GO:0055114;	-
TRIAE_CS42_5DL_TGACv1_435177_AA1447070	3.8525e-06	up	9.06002	GO:0003677;GO:0003700;GO:0005634;GO:0006351;GO:0006355;GO:0043565;	-
TRIAE_CS42_7BL_TGACv1_578155_AA1890310	3.46177e-06	up	10.7981	GO:0043531;GO:0043531;	-
TRIAE_CS42_2DS_TGACv1_178770_AA0600760	3.31997e-06	up	10.2315	-	-
TRIAE_CS42_2AL_TGACv1_094374_AA0296690	3.23157e-06	up	8.15086	GO:0003677;GO:0003700;GO:0005634;GO:0006351;GO:0006355;	-
TRIAE_CS42_7DS_TGACv1_626041_AA2066230	2.96358e-06	up	Inf	GO:0016788;	-
TRIAE_CS42_4BL_TGACv1_320493_AA1041220	2.85958e-06	up	21.0424	GO:0016020;GO:0016021;	-
TRIAE_CS42_5BL_TGACv1_404812_AA1311430	2.68229e-06	up	48.5892	GO:0004672;GO:0005524;GO:0006468;	-
TRIAE_CS42_7AL_TGACv1_560098_AA1801670	2.55386e-06	up	27.5746	GO:0005509;	-
TRIAE_CS42_5BL_TGACv1_404130_AA1285700	2.25204e-06	up	20.557	GO:0006633;GO:0016491;GO:0016702;GO:0031408;GO:0046872;GO:0051213;GO:0055114;	"Lipoxygenase [Source:UniProtKB/TrEMBL;Acc:W5FGJ7]"""
TRIAE_CS42_7AS_TGACv1_570690_AA1839370	2.14131e-06	up	49.6571	GO:0003677;GO:0003700;GO:0005634;GO:0006351;GO:0006355;	AP2 domain CBF protein[Source:UniProtKB/TrEMBL;Acc:K9M7E0]
TRIAE_CS42_1DL_TGACv1_061928_AA0205730	2.14087e-06	up	11.4849	GO:0016020;GO:0016021;	-
TRIAE_CS42_5AL_TGACv1_376882_AA1241990	1.9795e-06	up	12.3761	GO:0016020;GO:0016021;	-
TRIAE_CS42_2DL_TGACv1_160354_AA0549710	1.93914e-06	up	12.3118	GO:0003824;GO:0009058;GO:0016829;GO:0016847;GO:0030170;GO:0042218;GO:0003824;GO:0009058;GO:0030170;	-
TRIAE_CS42_1BL_TGACv1_031117_AA0108110	1.90486e-06	up	10.031	GO:0004672;GO:0005524;GO:0006468;	-
TRIAE_CS42_7AL_TGACv1_556255_AA1759280	1.8713e-06	up	17.6203	GO:0004857;GO:0043086;	-
TRIAE_CS42_U_TGACv1_641929_AA2107490	1.79429e-06	up	11.2654	GO:0000166;GO:0004066;GO:0005524;GO:0006529;GO:0006541;GO:0008652;GO:0004066;GO:0006529;	-
TRIAE_CS42_3B_TGACv1_221169_AA0732720	1.72273e-06	up	11.9177	GO:0005509;	-
TRIAE_CS42_4DL_TGACv1_344814_AA1149980	1.71643e-06	up	21.0909	GO:0016020;GO:0016021;	-
TRIAE_CS42_2AL_TGACv1_094578_AA0299860	1.58512e-06	up	10.6122	GO:0043531;	-
TRIAE_CS42_4BS_TGACv1_330548_AA1108060	1.49287e-06	up	15.7747	-	-
TRIAE_CS42_4DS_TGACv1_361069_AA1160320	1.46742e-06	up	Inf	GO:0003824;GO:0009058;GO:0030170;	-
TRIAE_CS42_1AL_TGACv1_001348_AA0029060	1.40392e-06	up	21.4914	GO:0003677;GO:0003700;GO:0005634;GO:0006351;GO:0006355;GO:0043565;	-
TRIAE_CS42_6DL_TGACv1_527070_AA1698080	1.4011e-06	up	10.5513	-	-
TRIAE_CS42_2BL_TGACv1_129640_AA0391310	1.3729e-06	up	11.4256	GO:0046983;GO:0046983;GO:0046983;GO:0046983;GO:0046983;GO:0046983;GO:0046983;	-
TRIAE_CS42_1AL_TGACv1_001510_AA0031540	1.27235e-06	up	10.2016	-	-
TRIAE_CS42_5BL_TGACv1_406063_AA1340110	1.18757e-06	up	29.6341	GO:0003677;GO:0003700;GO:0005634;GO:0006351;GO:0006355;	-
TRIAE_CS42_5DS_TGACv1_457623_AA1488360	1.1712e-06	up	24.1077	GO:0005509;	-
TRIAE_CS42_1DL_TGACv1_064618_AA0235090	1.09478e-06	up	72.0829	GO:0004672;GO:0005524;GO:0006468;	-
TRIAE_CS42_5DL_TGACv1_435797_AA1455010	1.02744e-06	up	19.172	GO:0003677;GO:0003700;GO:0005634;GO:0006351;GO:0006355;	-
TRIAE_CS42_2BL_TGACv1_132535_AA0438220	1.02448e-06	up	9.64779	GO:0003824;GO:0005737;GO:0006559;GO:0009698;GO:0009800;GO:0016829;GO:0016841;GO:0045548;GO:0003824;GO:0005737;GO:0006559;GO:0009698;GO:0009800;GO:0016829;GO:0016841;GO:0045548;	Phenylalanine ammonia-lyase[Source:UniProtKB/TrEMBL;Acc:A0A1D5U587]
TRIAE_CS42_5BL_TGACv1_408036_AA1361310	9.44812e-07	up	11.8867	GO:0003676;	-
TRIAE_CS42_2AS_TGACv1_112339_AA0335910	9.08195e-07	up	37.6433	GO:0043531;	-
TRIAE_CS42_3AS_TGACv1_211210_AA0686750	8.92369e-07	up	10.3936	GO:0005516;GO:0006950;GO:0005516;GO:0006950;	-
TRIAE_CS42_7BL_TGACv1_578757_AA1899630	8.50998e-07	up	11.0493	GO:0004190;GO:0006508;GO:0008233;GO:0016787;	-
TRIAE_CS42_2AS_TGACv1_112465_AA0338580	8.10667e-07	up	12.4798	-	-
TRIAE_CS42_7AS_TGACv1_569463_AA1816580	8.02545e-07	up	15.4749	GO:0000272;GO:0003824;GO:0004553;GO:0005975;GO:0008152;GO:0008810;GO:0016787;GO:0016798;GO:0030245;	Endoglucanase[Source:UniProtKB/TrEMBL;Acc:A0A1D6BTX4]
TRIAE_CS42_2AL_TGACv1_098554_AA0326400	7.7719e-07	up	13.163	GO:0000145;GO:0006887;	-
TRIAE_CS42_2BL_TGACv1_131657_AA0430340	7.57228e-07	up	11.6999	GO:0003824;GO:0005737;GO:0006559;GO:0009698;GO:0009800;GO:0016829;GO:0016841;GO:0045548;GO:0003824;GO:0005737;GO:0006559;GO:0009698;GO:0009800;GO:0016829;GO:0016841;GO:0045548;GO:0003824;GO:0005737;GO:0006559;GO:0009698;GO:0009800;GO:0016829;GO:0016841;GO:0045548;	Phenylalanine ammonia-lyase[Source:UniProtKB/TrEMBL;Acc:A0A096UMG0]
TRIAE_CS42_5AL_TGACv1_374715_AA1207290	6.68783e-07	up	31.2359	GO:0003677;GO:0003700;GO:0005634;GO:0006351;GO:0006355;	AP2 domain CBF protein[Source:UniProtKB/TrEMBL;Acc:K9M7E8]
TRIAE_CS42_4AS_TGACv1_307370_AA1019900	6.28044e-07	up	21.396	-	-
TRIAE_CS42_4BL_TGACv1_320752_AA1047880	5.80228e-07	up	15.1925	GO:0010215;GO:0016020;GO:0016021;GO:0016049;GO:0031225;	-
TRIAE_CS42_5BL_TGACv1_408228_AA1362390	5.64652e-07	up	11.8336	GO:0003824;GO:0005737;GO:0006559;GO:0009698;GO:0009800;GO:0016829;GO:0016841;GO:0045548;	Phenylalanine ammonia-lyase[Source:UniProtKB/TrEMBL;Acc:W5FGA4]
TRIAE_CS42_1AL_TGACv1_001291_AA0028350	5.60599e-07	up	12.3958	GO:0004672;GO:0005524;GO:0006468;	-
TRIAE_CS42_4BL_TGACv1_322546_AA1071930	5.42448e-07	up	21.6821	-	-
TRIAE_CS42_2BL_TGACv1_131517_AA0428760	5.22394e-07	up	11.4662	GO:0003824;GO:0005737;GO:0006559;GO:0009698;GO:0009800;GO:0016829;GO:0016841;GO:0045548;	Phenylalanine ammonia-lyase[Source:UniProtKB/TrEMBL;Acc:W5BGZ8]
TRIAE_CS42_2AS_TGACv1_113168_AA0352430	5.10053e-07	up	11.1128	GO:0003824;GO:0005737;GO:0006559;GO:0016829;GO:0016841;	-
TRIAE_CS42_1DS_TGACv1_080383_AA0247160	3.59724e-07	up	Inf	GO:0000166;GO:0004672;GO:0004674;GO:0005524;GO:0006468;	-
TRIAE_CS42_6BL_TGACv1_501430_AA1617460	3.46549e-07	up	17.189	GO:0009055;GO:0022900;GO:0009055;GO:0022900;	"Electron transfer flavoprotein subunit beta,mitochondrial [Source:Projected from Arabidopsis thaliana(AT5G43430) UniProtKB/Swiss-Prot;Acc:Q9LSW8]"
TRIAE_CS42_5BL_TGACv1_407845_AA1359940	3.28074e-07	up	17.027	GO:0003676;	-
TRIAE_CS42_2AS_TGACv1_112416_AA0337670	3.26366e-07	up	18.1426	-	-
TRIAE_CS42_2AS_TGACv1_112079_AA0329750	3.14543e-07	up	15.8971	GO:0004497;GO:0005506;GO:0016020;GO:0016021;GO:0016491;GO:0016705;GO:0020037;GO:0046872;GO:0055114;GO:0004497;GO:0005506;GO:0016491;GO:0016705;GO:0020037;GO:0046872;GO:0055114;	-
TRIAE_CS42_7DS_TGACv1_623450_AA2053340	3.08449e-07	up	12.4631	GO:0016020;GO:0016021;	-
TRIAE_CS42_U_TGACv1_643740_AA2134590	2.95321e-07	up	12.8592	-	-
TRIAE_CS42_6BL_TGACv1_501430_AA1617450	2.90721e-07	up	Inf	-	-
TRIAE_CS42_6BS_TGACv1_514115_AA1655390	2.73749e-07	up	15.1174	-	-
TRIAE_CS42_1AL_TGACv1_002809_AA0045280	2.65692e-07	up	14.5385	GO:0003677;GO:0003700;GO:0005634;GO:0006351;GO:0006355;GO:0043565;	-
TRIAE_CS42_1DS_TGACv1_081323_AA0259860	2.26416e-07	up	27.9521	GO:0004672;GO:0005524;GO:0006468;	-
TRIAE_CS42_4AS_TGACv1_308488_AA1028260	2.00972e-07	up	12.3765	GO:0010215;GO:0016049;GO:0031225;	-
TRIAE_CS42_7DS_TGACv1_623177_AA2050420	1.824e-07	up	16.2186	GO:0000272;GO:0003824;GO:0004553;GO:0005975;GO:0008152;GO:0008810;GO:0016787;GO:0016798;GO:0030245;	Endoglucanase[Source:UniProtKB/TrEMBL;Acc:A0A1D6D2W4]
TRIAE_CS42_7BS_TGACv1_591794_AA1921410	1.72549e-07	up	13.0912	-	-
TRIAE_CS42_1BL_TGACv1_032208_AA0126830	1.71627e-07	up	35.2405	GO:0004672;GO:0005524;GO:0006468;	-
TRIAE_CS42_1DS_TGACv1_081061_AA0257260	1.71603e-07	up	14.3451	GO:0016020;GO:0016021;GO:0016757;	-
TRIAE_CS42_4BL_TGACv1_320493_AA1041230	1.70803e-07	up	24.0276	-	-
TRIAE_CS42_7AS_TGACv1_569249_AA1811310	1.42416e-07	up	12.4559	GO:0004842;GO:0016567;GO:0016740;	RING-type E3 ubiquitin transferase[Source:UniProtKB/TrEMBL;Acc:A0A1D6BSU6]
TRIAE_CS42_3DL_TGACv1_249770_AA0855930	1.30804e-07	up	52.0599	GO:0004672;GO:0005524;GO:0006468;	-
TRIAE_CS42_4DL_TGACv1_343079_AA1129080	1.20146e-07	up	13.2278	GO:0016020;GO:0016021;	-
TRIAE_CS42_1AS_TGACv1_019043_AA0058850	1.13128e-07	up	11.6987	-	-
TRIAE_CS42_5AL_TGACv1_376044_AA1231240	1.12824e-07	up	12.9061	GO:0003677;GO:0003700;GO:0005634;GO:0006351;GO:0006355;GO:0043565;	-
TRIAE_CS42_2BL_TGACv1_129565_AA0388800	9.9202e-08	up	14.3022	GO:0000145;GO:0006887;	-
TRIAE_CS42_2BS_TGACv1_147814_AA0487930	9.45399e-08	up	34.2394	-	-
TRIAE_CS42_6DL_TGACv1_527530_AA1705340	9.12288e-08	up	13.1091	GO:0004672;GO:0005524;GO:0006468;	-
TRIAE_CS42_7DS_TGACv1_621534_AA2018640	8.79132e-08	up	53.8619	GO:0016020;GO:0016021;	-
TRIAE_CS42_5BL_TGACv1_406342_AA1344320	7.40934e-08	up	37.8721	GO:0016020;GO:0016021;	-
TRIAE_CS42_2DS_TGACv1_179070_AA0604120	7.20387e-08	up	35.0403	-	-
TRIAE_CS42_2BS_TGACv1_146031_AA0453560	6.00939e-08	up	21.4428	GO:0043531;	-
TRIAE_CS42_4DL_TGACv1_343079_AA1129100	5.55067e-08	up	33.4607	GO:0016020;GO:0016021;	-
TRIAE_CS42_5BL_TGACv1_408228_AA1362380	5.03858e-08	up	21.7705	GO:0003824;GO:0005737;GO:0006559;GO:0009698;GO:0009800;GO:0016829;GO:0016841;GO:0045548;	Phenylalanine ammonia-lyase[Source:UniProtKB/TrEMBL;Acc:A0A1D5ZD03]
TRIAE_CS42_2BS_TGACv1_146787_AA0472710	4.38629e-08	up	15.6488	GO:0003824;GO:0005737;GO:0006559;GO:0009698;GO:0009800;GO:0016829;GO:0016841;GO:0045548;	Phenylalanine ammonia-lyase[Source:UniProtKB/TrEMBL;Acc:A0A1D5UB52]
TRIAE_CS42_3B_TGACv1_222792_AA0770820	3.65745e-08	up	97.3119	GO:0016491;GO:0055114;	-
TRIAE_CS42_7BS_TGACv1_592014_AA1928180	3.37308e-08	up	50.1376	GO:0016020;GO:0016021;	-
TRIAE_CS42_4DL_TGACv1_344839_AA1150090	2.84806e-08	up	14.8956	GO:0003824;GO:0004721;GO:0004722;GO:0006470;GO:0016787;GO:0043169;GO:0046872;	-
TRIAE_CS42_6DL_TGACv1_527214_AA1700580	2.53116e-08	up	15.933	GO:0000272;GO:0003824;GO:0004553;GO:0005975;GO:0008152;GO:0008810;GO:0016787;GO:0016798;GO:0030245;	Endoglucanase[Source:UniProtKB/TrEMBL;Acc:A0A1D6B739]
TRIAE_CS42_5BL_TGACv1_405347_AA1325600	2.13746e-08	up	29.7573	GO:0003677;GO:0003700;GO:0005634;GO:0006351;GO:0006355;	-
TRIAE_CS42_3DS_TGACv1_273617_AA0932540	1.69739e-08	up	47.1208	-	-
TRIAE_CS42_4DL_TGACv1_344552_AA1147870	1.4205e-08	up	37.4653	-	-
TRIAE_CS42_6BS_TGACv1_513906_AA1651870	1.2101e-08	up	Inf	GO:0043531;GO:0043531;GO:0043531;GO:0043531;	-
TRIAE_CS42_4DL_TGACv1_343905_AA1141300	9.86659e-09	up	17.1787	GO:0010215;GO:0016020;GO:0016021;GO:0016049;GO:0031225;	-
TRIAE_CS42_1BL_TGACv1_030266_AA0084590	8.65963e-09	up	27.4983	GO:0003677;GO:0003700;GO:0005634;GO:0006351;GO:0006355;	-
TRIAE_CS42_1DL_TGACv1_061990_AA0207010	8.50058e-09	up	23.375	GO:0004672;GO:0005524;GO:0006468;	-
TRIAE_CS42_2BS_TGACv1_146787_AA0472750	7.41899e-09	up	16.2032	GO:0003824;GO:0005737;GO:0006559;GO:0009698;GO:0009800;GO:0016829;GO:0016841;GO:0045548;	Phenylalanine ammonia-lyase[Source:UniProtKB/TrEMBL;Acc:A0A1D5UB55]
TRIAE_CS42_4DL_TGACv1_343079_AA1129120	7.09724e-09	up	26.7107	GO:0016020;GO:0016021;	-
TRIAE_CS42_1AL_TGACv1_000668_AA0016720	5.31578e-09	up	23.1492	GO:0003677;GO:0003700;GO:0005634;GO:0006351;GO:0006355;	-
TRIAE_CS42_2BL_TGACv1_129955_AA0400370	4.34446e-09	up	25.4372	GO:0043531;	-
TRIAE_CS42_4BL_TGACv1_322296_AA1070410	3.80178e-09	up	18.2923	GO:0003824;GO:0004721;GO:0004722;GO:0006470;GO:0016787;GO:0043169;GO:0046872;GO:0003824;GO:0004721;GO:0004722;GO:0006470;GO:0016787;GO:0043169;GO:0046872;GO:0003824;GO:0004721;GO:0004722;GO:0006470;GO:0016787;GO:0043169;GO:0046872;GO:0003824;GO:0004721;GO:0004722;GO:0006470;GO:0016787;GO:0043169;GO:0046872;	-
TRIAE_CS42_5AL_TGACv1_376981_AA1242930	3.13968e-09	up	211.443	GO:0003677;GO:0003700;GO:0005634;GO:0006351;GO:0006355;	-
TRIAE_CS42_1DS_TGACv1_080107_AA0239360	3.10715e-09	up	18.9962	GO:0003824;GO:0005737;GO:0006559;GO:0009698;GO:0009800;GO:0016829;GO:0016841;GO:0045548;GO:0003824;GO:0005737;GO:0006559;GO:0009698;GO:0009800;GO:0016829;GO:0016841;GO:0045548;GO:0003824;GO:0005737;GO:0006559;GO:0009698;GO:0009800;GO:0016829;GO:0016841;GO:0045548;	Phenylalanine ammonia-lyase[Source:UniProtKB/TrEMBL;Acc:W5AMJ2]
TRIAE_CS42_7BS_TGACv1_594065_AA1955910	2.89033e-09	up	32.6776	GO:0000272;GO:0003824;GO:0004553;GO:0005975;GO:0008152;GO:0008810;GO:0016787;GO:0016798;GO:0030245;	Endoglucanase[Source:UniProtKB/TrEMBL;Acc:A0A1D6CJY3]
TRIAE_CS42_2AS_TGACv1_112675_AA0343270	2.60205e-09	up	19.2424	GO:0003824;GO:0005737;GO:0006559;GO:0009698;GO:0009800;GO:0016829;GO:0016841;GO:0045548;	Phenylalanine ammonia-lyase[Source:UniProtKB/TrEMBL;Acc:A0A1D5TL36]
TRIAE_CS42_1DL_TGACv1_061990_AA0206980	1.09091e-09	up	33.356	GO:0004672;GO:0005524;GO:0006468;	-
TRIAE_CS42_5AL_TGACv1_374715_AA1207280	9.84488e-10	up	23.9184	GO:0003677;GO:0003700;GO:0005634;GO:0006351;GO:0006355;	-
TRIAE_CS42_3AS_TGACv1_211027_AA0683460	9.15585e-10	up	130.55	-	-
TRIAE_CS42_2BS_TGACv1_145963_AA0450940	5.36123e-10	up	41.6479	GO:0004497;GO:0005506;GO:0016020;GO:0016021;GO:0016491;GO:0016705;GO:0020037;GO:0046872;GO:0055114;	-
TRIAE_CS42_1DS_TGACv1_080861_AA0254810	5.26502e-10	up	21.8156	GO:0003824;GO:0005737;GO:0006559;GO:0016829;GO:0016841;	-
TRIAE_CS42_1AS_TGACv1_019716_AA0070510	4.68983e-10	up	37.7501	GO:0003824;GO:0005737;GO:0006559;GO:0009698;GO:0009800;GO:0016829;GO:0016841;GO:0045548;	Phenylalanine ammonia-lyase[Source:UniProtKB/TrEMBL;Acc:A0A1D5S372]
TRIAE_CS42_4AS_TGACv1_307328_AA1019520	3.52503e-10	up	21.8348	GO:0003824;GO:0004721;GO:0004722;GO:0006470;GO:0016787;GO:0043169;GO:0046872;GO:0003824;GO:0004721;GO:0004722;GO:0006470;GO:0016787;GO:0043169;GO:0046872;	-
TRIAE_CS42_7BS_TGACv1_592587_AA1940840	3.08921e-10	up	28.9333	GO:0016020;GO:0016021;	-
TRIAE_CS42_5DL_TGACv1_436245_AA1459410	2.71322e-10	up	23.6163	GO:0003677;GO:0003700;GO:0005634;GO:0006351;GO:0006355;GO:0003677;GO:0003700;GO:0005634;GO:0006351;GO:0006355;	AP2 domain CBF protein[Source:UniProtKB/TrEMBL;Acc:K9M7N2]
TRIAE_CS42_5BL_TGACv1_405347_AA1325580	1.22816e-10	up	69.1462	GO:0003677;GO:0003700;GO:0005634;GO:0006351;GO:0006355;	"CBFIIIc-B10 [Source:UniProtKB/TrEMBL;Acc:A0MPJ9]"""
TRIAE_CS42_4BL_TGACv1_320493_AA1041240	1.05125e-10	up	32.2237	GO:0016020;GO:0016021;	-
TRIAE_CS42_2BS_TGACv1_149027_AA0495950	9.46658e-11	up	79.2912	-	-
TRIAE_CS42_1DL_TGACv1_062736_AA0218970	6.01267e-11	up	39.9196	GO:0003677;GO:0003700;GO:0005634;GO:0006351;GO:0006355;	-
TRIAE_CS42_1DL_TGACv1_061467_AA0196070	7.72144e-12	up	Inf	GO:0003677;GO:0003700;GO:0005634;GO:0006351;GO:0006355;	-
TRIAE_CS42_3B_TGACv1_227962_AA0825320	7.86893e-13	up	388.447	-	-
TRIAE_CS42_3DS_TGACv1_272154_AA0915800	3.50407e-13	up	118.857	-	-
TRIAE_CS42_2DS_TGACv1_179236_AA0605530	2.49646e-14	up	62.9867	-	-
TRIAE_CS42_2AS_TGACv1_112388_AA0337020	1.27004e-14	up	67.0697	-	-
