# Supplementary material for: Morphological and Transcriptome Analysis of Wheat Seedlings Response to Low Nitrogen Stress
Source: Plants (Basel). 2019 Apr 15;8(4):98. doi: 10.3390/plants8040098 (PMC6524375; doi:10.3390/plants8040098)
Supplement: Supplementary file 1 [file plants-08-00098-s001.zip › plants - 461072 supp/Table S2 for proof.xlsx]

## Sheet: down
Supplementary materials
Morphological and Transcriptome Analysis of Wheat Seedlings Response to Low Nitrogen Stress
Table S2. All expression datasets of DEGs under low N stress in leaves
ID	pvalue	up/down	foldchange	GO	Description_x000D_
TRIAE_CS42_6AL_TGACv1_471103_AA1502840	0.0499013	down	0.147253	GO:0009507;	-
TRIAE_CS42_2AL_TGACv1_094704_AA0301770	0.0498778	down	0.0617284	GO:0015267;GO:0016020;GO:0016021;GO:0055085;	-
TRIAE_CS42_5DL_TGACv1_434819_AA1442130	0.0498731	down	0.135922	GO:0003677;GO:0005634;GO:0005737;GO:0005739;GO:0009507;GO:0009791;GO:0010239;GO:0010468;GO:0031426;GO:0042644;GO:0048027;GO:0048507;	-
TRIAE_CS42_3DL_TGACv1_251644_AA0883460	0.0498648	down	0.127049	GO:0009507;GO:0016787;GO:0016831;	-
TRIAE_CS42_1DL_TGACv1_061682_AA0201650	0.0497667	down	0.162162	GO:0005344;GO:0006810;GO:0015671;GO:0019825;GO:0020037;GO:0046872;	-
TRIAE_CS42_2DS_TGACv1_178532_AA0597210	0.049753	down	0.156118	GO:0006629;GO:0016020;GO:0016021;	"Omega-6 fatty acid desaturase, chloroplastic[Source:Projected from Arabidopsis thaliana (AT4G30950)UniProtKB/Swiss-Prot;Acc:P46312]"
TRIAE_CS42_4DL_TGACv1_342775_AA1121720	0.0497119	down	0.1611	GO:0003824;GO:0005975;GO:0009507;GO:0009534;GO:0009535;GO:0009773;GO:0010598;GO:0030246;	"Photosynthetic NDH subunit of subcomplex B 2,chloroplastic [Source:Projected from Arabidopsis thaliana(AT1G64770) UniProtKB/Swiss-Prot;Acc:Q94AQ8]"
TRIAE_CS42_3AL_TGACv1_194882_AA0641330	0.0496181	down	0.155096	GO:0005886;GO:0009507;GO:0009535;GO:0010258;GO:0016655;GO:0055114;	"NAD(P)H-quinone oxidoreductase subunit O,chloroplastic [Source:Projected from Arabidopsis thaliana(AT1G74880) UniProtKB/Swiss-Prot;Acc:Q9S829]"
TRIAE_CS42_5DS_TGACv1_456657_AA1475640	0.0495192	down	0.0901639	GO:0004190;GO:0006508;GO:0008233;GO:0016787;	-
TRIAE_CS42_5DL_TGACv1_436390_AA1460690	0.0494833	down	0.16454	GO:0009507;GO:0009522;GO:0009534;GO:0009535;GO:0009579;GO:0009773;GO:0009780;GO:0009941;GO:0015979;GO:0016020;GO:0016168;GO:0030093;GO:0042550;GO:0050821;	"Photosystem I reaction center subunit V,chloroplastic [Source:Projected from Arabidopsis thaliana(AT1G55670) UniProtKB/Swiss-Prot;Acc:Q9S7N7]"
TRIAE_CS42_4DL_TGACv1_342972_AA1126530	0.0494607	down	0.0454545	GO:0007165;GO:0007165;	-
TRIAE_CS42_6AS_TGACv1_486244_AA1558720	0.049398	down	0.0825688	GO:0004601;GO:0005576;GO:0006979;GO:0016491;GO:0020037;GO:0042744;GO:0046872;GO:0055114;GO:0098869;	"Peroxidase [Source:UniProtKB/TrEMBL;Acc:W5GFL8]"""
TRIAE_CS42_2BL_TGACv1_130313_AA0408590	0.0493872	down	0.123348	-	Probable plastid-lipid-associated protein 11[Source:Projected from Arabidopsis thaliana (AT4G00030)UniProtKB/Swiss-Prot;Acc:O81304]
TRIAE_CS42_4AS_TGACv1_309655_AA1031130	0.0493729	down	0.12093	GO:0004553;GO:0004563;GO:0005975;GO:0008152;GO:0016787;GO:0016798;GO:0102148;	Beta-hexosaminidase[Source:UniProtKB/TrEMBL;Acc:A0A096UQM4]
TRIAE_CS42_4DS_TGACv1_361891_AA1173910	0.0493341	down	0.128405	GO:0003924;GO:0005525;GO:0006614;GO:0008312;GO:0048500;	-
TRIAE_CS42_7DS_TGACv1_623048_AA2049060	0.0493022	down	0.171857	GO:0003824;GO:0004802;GO:0008152;GO:0003824;GO:0004802;GO:0008152;	-
TRIAE_CS42_7BS_TGACv1_592784_AA1944290	0.0491971	down	0.171886	GO:0003824;GO:0003824;	Serine--glyoxylate aminotransferase[Source:Projected from Arabidopsis thaliana (AT2G13360)UniProtKB/Swiss-Prot;Acc:Q56YA5]
TRIAE_CS42_7DS_TGACv1_622788_AA2045350	0.0491429	down	0.171032	GO:0003824;GO:0003824;GO:0003824;	Serine--glyoxylate aminotransferase[Source:Projected from Arabidopsis thaliana (AT2G13360)UniProtKB/Swiss-Prot;Acc:Q56YA5]
TRIAE_CS42_3B_TGACv1_225878_AA0812650	0.0490001	down	0.158016	-	-
TRIAE_CS42_6AL_TGACv1_471438_AA1508810	0.048922	down	0.150877	GO:0003676;GO:0003723;GO:0003676;GO:0003723;GO:0003729;GO:0009507;GO:0009570;GO:0003676;GO:0003723;	-
TRIAE_CS42_1DS_TGACv1_081860_AA0263070	0.0488726	down	0.126984	GO:0005215;GO:0006857;GO:0009611;GO:0009753;GO:0016020;GO:0016021;GO:0022857;GO:0055085;	-
TRIAE_CS42_5BL_TGACv1_406562_AA1347100	0.0486224	down	0.162937	GO:0009691;GO:0016787;	Cytokinin riboside 5'-monophosphatephosphoribohydrolase [Source:UniProtKB/TrEMBL;Acc:W5FJL9]
TRIAE_CS42_7DL_TGACv1_605271_AA2005680	0.0486016	down	0.151261	GO:0009507;GO:0009535;GO:0016020;GO:0016021;	-
TRIAE_CS42_5DL_TGACv1_433233_AA1406460	0.0485998	down	0.0344828	GO:0004869;GO:0010466;GO:0010951;GO:0030414;	Cysteine proteinase inhibitor[Source:UniProtKB/TrEMBL;Acc:Q9FS05]
TRIAE_CS42_7DL_TGACv1_603844_AA1990030	0.0485525	down	0.0776699	GO:0005215;GO:0016020;GO:0016021;GO:0022857;GO:0055085;GO:0005215;GO:0016020;GO:0016021;GO:0022857;GO:0055085;	-
TRIAE_CS42_2AL_TGACv1_093047_AA0270260	0.0484791	down	0.143852	GO:0009507;GO:0009534;GO:0009535;GO:0009941;GO:0016020;	"Probable plastid-lipid-associated protein 12,chloroplastic [Source:Projected from Arabidopsis thaliana(AT1G51110) UniProtKB/Swiss-Prot;Acc:Q8LAP6]"
TRIAE_CS42_7DS_TGACv1_624342_AA2060630	0.0484536	down	0.0955882	GO:0009793;	"Pentatricopeptide repeat-containing proteinAt3g18110, chloroplastic [Source:Projected fromArabidopsis thaliana (AT3G18110) UniProtKB/Swiss-Prot;Acc:Q5G1S8]"
TRIAE_CS42_5DS_TGACv1_457762_AA1489650	0.0484052	down	0.128302	GO:0004672;GO:0005524;GO:0006468;GO:0016020;GO:0016021;GO:0030247;	-
TRIAE_CS42_7DL_TGACv1_604858_AA2002340	0.048399	down	0.126482	-	-
TRIAE_CS42_3DL_TGACv1_249801_AA0856680	0.048348	down	0.0609756	GO:0004672;GO:0005524;GO:0006468;GO:0016020;GO:0016021;GO:0000166;GO:0004672;GO:0004674;GO:0005524;GO:0006468;GO:0016020;GO:0016021;	-
TRIAE_CS42_4BS_TGACv1_329408_AA1100970	0.0482884	down	0.162929	GO:0009505;GO:0009507;GO:0009570;GO:0009941;	-
TRIAE_CS42_U_TGACv1_644233_AA2138180	0.0481449	down	0.117073	-	-
TRIAE_CS42_3DS_TGACv1_272279_AA0918380	0.048114	down	0	-	-
TRIAE_CS42_7BL_TGACv1_577547_AA1878460	0.048114	down	0	GO:0008152;GO:0016758;	-
TRIAE_CS42_1BL_TGACv1_031297_AA0111050	0.0480136	down	0.155388	GO:0005544;GO:0060548;GO:0005544;GO:0060548;GO:0005544;GO:0060548;GO:0005544;GO:0060548;GO:0005544;GO:0060548;GO:0005544;GO:0060548;GO:0005544;GO:0060548;GO:0005544;GO:0060548;GO:0005544;GO:0060548;GO:0005544;GO:0060548;	-
TRIAE_CS42_7AL_TGACv1_556851_AA1772080	0.0478734	down	0.112299	-	-
TRIAE_CS42_3B_TGACv1_221138_AA0731600	0.0478666	down	0.156841	GO:0009507;GO:0009523;GO:0015979;GO:0016020;GO:0016021;	-
TRIAE_CS42_4DL_TGACv1_343812_AA1140000	0.0478136	down	0.156322	GO:0003727;GO:0005774;GO:0006396;GO:0006397;GO:0006417;GO:0009507;GO:0009570;GO:0009657;GO:0009941;GO:0010114;GO:0031969;GO:0043621;GO:1901918;	-
TRIAE_CS42_3B_TGACv1_221220_AA0734120	0.0477057	down	0.102564	GO:0005739;GO:0006412;GO:0009505;GO:0009507;GO:0009536;GO:0016787;GO:0042586;GO:0043686;GO:0046872;	"Peptide deformylase 1A, chloroplastic/mitochondrial[Source:Projected from Arabidopsis thaliana (AT1G15390)UniProtKB/Swiss-Prot;Acc:Q9FV53]"
TRIAE_CS42_3DS_TGACv1_271658_AA0904930	0.0477057	down	0.102564	GO:0006508;GO:0006751;GO:0016020;GO:0016021;GO:0036374;GO:0006508;GO:0006751;GO:0036374;GO:0006508;GO:0006751;GO:0016020;GO:0016021;GO:0036374;	-
TRIAE_CS42_2BL_TGACv1_129547_AA0388100	0.0476671	down	0.156214	GO:0009658;	-
TRIAE_CS42_6DL_TGACv1_527161_AA1699650	0.0476487	down	0.164802	GO:0003676;	-
TRIAE_CS42_7AS_TGACv1_569942_AA1827240	0.0475959	down	0.0447761	GO:0051087;GO:0051087;	-
TRIAE_CS42_7BL_TGACv1_578755_AA1899600	0.0475676	down	0.116505	-	-
TRIAE_CS42_3DL_TGACv1_249037_AA0835560	0.0475507	down	0.129032	-	-
TRIAE_CS42_1DS_TGACv1_081370_AA0260260	0.0475307	down	0.148673	GO:0005504;GO:0006631;GO:0009507;GO:0009570;GO:0016872;	"Fatty-acid-binding protein 3, chloroplastic[Source:Projected from Arabidopsis thaliana (AT1G53520)UniProtKB/Swiss-Prot;Acc:Q9C8L2]"
TRIAE_CS42_6BL_TGACv1_500449_AA1604920	0.0475052	down	0.0533333	GO:0003677;	-
TRIAE_CS42_1DL_TGACv1_062706_AA0218480	0.0474759	down	0.115	GO:0009507;GO:0010287;	"Probable plastid-lipid-associated protein 10,chloroplastic [Source:Projected from Arabidopsis thaliana(AT2G46910) UniProtKB/Swiss-Prot;Acc:Q8W4F1]"
TRIAE_CS42_4DL_TGACv1_344760_AA1149560	0.0474498	down	0.0721649	GO:0016020;GO:0016021;	-
TRIAE_CS42_1DL_TGACv1_061755_AA0202900	0.0472722	down	0.149153	-	-
TRIAE_CS42_2AS_TGACv1_112628_AA0342540	0.0472153	down	0.157744	GO:0008152;GO:0016787;	-
TRIAE_CS42_3B_TGACv1_222302_AA0761700	0.0471736	down	0.118721	GO:0003677;GO:0009507;GO:0009840;GO:0003677;	-
TRIAE_CS42_4DL_TGACv1_344198_AA1144820	0.0471251	down	0.164148	GO:0003824;GO:0004750;GO:0005975;GO:0006098;GO:0008152;GO:0016853;GO:0016857;GO:0046872;	Ribulose-phosphate 3-epimerase[Source:UniProtKB/TrEMBL;Acc:W5EM36]
TRIAE_CS42_5BS_TGACv1_423982_AA1385770	0.0470005	down	0.15654	GO:0004190;GO:0006508;GO:0008233;GO:0016787;	-
TRIAE_CS42_3AS_TGACv1_211949_AA0695890	0.0469337	down	0.147687	-	-
TRIAE_CS42_5DS_TGACv1_457794_AA1489880	0.0468744	down	0.060241	GO:0005886;GO:0008643;GO:0016020;GO:0016021;	Bidirectional sugar transporter SWEET[Source:UniProtKB/TrEMBL;Acc:W5G2W0]
TRIAE_CS42_2AS_TGACv1_113612_AA0358470	0.0468336	down	0.152381	GO:0005634;GO:0005886;GO:0009507;GO:0009534;GO:0009535;GO:0009579;GO:0009658;GO:0009941;GO:0010193;GO:0010287;GO:0016020;GO:0031977;GO:0042742;	"Probable plastid-lipid-associated protein 6,chloroplastic [Source:Projected from Arabidopsis thaliana(AT3G23400) UniProtKB/Swiss-Prot;Acc:Q9LW57]"
TRIAE_CS42_2AL_TGACv1_096606_AA0320190	0.0468126	down	0.15	GO:0016021;	-
TRIAE_CS42_5BL_TGACv1_405004_AA1317680	0.0467214	down	0.128114	GO:0003824;GO:0050662;GO:0003824;GO:0016491;GO:0016621;GO:0050662;GO:0055114;GO:0003824;GO:0050662;	-
TRIAE_CS42_7BS_TGACv1_593971_AA1955420	0.0463599	down	0.142857	GO:0005509;GO:0009523;GO:0009654;GO:0015979;GO:0019898;	-
TRIAE_CS42_5AL_TGACv1_375994_AA1230300	0.0462254	down	0.0714286	-	-
TRIAE_CS42_7BS_TGACv1_592882_AA1945690	0.0461204	down	0.117647	GO:0004601;GO:0006979;GO:0009845;GO:0010431;GO:0020037;GO:0055114;GO:0098869;GO:0004601;GO:0006979;GO:0020037;GO:0055114;GO:0098869;	Putative L-ascorbate peroxidase 6 [Source:Projectedfrom Arabidopsis thaliana (AT4G32320) UniProtKB/Swiss-Prot;Acc:Q8GY91]
TRIAE_CS42_7AL_TGACv1_555978_AA1751560	0.0459777	down	0.163015	GO:0005506;GO:0016020;GO:0016021;	-
TRIAE_CS42_4DL_TGACv1_342695_AA1119870	0.0459161	down	0.0526316	-	-
TRIAE_CS42_2AL_TGACv1_093717_AA0285620	0.0458146	down	0.0441176	GO:0005509;GO:0009523;GO:0009654;GO:0015979;GO:0019898;GO:0005509;GO:0009523;GO:0009654;GO:0015979;GO:0019898;	-
TRIAE_CS42_3B_TGACv1_222320_AA0762060	0.0458146	down	0.0441176	-	-
TRIAE_CS42_6AS_TGACv1_487137_AA1568490	0.0456767	down	0.123552	GO:0016020;GO:0016021;GO:0022857;GO:0055085;	-
TRIAE_CS42_7AL_TGACv1_557134_AA1777250	0.0456585	down	0.162438	GO:0009409;GO:0009416;GO:0009507;GO:0009535;GO:0009570;GO:0009735;GO:0009744;GO:0009941;GO:0010319;	ACT domain-containing protein ACR11[Source:Projected from Arabidopsis thaliana (AT1G16880)UniProtKB/Swiss-Prot;Acc:Q9FZ47]
TRIAE_CS42_5DS_TGACv1_457463_AA1486780	0.0455612	down	0.146712	GO:0005215;GO:0006814;GO:0016020;GO:0016021;GO:0055085;	-
TRIAE_CS42_6AS_TGACv1_485475_AA1546100	0.0454548	down	0.0595238	GO:0005622;GO:0008270;	-
TRIAE_CS42_3AS_TGACv1_212545_AA0701630	0.0454303	down	0.120332	GO:0000287;GO:0016311;GO:0019509;GO:0043874;GO:0000287;GO:0016311;GO:0019509;GO:0043874;GO:0000287;GO:0016311;GO:0019509;GO:0043874;	-
TRIAE_CS42_1AL_TGACv1_000192_AA0005780	0.0453199	down	0.155515	-	-
TRIAE_CS42_3B_TGACv1_224332_AA0795340	0.0451218	down	0.131098	GO:0004222;GO:0006508;GO:0008233;GO:0008237;GO:0016787;	-
TRIAE_CS42_1DL_TGACv1_061153_AA0187200	0.0450854	down	0.079646	-	-
TRIAE_CS42_4AL_TGACv1_289896_AA0978500	0.0450392	down	0.0707071	GO:0008152;GO:0008168;GO:0016740;GO:0032259;GO:0008152;GO:0008168;GO:0016020;GO:0016021;GO:0016740;GO:0032259;	-
TRIAE_CS42_5BS_TGACv1_423810_AA1383610	0.0450299	down	0.134247	GO:0016020;GO:0016021;	-
TRIAE_CS42_3B_TGACv1_220823_AA0720240	0.0449671	down	0.155779	-	-
TRIAE_CS42_7DS_TGACv1_621583_AA2020050	0.0449548	down	0	GO:0008146;GO:0016740;	Sulfotransferase[Source:UniProtKB/TrEMBL;Acc:A0A1D6CWZ7]
TRIAE_CS42_4AL_TGACv1_288998_AA0962970	0.0449548	down	0	-	-
TRIAE_CS42_1DL_TGACv1_062784_AA0219900	0.0449548	down	0	GO:0008168;GO:0008171;GO:0016740;GO:0032259;GO:0046983;	-
TRIAE_CS42_1AL_TGACv1_003121_AA0047940	0.0449548	down	0	GO:0004252;GO:0006508;	-
TRIAE_CS42_5DL_TGACv1_433040_AA1399490	0.0449548	down	0	GO:0046983;GO:0046983;	-
TRIAE_CS42_1AL_TGACv1_002523_AA0042820	0.0449439	down	0.0833333	GO:0003824;GO:0009690;GO:0016491;GO:0016614;GO:0019139;GO:0050660;GO:0055114;GO:0003824;GO:0009690;GO:0016491;GO:0016614;GO:0019139;GO:0050660;GO:0055114;	-
TRIAE_CS42_6DS_TGACv1_542843_AA1731440	0.0448007	down	0.134921	GO:0016787;	-
TRIAE_CS42_7BL_TGACv1_579726_AA1909700	0.0447189	down	0.15898	GO:0000166;GO:0005524;GO:0009507;GO:0009536;GO:0015979;GO:0015995;GO:0016851;GO:0016874;	Mg-protoporphyrin IX chelatase[Source:UniProtKB/TrEMBL;Acc:A0A1D6CBT5]
TRIAE_CS42_2AL_TGACv1_093114_AA0272250	0.0445909	down	0.156034	-	-
TRIAE_CS42_7DS_TGACv1_624028_AA2058380	0.0445672	down	0.138636	-	-
TRIAE_CS42_5BS_TGACv1_425278_AA1392770	0.0445288	down	0.0333333	-	-
TRIAE_CS42_5BL_TGACv1_407129_AA1353680	0.044463	down	0.154522	GO:0000481;GO:0003676;GO:0003729;GO:0005634;GO:0009409;GO:0009507;GO:0009570;GO:0009737;GO:0032508;GO:0034337;GO:0003676;	-
TRIAE_CS42_3AS_TGACv1_212164_AA0698340	0.0444614	down	0.155395	GO:0006629;GO:0008374;GO:0006629;GO:0008374;	-
TRIAE_CS42_2AS_TGACv1_114668_AA0368730	0.0444001	down	0.146605	GO:0008152;GO:0016740;GO:0016757;GO:0016758;	Glycosyltransferase[Source:UniProtKB/TrEMBL;Acc:A0A1D5TRD2]
TRIAE_CS42_4AL_TGACv1_288393_AA0947460	0.0442387	down	0.108808	GO:0009507;	-
TRIAE_CS42_2BL_TGACv1_132492_AA0437950	0.0442264	down	0.139831	GO:0008152;GO:0016787;GO:0008152;GO:0016787;	-
TRIAE_CS42_2DS_TGACv1_178414_AA0595250	0.0441696	down	0.123636	GO:0003677;GO:0005634;GO:0006355;GO:0003677;GO:0005634;GO:0006355;	-
TRIAE_CS42_5AS_TGACv1_393843_AA1276440	0.0440869	down	0.0588235	GO:0004857;GO:0005618;GO:0016787;GO:0030599;GO:0042545;GO:0043086;GO:0045330;GO:0045490;	Pectinesterase[Source:UniProtKB/TrEMBL;Acc:A0A1D5YUZ0]
TRIAE_CS42_1BL_TGACv1_032599_AA0131830	0.0440803	down	0.0789474	GO:0000166;GO:0004672;GO:0004674;GO:0005524;GO:0006468;GO:0007165;GO:0016020;GO:0016021;GO:0016301;GO:0016310;GO:0016740;GO:0000166;GO:0004672;GO:0004674;GO:0005524;GO:0006468;GO:0007165;GO:0016020;GO:0016021;GO:0016301;GO:0016310;GO:0016740;GO:0000166;GO:0004672;GO:0004674;GO:0005524;GO:0006468;GO:0007165;GO:0016020;GO:0016021;GO:0016301;GO:0016310;GO:0016740;GO:0000166;GO:0004672;GO:0004674;GO:…	Non-specific serine/threonine protein kinase[Source:UniProtKB/TrEMBL;Acc:A0A1D5SFJ1]
TRIAE_CS42_2DS_TGACv1_177425_AA0576730	0.0440292	down	0.155303	GO:0008152;GO:0016787;GO:0008152;GO:0016787;GO:0008152;GO:0016787;	-
TRIAE_CS42_1AL_TGACv1_001455_AA0030800	0.0438548	down	0.0859375	GO:0003735;GO:0005622;GO:0005840;GO:0006412;	-
TRIAE_CS42_5AL_TGACv1_376544_AA1238210	0.0438049	down	0.162309	GO:0004096;GO:0004601;GO:0006979;GO:0016491;GO:0020037;GO:0042744;GO:0046872;GO:0055114;GO:0098869;GO:0004096;GO:0006979;GO:0020037;GO:0055114;GO:0098869;	"Catalase [Source:UniProtKB/TrEMBL;Acc:A0A1D5YMQ8]"""
TRIAE_CS42_7BL_TGACv1_577054_AA1864330	0.0436678	down	0.122222	GO:0000413;GO:0003755;GO:0009507;GO:0016853;GO:0031977;GO:0000413;GO:0003755;GO:0016853;	"Peptidyl-prolyl cis-trans isomerase FKBP13,chloroplastic [Source:Projected from Arabidopsis thaliana(AT5G45680) UniProtKB/Swiss-Prot;Acc:Q9SCY2]"
TRIAE_CS42_3B_TGACv1_221065_AA0729000	0.0436098	down	0.144481	GO:0005507;GO:0016491;GO:0055114;	-
TRIAE_CS42_4BL_TGACv1_321258_AA1058040	0.0434458	down	0.150167	GO:0005634;GO:0006729;GO:0008124;GO:0009507;GO:0009651;GO:0009737;GO:0071944;	-
TRIAE_CS42_5AL_TGACv1_376877_AA1241950	0.0434197	down	0.147453	GO:0003676;	-
TRIAE_CS42_2DL_TGACv1_158099_AA0509070	0.0434054	down	0.163262	GO:0005509;GO:0009523;GO:0009654;GO:0015979;GO:0019898;	-
TRIAE_CS42_4DL_TGACv1_344702_AA1149120	0.043372	down	0.133159	GO:0009416;GO:0009507;GO:0045038;GO:0080085;GO:0009416;GO:0009507;GO:0009535;GO:0009644;GO:0009941;GO:0019904;GO:0030674;GO:0042802;GO:0043234;GO:0045038;GO:0070208;GO:0080085;GO:0097718;	"Signal recognition particle 43 kDa protein,chloroplastic [Source:Projected from Arabidopsis thaliana(AT2G47450) UniProtKB/Swiss-Prot;Acc:O22265]"
TRIAE_CS42_7AL_TGACv1_556854_AA1772120	0.0433336	down	0.143339	GO:0003735;GO:0005622;GO:0005840;GO:0006412;GO:0030529;GO:0003735;GO:0005622;GO:0005840;GO:0006412;GO:0030529;	"50S ribosomal protein L24, chloroplastic[Source:Projected from Arabidopsis thaliana (AT5G54600)UniProtKB/Swiss-Prot;Acc:P92959]"
TRIAE_CS42_1AS_TGACv1_019973_AA0073360	0.0433206	down	0.156633	GO:0003824;GO:0003873;GO:0005524;GO:0006000;GO:0006003;GO:0008152;GO:0030246;GO:0046835;GO:2001070;	-
TRIAE_CS42_5AL_TGACv1_376927_AA1242480	0.0433184	down	0.159449	GO:0016020;GO:0016021;GO:0015780;GO:0015784;GO:0016020;GO:0016021;	-
TRIAE_CS42_6DL_TGACv1_526338_AA1679890	0.0432661	down	0.157941	GO:0006629;GO:0016020;GO:0016021;GO:0016717;GO:0055114;GO:0006629;GO:0016020;GO:0016021;GO:0016717;GO:0055114;GO:0006629;GO:0016020;GO:0016021;GO:0016717;GO:0055114;GO:0006629;GO:0016020;GO:0016021;GO:0016717;GO:0055114;	-
TRIAE_CS42_3AL_TGACv1_194064_AA0625720	0.0431026	down	0.0782609	GO:0000166;GO:0003774;GO:0003777;GO:0005524;GO:0005634;GO:0005874;GO:0005886;GO:0007018;GO:0008017;GO:1903338;	Kinesin-like protein KIN-13B [Source:Projected fromArabidopsis thaliana (AT3G16060) UniProtKB/Swiss-Prot;Acc:Q940Y8]
TRIAE_CS42_2DL_TGACv1_159423_AA0538160	0.0429256	down	0.0512821	-	-
TRIAE_CS42_5BL_TGACv1_408090_AA1361620	0.0429256	down	0.0512821	GO:0008152;GO:0016740;GO:0016757;GO:0016758;	Glycosyltransferase[Source:UniProtKB/TrEMBL;Acc:W5FFI6]
TRIAE_CS42_2AL_TGACv1_093910_AA0289210	0.042826	down	0.149103	GO:0004601;GO:0006979;GO:0020037;GO:0055114;GO:0098869;	"Thylakoid lumenal 29 kDa protein, chloroplastic[Source:Projected from Arabidopsis thaliana (AT4G09010)UniProtKB/Swiss-Prot;Acc:P82281]"
TRIAE_CS42_4BL_TGACv1_320718_AA1046970	0.0427776	down	0.0196078	GO:0016020;GO:0016021;	-
TRIAE_CS42_2DL_TGACv1_158924_AA0528840	0.0427776	down	0.0196078	GO:0005509;GO:0009523;GO:0009654;GO:0015979;GO:0019898;	"PsbQ-like protein 3, chloroplastic[Source:Projected from Arabidopsis thaliana (AT2G01918)UniProtKB/Swiss-Prot;Acc:Q2V4B2]"
TRIAE_CS42_1DL_TGACv1_064687_AA0235370	0.0427776	down	0.0196078	-	-
TRIAE_CS42_6BL_TGACv1_499615_AA1587550	0.0427776	down	0.0196078	GO:0008168;GO:0032259;GO:0008168;GO:0032259;	-
TRIAE_CS42_2AL_TGACv1_096242_AA0318150	0.0427762	down	0.0693069	GO:0003824;GO:0008152;GO:0009058;GO:0016740;GO:0016746;GO:0016747;GO:0003824;GO:0008152;GO:0009058;GO:0016740;GO:0016746;GO:0016747;GO:0003824;GO:0008152;GO:0009058;GO:0016740;GO:0016746;GO:0016747;	-
TRIAE_CS42_2AS_TGACv1_112955_AA0348580	0.0427762	down	0.0693069	GO:0016020;GO:0016021;GO:0022857;GO:0055085;	-
TRIAE_CS42_4BS_TGACv1_328115_AA1083100	0.0426945	down	0.125	GO:0004180;GO:0004185;GO:0006508;GO:0008233;GO:0016787;	Carboxypeptidase[Source:UniProtKB/TrEMBL;Acc:W5ECS4]
TRIAE_CS42_5AL_TGACv1_374072_AA1189390	0.0426461	down	0.0327869	GO:0016872;GO:0080167;	Probable chalcone--flavonone isomerase 3[Source:Projected from Arabidopsis thaliana (AT5G05270)UniProtKB/Swiss-Prot;Acc:Q8VZW3]
TRIAE_CS42_6DL_TGACv1_526488_AA1685090	0.0426461	down	0.0327869	GO:0043531;	-
TRIAE_CS42_4DL_TGACv1_343680_AA1138170	0.0426422	down	0.154672	GO:0009507;GO:0009534;GO:0009535;GO:0009543;GO:0009579;GO:0010206;GO:0010207;GO:0071484;	"Photosystem II repair protein PSB27-H1,chloroplastic [Source:Projected from Arabidopsis thaliana(AT1G03600) UniProtKB/Swiss-Prot;Acc:Q9LR64]"
TRIAE_CS42_2DL_TGACv1_157903_AA0501170	0.0426287	down	0.141343	GO:0004222;GO:0005524;GO:0006508;GO:0009507;GO:0009534;GO:0016020;GO:0016021;	-
TRIAE_CS42_2AL_TGACv1_093323_AA0277540	0.042553	down	0.126183	GO:0004672;GO:0005524;GO:0006468;GO:0009507;GO:0010287;GO:0004672;GO:0005524;GO:0006468;	-
TRIAE_CS42_U_TGACv1_642089_AA2111090	0.0425204	down	0.142623	GO:0004672;GO:0005524;GO:0006468;GO:0016020;GO:0016021;	-
TRIAE_CS42_4AL_TGACv1_288576_AA0952470	0.0424857	down	0.0428571	GO:0008152;GO:0016740;GO:0016757;GO:0016758;	Glycosyltransferase[Source:UniProtKB/TrEMBL;Acc:W5DSG0]
TRIAE_CS42_3DL_TGACv1_249354_AA0846360	0.0424753	down	0.0933333	GO:0008152;GO:0016491;GO:0055114;GO:0008152;GO:0016491;GO:0055114;GO:0008152;GO:0016491;GO:0055114;GO:0008152;GO:0016491;GO:0055114;	-
TRIAE_CS42_6DS_TGACv1_543176_AA1736550	0.0424145	down	0.141892	GO:0009507;GO:0009535;	-
TRIAE_CS42_2AL_TGACv1_093052_AA0270530	0.0423087	down	0.160931	GO:0005509;GO:0009507;GO:0009523;GO:0009535;GO:0009536;GO:0009579;GO:0009654;GO:0015979;GO:0016020;GO:0019898;	-
TRIAE_CS42_4BL_TGACv1_320605_AA1044440	0.0422727	down	0.15852	-	-
TRIAE_CS42_5DL_TGACv1_435969_AA1456790	0.0422437	down	0.148707	GO:0009507;GO:0009522;GO:0009523;GO:0009535;GO:0009536;GO:0009579;GO:0009637;GO:0009765;GO:0009768;GO:0010114;GO:0010218;GO:0015979;GO:0016020;GO:0016021;GO:0016168;GO:0018298;	"Photosystem I chlorophyll a/b-binding protein 6,chloroplastic [Source:Projected from Arabidopsis thaliana(AT1G19150) UniProtKB/Swiss-Prot;Acc:Q8LCQ4]"
TRIAE_CS42_3DL_TGACv1_250514_AA0869560	0.0421327	down	0.150047	GO:0003735;GO:0005622;GO:0005840;GO:0006412;	"50S ribosomal protein L27, chloroplastic[Source:Projected from Arabidopsis thaliana (AT5G40950)UniProtKB/Swiss-Prot;Acc:Q9FLN4]"
TRIAE_CS42_5AS_TGACv1_394235_AA1279090	0.0420371	down	0	GO:0006812;GO:0015299;GO:0016020;GO:0016021;GO:0055085;GO:1902600;	-
TRIAE_CS42_6BL_TGACv1_501109_AA1613550	0.0420371	down	0	-	-
TRIAE_CS42_2AS_TGACv1_112895_AA0347020	0.0420371	down	0	-	-
TRIAE_CS42_6BS_TGACv1_514227_AA1657240	0.0420371	down	0	GO:0005622;GO:0008270;	-
TRIAE_CS42_7AL_TGACv1_556046_AA1753680	0.0420041	down	0.0733945	GO:0008152;GO:0016740;GO:0016757;GO:0016758;	Glycosyltransferase[Source:UniProtKB/TrEMBL;Acc:A0A1D6BHN3]
TRIAE_CS42_2AS_TGACv1_113985_AA0363090	0.0419854	down	0.112108	GO:0000272;GO:0005975;GO:0008152;GO:0016161;GO:0016787;GO:0016798;GO:0102229;GO:0000272;GO:0005975;GO:0008152;GO:0016161;GO:0016787;GO:0016798;GO:0102229;	Beta-amylase[Source:UniProtKB/TrEMBL;Acc:A0A1D5TQ65]
TRIAE_CS42_4BS_TGACv1_328945_AA1095990	0.0419348	down	0.114407	GO:0003924;GO:0005525;GO:0006614;GO:0008312;GO:0048500;	-
TRIAE_CS42_1AL_TGACv1_001208_AA0026990	0.0419182	down	0.0902778	GO:0009507;	-
TRIAE_CS42_5AL_TGACv1_377407_AA1246570	0.0418904	down	0.13617	GO:0016491;GO:0046872;GO:0055114;GO:0016491;GO:0046872;GO:0055114;GO:0016491;GO:0046872;GO:0055114;GO:0016491;GO:0046872;GO:0055114;	-
TRIAE_CS42_6BS_TGACv1_514828_AA1664830	0.041888	down	0.13217	GO:0016020;GO:0016021;	-
TRIAE_CS42_3B_TGACv1_221134_AA0731520	0.0418227	down	0.0994152	GO:0016788;	-
TRIAE_CS42_5AL_TGACv1_378431_AA1253280	0.0417575	down	0.122449	GO:0009507;GO:0030785;GO:0032259;GO:0009507;GO:0030785;	"[Fructose-bisphosphate aldolase]-lysine N-methyltransferase, chloroplastic [Source:Projected fromArabidopsis thaliana (AT1G14030) UniProtKB/Swiss-Prot;Acc:Q9XI84]"
TRIAE_CS42_3B_TGACv1_227004_AA0820700	0.0416968	down	0.0686275	-	-
TRIAE_CS42_3DS_TGACv1_271731_AA0906950	0.041551	down	0.131313	GO:0009507;GO:0009535;	-
TRIAE_CS42_6AS_TGACv1_485597_AA1548080	0.041551	down	0.131313	GO:0004672;GO:0005509;GO:0005524;GO:0006468;GO:0016020;GO:0016021;GO:0030247;	-
TRIAE_CS42_5DS_TGACv1_457203_AA1483720	0.0415185	down	0.0506329	GO:0016020;GO:0016021;	-
TRIAE_CS42_6BL_TGACv1_500895_AA1611430	0.0415166	down	0.141966	GO:0008152;GO:0008168;GO:0032259;	-
TRIAE_CS42_3AS_TGACv1_212545_AA0701620	0.0412763	down	0.110092	GO:0004222;GO:0006508;GO:0008233;GO:0008237;GO:0016787;GO:0004222;GO:0006508;GO:0008233;GO:0008237;GO:0016787;	-
TRIAE_CS42_1BL_TGACv1_030473_AA0091920	0.0412055	down	0.0988372	GO:0016491;GO:0055114;GO:0016491;GO:0055114;GO:0009443;GO:0009507;GO:0016491;GO:0042821;GO:0050236;GO:0055114;GO:0070402;	"Pyridoxal reductase, chloroplastic[Source:Projected from Arabidopsis thaliana (AT5G53580)UniProtKB/Swiss-Prot;Acc:Q56Y42]"
TRIAE_CS42_2DL_TGACv1_159978_AA0545110	0.0411956	down	0.132867	GO:0003824;	-
TRIAE_CS42_2AL_TGACv1_094597_AA0300180	0.0411878	down	0.127479	GO:0005509;GO:0009523;GO:0009654;GO:0015979;GO:0019898;	"PsbP domain-containing protein 4, chloroplastic[Source:Projected from Arabidopsis thaliana (AT1G77090)UniProtKB/Swiss-Prot;Acc:O49292]"
TRIAE_CS42_4DS_TGACv1_361467_AA1168510	0.0410323	down	0.152833	GO:0003723;GO:0003735;GO:0005634;GO:0005840;GO:0006412;GO:0009409;GO:0009507;GO:0009534;GO:0009535;GO:0009570;GO:0009579;GO:0009955;GO:0015935;GO:0016020;GO:0030529;GO:0032544;GO:0046686;GO:1901259;	-
TRIAE_CS42_4BS_TGACv1_329550_AA1102430	0.0410205	down	0.0727273	GO:0003676;	-
TRIAE_CS42_2BL_TGACv1_130288_AA0408060	0.0410174	down	0.108491	GO:0003824;GO:0006633;GO:0008152;GO:0016740;GO:0016747;	3-oxoacyl-[acyl-carrier-protein] synthase[Source:UniProtKB/TrEMBL;Acc:A0A1D5TZ12]
TRIAE_CS42_3B_TGACv1_221540_AA0743490	0.0409301	down	0.0422535	-	"PAP fibrillin domain containing protein,expressed[Source:UniProtKB/TrEMBL;Acc:D8L9T8]"
TRIAE_CS42_3AL_TGACv1_193789_AA0619760	0.0408574	down	0.0322581	GO:0006508;GO:0008233;	-
TRIAE_CS42_7AS_TGACv1_570031_AA1829080	0.0407633	down	0.0963855	GO:0000166;GO:0005524;GO:0016020;GO:0016021;GO:0016887;	-
TRIAE_CS42_4BS_TGACv1_329699_AA1103360	0.0406627	down	0.133909	GO:0016020;GO:0016021;GO:0055085;GO:0016020;GO:0016021;GO:0055085;GO:0016020;GO:0016021;GO:0055085;GO:0005315;GO:0009507;GO:0009536;GO:0009706;GO:0009941;GO:0010028;GO:0015229;GO:0015882;GO:0016020;GO:0016021;GO:0055085;	"Ascorbate transporter, chloroplastic[Source:Projected from Arabidopsis thaliana (AT4G00370)UniProtKB/Swiss-Prot;Acc:Q8GX78]"
TRIAE_CS42_4AS_TGACv1_308166_AA1026470	0.0406436	down	0.0192308	GO:0003677;	MYB transcription factor 78[Source:UniProtKB/TrEMBL;Acc:W5DWU4]
TRIAE_CS42_2AS_TGACv1_113072_AA0350720	0.0406436	down	0.0192308	-	-
TRIAE_CS42_7AL_TGACv1_556751_AA1770290	0.0406436	down	0.0192308	GO:0003676;GO:0008270;	-
TRIAE_CS42_2BL_TGACv1_131614_AA0429850	0.0406436	down	0.0192308	GO:0004373;GO:0009501;GO:0009507;GO:0009569;GO:0016757;GO:0019252;	"Granule-bound starch synthase 1,chloroplastic/amyloplastic [Source:Projected fromArabidopsis thaliana (AT1G32900) UniProtKB/Swiss-Prot;Acc:Q9MAQ0]"
TRIAE_CS42_3B_TGACv1_221467_AA0741620	0.0406185	down	0.130542	GO:0006457;GO:0015031;	-
TRIAE_CS42_4AL_TGACv1_290814_AA0989620	0.0405529	down	0.131265	GO:0016747;	-
TRIAE_CS42_3DL_TGACv1_250627_AA0871280	0.0405447	down	0.156099	GO:0005975;GO:0016311;GO:0016787;GO:0016791;GO:0042132;	-
TRIAE_CS42_5DL_TGACv1_434588_AA1438390	0.0405347	down	0.149407	-	-
TRIAE_CS42_1AS_TGACv1_019260_AA0064030	0.0404236	down	0.11583	GO:0016020;GO:0016021;GO:0022857;GO:0055085;GO:0016020;GO:0016021;GO:0022857;GO:0055085;	-
TRIAE_CS42_3B_TGACv1_224332_AA0795330	0.0404166	down	0.113821	GO:0000287;GO:0016311;GO:0019509;GO:0043874;GO:0000287;GO:0016311;GO:0019509;GO:0043874;GO:0000287;GO:0016311;GO:0019509;GO:0043874;	-
TRIAE_CS42_6BL_TGACv1_501338_AA1616180	0.0402922	down	0.153626	GO:0005525;GO:0005525;	-
TRIAE_CS42_2BS_TGACv1_146181_AA0457580	0.0402717	down	0.0568182	GO:0046854;	-
TRIAE_CS42_2DL_TGACv1_159162_AA0533640	0.0402023	down	0.132287	GO:0005509;GO:0009523;GO:0009654;GO:0015979;GO:0019898;GO:0005509;GO:0009523;GO:0009654;GO:0015979;GO:0019898;	"PsbP domain-containing protein 4, chloroplastic[Source:Projected from Arabidopsis thaliana (AT1G77090)UniProtKB/Swiss-Prot;Acc:O49292]"
TRIAE_CS42_5DL_TGACv1_435248_AA1447740	0.0401666	down	0.05	GO:0003824;GO:0050662;	-
TRIAE_CS42_7AL_TGACv1_558570_AA1794420	0.0401396	down	0.110132	GO:0000786;GO:0003677;GO:0005634;GO:0005694;GO:0046982;	"Histone H3 [Source:UniProtKB/TrEMBL;Acc:W5AUU5]"""
TRIAE_CS42_5AL_TGACv1_374101_AA1190410	0.0399545	down	0.12426	GO:0016491;GO:0055114;	-
TRIAE_CS42_7BL_TGACv1_577235_AA1869680	0.0398598	down	0.13594	GO:0003735;GO:0005622;GO:0005840;GO:0006412;GO:0030529;	"50S ribosomal protein L24, chloroplastic[Source:Projected from Arabidopsis thaliana (AT5G54600)UniProtKB/Swiss-Prot;Acc:P92959]"
TRIAE_CS42_6AS_TGACv1_488674_AA1576050	0.0397786	down	0.154145	GO:0005516;GO:0006952;GO:0009607;GO:0016020;GO:0016021;	MLO-like protein[Source:UniProtKB/TrEMBL;Acc:W5GHE9]
TRIAE_CS42_5BL_TGACv1_405678_AA1332700	0.039643	down	0.141304	GO:0000160;GO:0005622;GO:0000160;GO:0005622;GO:0000160;GO:0005622;	-
TRIAE_CS42_3B_TGACv1_224749_AA0801000	0.0396151	down	0.126027	GO:0005506;GO:0016705;GO:0020037;GO:0055114;	-
TRIAE_CS42_5DL_TGACv1_433567_AA1416310	0.0396146	down	0.155176	GO:0016020;GO:0016021;	-
TRIAE_CS42_7DS_TGACv1_621538_AA2018830	0.0395943	down	0.147541	GO:0009793;	-
TRIAE_CS42_5DL_TGACv1_433108_AA1402300	0.0395236	down	0.156005	GO:0009522;GO:0009538;GO:0015979;	-
TRIAE_CS42_2DL_TGACv1_161120_AA0556920	0.0394484	down	0.0756303	GO:0005509;GO:0009507;GO:0009523;GO:0009579;GO:0009654;GO:0015979;GO:0019898;GO:0005509;GO:0009523;GO:0009654;GO:0015979;GO:0019898;GO:0005509;GO:0009523;GO:0009654;GO:0015979;GO:0019898;	"PsbP domain-containing protein 2, chloroplastic[Source:Projected from Arabidopsis thaliana (AT2G28605)UniProtKB/Swiss-Prot;Acc:Q8VY52]"
TRIAE_CS42_7DS_TGACv1_622710_AA2044230	0.0394424	down	0.0416667	GO:0008152;GO:0016758;GO:0008152;GO:0016758;	-
TRIAE_CS42_6DL_TGACv1_526442_AA1683630	0.0394424	down	0.0416667	-	-
TRIAE_CS42_3DS_TGACv1_271696_AA0905920	0.0394266	down	0.138315	-	-
TRIAE_CS42_3DS_TGACv1_273156_AA0928990	0.0393402	down	0	GO:0016020;GO:0016021;GO:0016020;GO:0016021;	-
TRIAE_CS42_5AL_TGACv1_376082_AA1231900	0.0393402	down	0	-	"Pentatricopeptide repeat-containing proteinAt2g42920, chloroplastic [Source:Projected fromArabidopsis thaliana (AT2G42920) UniProtKB/Swiss-Prot;Acc:Q9SJG6]"
TRIAE_CS42_6DL_TGACv1_528171_AA1712170	0.0393402	down	0	GO:0003999;GO:0005737;GO:0006168;GO:0009116;GO:0003999;GO:0005737;GO:0006168;GO:0009116;GO:0016020;GO:0016021;	-
TRIAE_CS42_7AL_TGACv1_555988_AA1751820	0.0393235	down	0.149635	GO:0016020;GO:0016021;GO:0055114;	-
TRIAE_CS42_5DL_TGACv1_434012_AA1427170	0.039292	down	0.131749	GO:0004185;GO:0006508;GO:0004185;GO:0006508;GO:0004185;GO:0006508;GO:0004185;GO:0006508;GO:0004185;GO:0006508;	-
TRIAE_CS42_5DL_TGACv1_433937_AA1425650	0.0391575	down	0.031746	GO:0016020;GO:0016021;	-
TRIAE_CS42_4DS_TGACv1_361934_AA1174480	0.0391575	down	0.031746	GO:0009507;	-
TRIAE_CS42_5AL_TGACv1_376557_AA1238460	0.0391575	down	0.031746	-	-
TRIAE_CS42_1DL_TGACv1_061505_AA0197170	0.0391575	down	0.031746	-	-
TRIAE_CS42_1AS_TGACv1_018982_AA0057250	0.0390989	down	0.110169	GO:0003690;GO:0006355;GO:0009507;	-
TRIAE_CS42_4BL_TGACv1_320481_AA1040930	0.0388777	down	0.147235	GO:0004611;GO:0004612;GO:0005524;GO:0006094;GO:0017076;	-
TRIAE_CS42_5DL_TGACv1_433140_AA1403380	0.0388353	down	0.145904	GO:0004124;GO:0005739;GO:0006535;GO:0008652;GO:0016740;GO:0019344;GO:0019499;GO:0050017;	Cysteine synthase[Source:UniProtKB/TrEMBL;Acc:A0A1D5ZKE5]
TRIAE_CS42_3DS_TGACv1_272322_AA0918970	0.0388065	down	0.149228	-	-
TRIAE_CS42_4BS_TGACv1_327872_AA1077210	0.038774	down	0.130719	GO:0003747;GO:0005737;GO:0006415;GO:0016149;	"Peptide chain release factor APG3, chloroplastic[Source:Projected from Arabidopsis thaliana (AT3G62910)UniProtKB/Swiss-Prot;Acc:Q8RX79]"
TRIAE_CS42_5DL_TGACv1_436873_AA1463710	0.0386346	down	0.0188679	-	-
TRIAE_CS42_7DS_TGACv1_621601_AA2020620	0.0386346	down	0.0188679	GO:0016020;GO:0016021;GO:0016020;GO:0016021;	-
TRIAE_CS42_U_TGACv1_641330_AA2092180	0.0385437	down	0.101523	-	-
TRIAE_CS42_3B_TGACv1_220850_AA0721310	0.038484	down	0.149733	GO:0003824;GO:0016020;GO:0016021;GO:0016846;GO:0003824;GO:0016020;GO:0016021;GO:0016846;GO:0003824;GO:0016829;GO:0016846;GO:0047654;	-
TRIAE_CS42_2BL_TGACv1_129404_AA0382240	0.0382343	down	0.0707965	GO:0016020;GO:0016021;	-
TRIAE_CS42_5DL_TGACv1_434112_AA1429590	0.038186	down	0.120846	GO:0003824;GO:0008152;	-
TRIAE_CS42_6AS_TGACv1_485318_AA1543100	0.0381193	down	0.137628	GO:0008152;GO:0016740;GO:0016757;GO:0016758;	Glycosyltransferase[Source:UniProtKB/TrEMBL;Acc:A0A1D6AE54]
TRIAE_CS42_U_TGACv1_640762_AA2072930	0.0380559	down	0.140436	GO:0003677;GO:0003700;GO:0006352;GO:0006355;GO:0009416;GO:0016987;	-
TRIAE_CS42_5BL_TGACv1_404633_AA1306830	0.0379066	down	0.152	GO:0016020;GO:0016021;GO:0016020;GO:0016021;	-
TRIAE_CS42_1AS_TGACv1_019138_AA0061500	0.0377681	down	0.089172	GO:0016788;	-
TRIAE_CS42_U_TGACv1_642023_AA2109740	0.0377644	down	0.0743802	GO:0008152;GO:0016740;GO:0016757;GO:0016758;	Glycosyltransferase[Source:UniProtKB/TrEMBL;Acc:W5AVD4]
TRIAE_CS42_2DS_TGACv1_177436_AA0577080	0.0377644	down	0.0743802	GO:0003333;GO:0005887;GO:0009507;GO:0009706;GO:0015173;GO:0015801;GO:0016020;GO:0016021;	-
TRIAE_CS42_2DS_TGACv1_177322_AA0573360	0.0377606	down	0.152967	-	-
TRIAE_CS42_6DS_TGACv1_543059_AA1734770	0.0377322	down	0.0955056	GO:0016020;GO:0016021;	-
TRIAE_CS42_7AL_TGACv1_557470_AA1781720	0.0377322	down	0.0955056	GO:0000166;GO:0006812;GO:0016020;GO:0016021;GO:0016787;GO:0019829;GO:0030001;GO:0046872;GO:0099132;GO:0000166;GO:0006812;GO:0016020;GO:0016021;GO:0016787;GO:0019829;GO:0099132;GO:0000166;GO:0006812;GO:0016020;GO:0016021;GO:0016787;GO:0019829;GO:0099132;	-
TRIAE_CS42_1AS_TGACv1_019145_AA0061600	0.0377322	down	0.0955056	-	-
TRIAE_CS42_2AS_TGACv1_113886_AA0361890	0.037658	down	0.153441	GO:0009496;GO:0015979;GO:0016020;GO:0016021;GO:0016491;GO:0016679;GO:0022900;GO:0042651;GO:0045158;GO:0051537;GO:0055114;GO:0009496;GO:0015979;GO:0016020;GO:0016021;GO:0016491;GO:0016679;GO:0022900;GO:0042651;GO:0045158;GO:0051537;GO:0055114;	"Cytochrome b6-f complex iron-sulfur subunit,chloroplastic [Source:Projected from Arabidopsis thaliana(AT4G03280) UniProtKB/Swiss-Prot;Acc:Q9ZR03]"
TRIAE_CS42_7BL_TGACv1_578568_AA1897240	0.037636	down	0.0839161	-	-
TRIAE_CS42_5DL_TGACv1_433195_AA1405180	0.0376018	down	0.12809	GO:0003677;GO:0003700;GO:0005634;GO:0006355;GO:0043565;GO:0003677;GO:0003700;GO:0005634;GO:0006355;GO:0043565;GO:0003677;GO:0003700;GO:0005634;GO:0006355;GO:0043565;GO:0003677;GO:0003700;GO:0005634;GO:0006355;GO:0043565;GO:0003677;GO:0003700;GO:0005634;GO:0006355;GO:0043565;	-
TRIAE_CS42_4DL_TGACv1_343177_AA1131150	0.0375444	down	0.151132	GO:0004096;GO:0004601;GO:0006979;GO:0016491;GO:0020037;GO:0042744;GO:0046872;GO:0055114;GO:0098869;	"Catalase [Source:UniProtKB/TrEMBL;Acc:A0A1D5XZK3]"""
TRIAE_CS42_U_TGACv1_641487_AA2096190	0.0375413	down	0.03125	GO:0003824;GO:0009690;GO:0016491;GO:0016614;GO:0019139;GO:0050660;GO:0055114;	Cytokinin dehydrogenase 5 [Source:Projected fromArabidopsis thaliana (AT1G75450) UniProtKB/Swiss-Prot;Acc:Q67YU0]
TRIAE_CS42_3B_TGACv1_225183_AA0805930	0.0375413	down	0.03125	GO:0003824;GO:0009690;GO:0016491;GO:0016614;GO:0019139;GO:0050660;GO:0055114;	-
TRIAE_CS42_1DS_TGACv1_080174_AA0242300	0.0375413	down	0.03125	GO:0016020;GO:0016021;GO:0016788;GO:0016020;GO:0016021;	-
TRIAE_CS42_U_TGACv1_642255_AA2114320	0.0374817	down	0.132855	GO:0003824;GO:0003824;	-
TRIAE_CS42_5AL_TGACv1_374025_AA1188170	0.037449	down	0.114983	GO:0016020;GO:0016021;GO:0016020;GO:0016021;	-
TRIAE_CS42_5DL_TGACv1_433368_AA1411090	0.0373809	down	0.139423	GO:0009523;GO:0009654;GO:0015979;GO:0016020;	Photosystem II reaction center Psb28 protein[Source:UniProtKB/TrEMBL;Acc:A0A1D6S5M2]
TRIAE_CS42_7BL_TGACv1_578664_AA1898450	0.0373493	down	0.144678	GO:0005975;GO:0009507;GO:0009570;GO:0016868;	-
TRIAE_CS42_3AL_TGACv1_193641_AA0616030	0.0372732	down	0.0775194	GO:0003677;GO:0005634;GO:0006351;GO:0006355;GO:0003677;GO:0005634;GO:0006351;GO:0006355;	-
TRIAE_CS42_3AL_TGACv1_194605_AA0636620	0.0372682	down	0.146527	GO:0009507;	-
TRIAE_CS42_3DS_TGACv1_273800_AA0933490	0.0372288	down	0.142598	-	-
TRIAE_CS42_5AL_TGACv1_374048_AA1188790	0.0371498	down	0.0886076	-	-
TRIAE_CS42_2AL_TGACv1_095790_AA0314570	0.0370761	down	0.0860927	GO:0016020;GO:0016021;GO:0055114;GO:0016020;GO:0016021;GO:0055114;	-
TRIAE_CS42_4AL_TGACv1_288999_AA0963090	0.0370103	down	0.126168	GO:0004324;GO:0016491;GO:0055114;GO:0004324;GO:0016491;GO:0055114;	Ferredoxin--NADP reductase[Source:UniProtKB/TrEMBL;Acc:A0A1D5X269]
TRIAE_CS42_3B_TGACv1_226594_AA0817940	0.0369864	down	0.142346	-	-
TRIAE_CS42_1BL_TGACv1_035409_AA0146590	0.0369592	down	0.125301	-	-
TRIAE_CS42_1DS_TGACv1_080483_AA0248810	0.036898	down	0.142736	GO:0000139;GO:0005794;GO:0015018;GO:0016020;GO:0016021;GO:0016740;GO:0071555;GO:0000139;GO:0005794;GO:0015018;GO:0016020;GO:0016021;GO:0016740;GO:0071555;	Glycosyltransferases[Source:UniProtKB/TrEMBL;Acc:A0A1D5T2J7]
TRIAE_CS42_4AL_TGACv1_290630_AA0987640	0.0368838	down	0.113475	GO:0003993;GO:0016311;	-
TRIAE_CS42_6BS_TGACv1_513922_AA1652220	0.0368451	down	0	GO:0004497;GO:0005506;GO:0016020;GO:0016021;GO:0016491;GO:0016705;GO:0020037;GO:0046872;GO:0055114;	-
TRIAE_CS42_2AS_TGACv1_113627_AA0358610	0.0368451	down	0	-	-
TRIAE_CS42_1BS_TGACv1_050181_AA0168710	0.0368451	down	0	GO:0009507;GO:0009534;GO:0009535;GO:0009767;GO:0010598;	"NAD(P)H-quinone oxidoreductase subunit S,chloroplastic [Source:Projected from Arabidopsis thaliana(AT4G23890) UniProtKB/Swiss-Prot;Acc:Q9T0A4]"
TRIAE_CS42_3AS_TGACv1_210742_AA0678170	0.0368451	down	0	GO:0046983;	-
TRIAE_CS42_4BL_TGACv1_320605_AA1044450	0.0367915	down	0.150618	-	Group3 late embryogenesis abundant protein[Source:UniProtKB/TrEMBL;Acc:A7VL25]
TRIAE_CS42_1DL_TGACv1_063118_AA0224160	0.0367423	down	0.0185185	GO:0000166;GO:0004672;GO:0004674;GO:0005524;GO:0006468;GO:0016301;GO:0016310;GO:0016740;	-
TRIAE_CS42_3B_TGACv1_222333_AA0762340	0.0367423	down	0.0185185	GO:0005576;GO:0005618;GO:0009664;GO:0016020;	-
TRIAE_CS42_6AL_TGACv1_473155_AA1529000	0.0366571	down	0.0405405	GO:0005085;GO:0005089;GO:0065009;GO:0080092;GO:0005085;GO:0005089;GO:0065009;	Rop guanine nucleotide exchange factor 14[Source:Projected from Arabidopsis thaliana (AT1G31650)UniProtKB/Swiss-Prot;Acc:Q56WM6]
TRIAE_CS42_1BL_TGACv1_032072_AA0124950	0.0366327	down	0.149614	GO:0016020;GO:0016021;GO:0016311;	-
TRIAE_CS42_4BS_TGACv1_328898_AA1095230	0.0366314	down	0.0979381	GO:0004553;GO:0005576;GO:0005618;GO:0005975;GO:0006073;GO:0008152;GO:0010411;GO:0016740;GO:0016762;GO:0016787;GO:0016798;GO:0042546;GO:0048046;GO:0071555;	Xyloglucan endotransglucosylase/hydrolase[Source:UniProtKB/TrEMBL;Acc:A0A1D5XSR2]
TRIAE_CS42_5AL_TGACv1_376928_AA1242490	0.0365609	down	0.100962	GO:0003677;GO:0003700;GO:0005634;GO:0006351;GO:0006355;	-
TRIAE_CS42_5DS_TGACv1_457092_AA1482170	0.036544	down	0.0880503	GO:0004729;GO:0006779;GO:0006782;GO:0009507;GO:0009534;GO:0009941;GO:0016491;GO:0055114;	"Protoporphyrinogen oxidase 1, chloroplastic[Source:Projected from Arabidopsis thaliana (AT4G01690)UniProtKB/Swiss-Prot;Acc:P55826]"
TRIAE_CS42_U_TGACv1_641662_AA2100750	0.0364179	down	0.0481928	GO:0016788;	-
TRIAE_CS42_1BL_TGACv1_031113_AA0108080	0.0361508	down	0.128049	GO:0005576;GO:0019953;GO:0005576;GO:0019953;	-
TRIAE_CS42_2AL_TGACv1_096719_AA0320910	0.0360989	down	0.091954	GO:0005524;GO:0005737;GO:0006457;GO:0009507;GO:0009570;GO:0009941;GO:0042026;	"Chaperonin 60 subunit beta 4, chloroplastic[Source:Projected from Arabidopsis thaliana (AT1G26230)UniProtKB/Swiss-Prot;Acc:Q9C667]"
TRIAE_CS42_3DS_TGACv1_271571_AA0902780	0.0360981	down	0.136187	GO:0009507;GO:0009535;GO:0009579;GO:0009941;GO:0032544;GO:0080158;	"50S ribosomal protein 5, chloroplastic[Source:Projected from Arabidopsis thaliana (AT3G56910)UniProtKB/Swiss-Prot;Acc:Q9LER7]"
TRIAE_CS42_1BL_TGACv1_030333_AA0087170	0.0360401	down	0.0898204	GO:0004672;GO:0005524;GO:0006468;GO:0016020;GO:0016021;	-
TRIAE_CS42_6BL_TGACv1_501243_AA1615170	0.0359691	down	0.136364	GO:0009409;GO:0009507;GO:0009522;GO:0009523;GO:0009535;GO:0009536;GO:0009579;GO:0009644;GO:0009645;GO:0009765;GO:0009768;GO:0009782;GO:0015979;GO:0016020;GO:0016021;GO:0016168;GO:0018298;GO:0031409;GO:0042803;	"Photosystem I chlorophyll a/b-binding protein 5,chloroplastic [Source:Projected from Arabidopsis thaliana(AT1G45474) UniProtKB/Swiss-Prot;Acc:Q9C639]"
TRIAE_CS42_4DS_TGACv1_361895_AA1173980	0.0359548	down	0.105485	GO:0003677;GO:0003677;GO:0003677;	-
TRIAE_CS42_3B_TGACv1_222184_AA0759220	0.0359329	down	0.132701	-	-
TRIAE_CS42_5AS_TGACv1_392949_AA1266670	0.0359241	down	0.133231	GO:0030001;GO:0046872;	-
TRIAE_CS42_3DL_TGACv1_252403_AA0889870	0.0358983	down	0.139489	GO:0016020;GO:0016021;GO:0016020;GO:0016021;	-
TRIAE_CS42_4BS_TGACv1_329631_AA1102810	0.0358596	down	0.134286	GO:0005982;GO:0009507;GO:0009570;GO:0043036;GO:2001070;	-
TRIAE_CS42_4DL_TGACv1_343143_AA1130500	0.0357695	down	0.12285	-	-
TRIAE_CS42_6AL_TGACv1_472885_AA1526950	0.0355898	down	0.115625	GO:0008270;	Pentatricopeptide repeat-containing proteinAt1g31920 [Source:Projected from Arabidopsis thaliana(AT1G31920) UniProtKB/Swiss-Prot;Acc:Q9C6T2]
TRIAE_CS42_7AS_TGACv1_569496_AA1817490	0.0354487	down	0.146973	GO:0003676;GO:0003723;GO:0003676;GO:0003723;	-
TRIAE_CS42_5DS_TGACv1_458158_AA1492430	0.0354332	down	0.140934	GO:0005506;GO:0016020;GO:0016021;GO:0046872;	-
TRIAE_CS42_1DS_TGACv1_081630_AA0262070	0.0352632	down	0.047619	GO:0003677;GO:0003677;GO:0003677;	-
TRIAE_CS42_4AL_TGACv1_288267_AA0942860	0.0350241	down	0.134289	GO:0003824;GO:0008152;GO:0009507;GO:0009536;GO:0009570;GO:0016311;GO:0016787;GO:0047538;	-
TRIAE_CS42_5DL_TGACv1_433034_AA1399050	0.0350097	down	0.0816327	GO:0004672;GO:0005524;GO:0006468;GO:0043531;GO:0004672;GO:0005524;GO:0006468;GO:0043531;	-
TRIAE_CS42_3AL_TGACv1_195476_AA0650030	0.0350039	down	0.0642202	-	-
TRIAE_CS42_6BL_TGACv1_499425_AA1582300	0.0350039	down	0.0642202	GO:0046983;GO:0046983;	-
TRIAE_CS42_2DL_TGACv1_160953_AA0555580	0.0349974	down	0.0594059	-	-
TRIAE_CS42_7DL_TGACv1_603581_AA1985920	0.0349974	down	0.0594059	GO:0003824;GO:0004553;GO:0005975;GO:0008152;GO:0016787;GO:0016798;GO:0030246;GO:0003824;GO:0004553;GO:0005975;GO:0008152;GO:0016787;GO:0016798;GO:0030246;	-
TRIAE_CS42_5DL_TGACv1_433013_AA1398110	0.0349591	down	0.0181818	GO:0003677;GO:0003700;GO:0005634;GO:0006351;GO:0006355;	"CBFIIId-D19 [Source:UniProtKB/TrEMBL;Acc:A0MPK6]"""
TRIAE_CS42_6AS_TGACv1_485977_AA1555110	0.0349591	down	0.0181818	GO:0004751;GO:0009052;	-
TRIAE_CS42_U_TGACv1_640717_AA2070760	0.0348904	down	0.116618	GO:0005524;	-
TRIAE_CS42_5DL_TGACv1_433143_AA1403420	0.0347855	down	0.131173	GO:0009507;GO:0009534;GO:0009535;	"Rhodanese-like domain-containing protein 9,chloroplastic [Source:Projected from Arabidopsis thaliana(AT2G42220) UniProtKB/Swiss-Prot;Acc:O48529]"
TRIAE_CS42_3DS_TGACv1_272083_AA0914300	0.0347485	down	0.140591	GO:0000162;GO:0003824;GO:0004834;GO:0006568;GO:0008152;GO:0000162;GO:0003824;GO:0004834;GO:0006568;GO:0008152;	-
TRIAE_CS42_5BL_TGACv1_406054_AA1339930	0.0346898	down	0.0942408	GO:0016491;GO:0055114;	-
TRIAE_CS42_3B_TGACv1_732371_AA2173990	0.0346898	down	0.0942408	GO:0006869;GO:0008289;	Non-specific lipid-transfer protein[Source:UniProtKB/TrEMBL;Acc:Q1KMV0]
TRIAE_CS42_6AL_TGACv1_471873_AA1515590	0.0346332	down	0.141051	GO:0003676;	-
TRIAE_CS42_5BL_TGACv1_405026_AA1318000	0.0345977	down	0.122066	-	-
TRIAE_CS42_4BS_TGACv1_329104_AA1097840	0.0345797	down	0.147266	GO:0003824;GO:0003824;	-
TRIAE_CS42_3B_TGACv1_222744_AA0769900	0.0345415	down	0.030303	GO:0016788;	-
TRIAE_CS42_6DL_TGACv1_526696_AA1690120	0.0345415	down	0.030303	GO:0004177;GO:0006508;GO:0008233;GO:0008235;GO:0016787;GO:0046872;GO:0070006;GO:0070084;	Methionine aminopeptidase[Source:UniProtKB/TrEMBL;Acc:A0A1D6B4U4]
TRIAE_CS42_3DL_TGACv1_249373_AA0846930	0.0345347	down	0	-	-
TRIAE_CS42_3AL_TGACv1_195097_AA0644720	0.0345347	down	0	GO:0016491;GO:0046872;GO:0055114;	GA2ox3-1 protein[Source:UniProtKB/TrEMBL;Acc:F2VSI7]
TRIAE_CS42_2DL_TGACv1_158175_AA0511360	0.0345232	down	0.0903955	-	-
TRIAE_CS42_3AS_TGACv1_211594_AA0692070	0.0344767	down	0.11828	GO:0009507;GO:0009535;	-
TRIAE_CS42_7BL_TGACv1_577050_AA1864050	0.034391	down	0.140687	GO:0008152;GO:0009507;GO:0009570;GO:0009941;GO:0016787;	-
TRIAE_CS42_3B_TGACv1_223089_AA0776350	0.0343864	down	0.075188	GO:0009507;GO:0009579;GO:0031977;	-
TRIAE_CS42_3B_TGACv1_223231_AA0778550	0.0343803	down	0.0985915	GO:0000166;GO:0004672;GO:0004674;GO:0005524;GO:0006468;GO:0007165;GO:0016301;GO:0016310;GO:0016740;	Non-specific serine/threonine protein kinase[Source:UniProtKB/TrEMBL;Acc:A0A1D5W1K6]
TRIAE_CS42_3AL_TGACv1_195804_AA0654230	0.0343802	down	0.108696	-	-
TRIAE_CS42_5DL_TGACv1_434243_AA1432530	0.0343379	down	0.110345	GO:0005215;GO:0016020;GO:0016021;GO:0022857;GO:0055085;GO:0005215;GO:0016020;GO:0016021;GO:0022857;GO:0055085;	-
TRIAE_CS42_4BL_TGACv1_321921_AA1066790	0.0342408	down	0.0858896	-	-
TRIAE_CS42_5DL_TGACv1_433611_AA1417600	0.0342203	down	0.09375	GO:0008168;GO:0032259;	-
TRIAE_CS42_3DS_TGACv1_273595_AA0932380	0.0341526	down	0.115044	-	-
TRIAE_CS42_7DS_TGACv1_623436_AA2053150	0.0341047	down	0.0394737	-	-
TRIAE_CS42_2DL_TGACv1_158753_AA0525440	0.0340897	down	0.143981	-	-
TRIAE_CS42_1DL_TGACv1_062818_AA0220440	0.0340793	down	0.105469	GO:0009507;GO:0009658;GO:0009706;GO:0009853;GO:0009941;GO:0016020;GO:0016021;GO:0043879;GO:0097339;GO:1901974;GO:1901975;	"Plastidal glycolate/glycerate translocator 1,chloroplastic [Source:Projected from Arabidopsis thaliana(AT1G32080) UniProtKB/Swiss-Prot;Acc:Q9FVQ4]"
TRIAE_CS42_5DL_TGACv1_435569_AA1452140	0.0340771	down	0.106464	GO:0009507;GO:0009522;GO:0009523;GO:0009535;GO:0009536;GO:0009579;GO:0009765;GO:0015979;GO:0016020;GO:0016021;GO:0016168;GO:0018298;GO:0009507;GO:0009522;GO:0009523;GO:0009535;GO:0009536;GO:0009579;GO:0009637;GO:0009765;GO:0010218;GO:0015979;GO:0016020;GO:0016021;GO:0016168;GO:0018298;GO:0009507;GO:0009522;GO:0009523;GO:0009535;GO:0009536;GO:0009579;GO:0009765;GO:0015979;GO:0016020;GO:0016021;GO:…	"Chlorophyll a-b binding protein, chloroplastic[Source:UniProtKB/TrEMBL;Acc:W5FVA0]"
TRIAE_CS42_1DL_TGACv1_064543_AA0234810	0.0340734	down	0.127434	-	-
TRIAE_CS42_6AL_TGACv1_472990_AA1527900	0.034046	down	0.128713	GO:0009507;GO:0009534;GO:0009535;GO:0009579;	"Thylakoid lumenal protein TL20.3, chloroplastic[Source:Projected from Arabidopsis thaliana (AT1G12250)UniProtKB/Swiss-Prot;Acc:Q8H1Q1]"
TRIAE_CS42_5AL_TGACv1_376467_AA1237310	0.0337348	down	0.123984	GO:0000272;GO:0005975;GO:0008152;GO:0016161;GO:0016787;GO:0016798;GO:0102229;GO:0000272;GO:0005975;GO:0008152;GO:0016161;GO:0016787;GO:0016798;GO:0102229;	Beta-amylase[Source:UniProtKB/TrEMBL;Acc:A0A1D5YMH3]
TRIAE_CS42_2AS_TGACv1_113144_AA0352030	0.0337256	down	0.104	GO:0009507;GO:0009579;GO:0031977;	-
TRIAE_CS42_4DL_TGACv1_344375_AA1146650	0.0337142	down	0.145822	GO:0004611;GO:0004612;GO:0005524;GO:0006094;GO:0017076;GO:0004611;GO:0004612;GO:0005524;GO:0006094;GO:0017076;	-
TRIAE_CS42_3AL_TGACv1_194012_AA0624520	0.0336836	down	0.122271	GO:0009507;GO:0009535;GO:0009817;GO:0009941;GO:0010258;GO:0016020;GO:0016655;GO:0055114;	"NAD(P)H-quinone oxidoreductase subunit N,chloroplastic [Source:Projected from Arabidopsis thaliana(AT5G58260) UniProtKB/Swiss-Prot;Acc:Q9LVM2]"
TRIAE_CS42_5AL_TGACv1_375983_AA1229970	0.0336695	down	0.128931	GO:0003676;	-
TRIAE_CS42_4BL_TGACv1_320561_AA1043350	0.0336504	down	0.141812	GO:0004672;GO:0005524;GO:0006468;GO:0016020;GO:0016021;	-
TRIAE_CS42_2DL_TGACv1_159544_AA0539590	0.0336252	down	0.114943	GO:0009507;GO:0009534;GO:0009535;GO:0009941;GO:0016020;	"Probable plastid-lipid-associated protein 12,chloroplastic [Source:Projected from Arabidopsis thaliana(AT1G51110) UniProtKB/Swiss-Prot;Acc:Q8LAP6]"
TRIAE_CS42_3AS_TGACv1_212499_AA0701270	0.0336021	down	0.129376	-	-
TRIAE_CS42_5DL_TGACv1_434067_AA1428270	0.0334941	down	0.133708	GO:0003676;	-
TRIAE_CS42_4AS_TGACv1_306585_AA1010670	0.0334686	down	0.0828025	-	-
TRIAE_CS42_4BL_TGACv1_320442_AA1039270	0.0333462	down	0.141716	GO:0003824;GO:0004750;GO:0005975;GO:0006098;GO:0008152;GO:0016853;GO:0016857;GO:0046872;	Ribulose-phosphate 3-epimerase[Source:UniProtKB/TrEMBL;Acc:W5E5Z3]
TRIAE_CS42_2DS_TGACv1_179360_AA0606540	0.0333261	down	0.0672269	GO:0000166;GO:0004672;GO:0004674;GO:0005524;GO:0006468;	-
TRIAE_CS42_4BL_TGACv1_321178_AA1056700	0.0333105	down	0.128	-	-
TRIAE_CS42_6AL_TGACv1_474658_AA1535710	0.0332446	down	0.118932	GO:0009534;GO:0009535;	-
TRIAE_CS42_4BL_TGACv1_321579_AA1062450	0.0331493	down	0.0298507	GO:0016020;GO:0016021;GO:0016192;	-
TRIAE_CS42_3B_TGACv1_220592_AA0710100	0.0330523	down	0.118227	GO:0030246;GO:2001070;	-
TRIAE_CS42_5AL_TGACv1_377045_AA1243510	0.0328817	down	0.122736	GO:0003676;GO:0003723;GO:0003676;GO:0003723;	-
TRIAE_CS42_2AS_TGACv1_114832_AA0369630	0.0328514	down	0.0867052	GO:0016020;GO:0016021;	-
TRIAE_CS42_5DL_TGACv1_435570_AA1452160	0.0328181	down	0.0526316	GO:0004672;GO:0005524;GO:0006468;GO:0016020;GO:0016021;GO:0004672;GO:0005524;GO:0006468;GO:0009507;	-
TRIAE_CS42_4DL_TGACv1_343658_AA1137790	0.03272	down	0.0904255	GO:0008839;GO:0009089;GO:0009507;GO:0009570;GO:0019684;GO:0055114;GO:0008839;GO:0009089;GO:0055114;	-
TRIAE_CS42_4AL_TGACv1_289316_AA0969030	0.0325851	down	0.0666667	GO:0003677;GO:0003677;	-
TRIAE_CS42_4AL_TGACv1_291783_AA0996600	0.0325515	down	0.107266	GO:0016491;GO:0055114;	-
TRIAE_CS42_1DL_TGACv1_063052_AA0223380	0.0325515	down	0.107266	GO:0008152;GO:0016787;	-
TRIAE_CS42_2DL_TGACv1_157900_AA0501050	0.0325057	down	0.131818	GO:0005622;GO:0008270;	-
TRIAE_CS42_7BS_TGACv1_592980_AA1947030	0.0324246	down	0.113889	GO:0005509;GO:0016020;GO:0016021;GO:0055085;	-
TRIAE_CS42_U_TGACv1_640933_AA2079760	0.0323935	down	0	GO:0004672;GO:0005509;GO:0005524;GO:0006468;GO:0016020;GO:0016021;GO:0030247;	-
TRIAE_CS42_4BL_TGACv1_320799_AA1049040	0.0323935	down	0	GO:0005506;GO:0016705;GO:0020037;GO:0055114;	-
TRIAE_CS42_4DL_TGACv1_343223_AA1131710	0.0323935	down	0	GO:0003677;	-
TRIAE_CS42_2DL_TGACv1_158390_AA0517360	0.0323614	down	0.0963303	GO:0005509;GO:0009523;GO:0009654;GO:0015979;GO:0019898;	-
TRIAE_CS42_2AL_TGACv1_093131_AA0272880	0.0323407	down	0.0576923	-	-
TRIAE_CS42_5AL_TGACv1_378124_AA1251350	0.0322788	down	0.125817	GO:0009507;GO:0009534;GO:0009535;GO:0016020;GO:0016021;	"Rhodanese-like domain-containing protein 9,chloroplastic [Source:Projected from Arabidopsis thaliana(AT2G42220) UniProtKB/Swiss-Prot;Acc:O48529]"
TRIAE_CS42_3DL_TGACv1_251646_AA0883480	0.0322721	down	0.12601	-	-
TRIAE_CS42_2AS_TGACv1_112278_AA0334690	0.0321096	down	0.126888	GO:0016491;GO:0055114;	-
TRIAE_CS42_2BL_TGACv1_132010_AA0434470	0.0320725	down	0.108974	GO:0015267;GO:0016020;GO:0016021;GO:0055085;	-
TRIAE_CS42_3DL_TGACv1_251797_AA0885060	0.0320404	down	0.117225	-	-
TRIAE_CS42_5DS_TGACv1_458520_AA1493910	0.0320323	down	0.135556	GO:0009507;GO:0009535;GO:0010598;GO:0016020;GO:0016021;	"NAD(P)H-quinone oxidoreductase subunit U,chloroplastic [Source:Projected from Arabidopsis thaliana(AT5G21430) UniProtKB/Swiss-Prot;Acc:Q84VQ4]"
TRIAE_CS42_7BS_TGACv1_592624_AA1941680	0.0320171	down	0.125206	GO:0005509;GO:0009507;GO:0009523;GO:0009535;GO:0009579;GO:0009654;GO:0015979;GO:0019898;GO:0031977;	"PsbP domain-containing protein 3, chloroplastic[Source:Projected from Arabidopsis thaliana (AT1G76450)UniProtKB/Swiss-Prot;Acc:Q9S720]"
TRIAE_CS42_2BS_TGACv1_149117_AA0496310	0.0319334	down	0.112069	GO:0009055;GO:0020037;GO:0022900;GO:0046872;	"Cytochrome c6, chloroplastic [Source:Projected fromArabidopsis thaliana (AT5G45040) UniProtKB/Swiss-Prot;Acc:Q93VA3]"
TRIAE_CS42_3AL_TGACv1_194092_AA0626230	0.0318874	down	0.136334	-	-
TRIAE_CS42_3AL_TGACv1_194213_AA0628750	0.0318803	down	0.119306	GO:0009414;GO:0009507;GO:0009535;GO:0009579;GO:0009658;GO:0010286;GO:0016020;GO:0016021;GO:0042538;GO:0048564;GO:0080183;GO:0016020;GO:0016021;	"Ycf3-interacting protein 1, chloroplastic[Source:Projected from Arabidopsis thaliana (AT5G44650)UniProtKB/Swiss-Prot;Acc:Q9LU01]"
TRIAE_CS42_5BL_TGACv1_405098_AA1319840	0.0318707	down	0.137913	GO:0098807;	"Protein TIC 62, chloroplastic [Source:Projectedfrom Arabidopsis thaliana (AT3G18890) UniProtKB/Swiss-Prot;Acc:Q8H0U5]"
TRIAE_CS42_1DL_TGACv1_063491_AA0227880	0.0317899	down	0.136747	GO:0008299;GO:0015979;GO:0016740;GO:0016765;GO:0008299;GO:0015979;GO:0016740;GO:0016765;	-
TRIAE_CS42_4AL_TGACv1_289933_AA0978970	0.031763	down	0.0384615	GO:0004497;GO:0005506;GO:0016491;GO:0016705;GO:0020037;GO:0046872;GO:0055114;	-
TRIAE_CS42_5AL_TGACv1_375323_AA1219890	0.0316172	down	0.124161	-	-
TRIAE_CS42_2AS_TGACv1_113290_AA0354140	0.0316037	down	0.122744	GO:0003824;GO:0003849;GO:0008652;GO:0009073;GO:0009423;GO:0009507;GO:0009536;GO:0016740;GO:0003824;GO:0003849;GO:0008652;GO:0009073;GO:0009423;GO:0009507;GO:0009536;GO:0016740;GO:0003849;GO:0008652;GO:0009073;GO:0009423;GO:0009507;GO:0009536;GO:0016740;	Phospho-2-dehydro-3-deoxyheptonate aldolase[Source:UniProtKB/TrEMBL;Acc:A0A1D5TN88]
TRIAE_CS42_2DS_TGACv1_177150_AA0566860	0.0315991	down	0.130137	GO:0004497;GO:0005506;GO:0016491;GO:0016705;GO:0020037;GO:0046872;GO:0055114;	-
TRIAE_CS42_7DL_TGACv1_605311_AA2005980	0.0315389	down	0.119149	GO:0003735;GO:0005622;GO:0005840;GO:0006412;GO:0030529;GO:0003735;GO:0005622;GO:0005840;GO:0006412;GO:0030529;	"50S ribosomal protein L24, chloroplastic[Source:Projected from Arabidopsis thaliana (AT5G54600)UniProtKB/Swiss-Prot;Acc:P92959]"
TRIAE_CS42_6DL_TGACv1_526988_AA1696740	0.0314545	down	0.0978723	GO:0046983;GO:0046983;	-
TRIAE_CS42_3AS_TGACv1_211312_AA0688420	0.0313455	down	0.0964912	GO:0016020;GO:0016021;GO:0016020;GO:0016021;	-
TRIAE_CS42_7BS_TGACv1_592882_AA1945670	0.0313047	down	0.0807453	-	-
TRIAE_CS42_6AL_TGACv1_471630_AA1512040	0.031212	down	0.118998	GO:0000413;GO:0003755;GO:0009507;GO:0009535;GO:0009579;GO:0016853;GO:0000413;GO:0003755;GO:0016853;	"Photosynthetic NDH subunit of lumenal location 4,chloroplastic [Source:Projected from Arabidopsis thaliana(AT4G39710) UniProtKB/Swiss-Prot;Acc:Q9SCY3]"
TRIAE_CS42_6DS_TGACv1_542968_AA1733470	0.0311641	down	0.121818	GO:0000166;GO:0004672;GO:0004674;GO:0005524;GO:0006468;GO:0016020;GO:0016021;GO:0016301;GO:0016310;GO:0016740;	-
TRIAE_CS42_5BL_TGACv1_405231_AA1322880	0.0310809	down	0.0934579	GO:0003824;GO:0005975;GO:0009507;GO:0009773;GO:0010628;GO:0016020;GO:0030246;	Protein NDH-DEPENDENT CYCLIC ELECTRON FLOW 5[Source:Projected from Arabidopsis thaliana (AT1G55370)UniProtKB/Swiss-Prot;Acc:Q9C503]
TRIAE_CS42_7BL_TGACv1_576868_AA1857750	0.0310751	down	0.10453	GO:0016020;GO:0016021;	-
TRIAE_CS42_3DS_TGACv1_272158_AA0915860	0.031041	down	0.122124	-	-
TRIAE_CS42_5DL_TGACv1_433720_AA1420530	0.0310175	down	0.0614035	GO:0008270;GO:0016491;GO:0046872;GO:0055114;GO:0008270;GO:0016491;GO:0046872;GO:0055114;GO:0008270;GO:0016491;GO:0046872;GO:0055114;	-
TRIAE_CS42_4DL_TGACv1_345086_AA1151560	0.0310041	down	0.0515464	GO:0016740;GO:0016757;GO:0016740;GO:0016757;	Hexosyltransferase[Source:UniProtKB/TrEMBL;Acc:A0A1D5Y3Z2]
TRIAE_CS42_5AL_TGACv1_375818_AA1227510	0.0310041	down	0.0515464	-	-
TRIAE_CS42_5DL_TGACv1_432941_AA1395420	0.0309687	down	0.131256	GO:0003676;	-
TRIAE_CS42_3B_TGACv1_220848_AA0721220	0.0308923	down	0.112299	GO:0004553;GO:0005975;GO:0016787;GO:0004553;GO:0005975;GO:0016787;GO:0004553;GO:0005975;GO:0016787;GO:0004553;GO:0005975;GO:0016787;GO:0004553;GO:0005975;GO:0016787;GO:0004553;GO:0005975;GO:0016787;GO:0004553;GO:0005975;GO:0016787;	-
TRIAE_CS42_3B_TGACv1_223256_AA0779120	0.0308037	down	0.130604	GO:0003735;GO:0005840;GO:0006412;GO:0030529;	-
TRIAE_CS42_6BL_TGACv1_502163_AA1623470	0.0307911	down	0.0802469	GO:0009579;GO:0009579;	-
TRIAE_CS42_2BL_TGACv1_129711_AA0393450	0.0307911	down	0.0802469	-	-
TRIAE_CS42_2DL_TGACv1_159439_AA0538390	0.0305323	down	0.127024	-	-
TRIAE_CS42_7AL_TGACv1_556399_AA1762230	0.0304075	down	0	GO:0004190;GO:0006508;GO:0008233;GO:0016787;	-
TRIAE_CS42_4DS_TGACv1_362836_AA1182360	0.03039	down	0.140284	GO:0003824;GO:0004372;GO:0006545;GO:0006730;GO:0016740;GO:0030170;GO:0035999;GO:0003824;GO:0004372;GO:0006545;GO:0006730;GO:0016740;GO:0030170;GO:0035999;GO:0003824;GO:0004372;GO:0006545;GO:0006730;GO:0016740;GO:0030170;GO:0035999;GO:0003824;GO:0004372;GO:0006545;GO:0006730;GO:0016740;GO:0030170;GO:0035999;	Serine hydroxymethyltransferase[Source:UniProtKB/TrEMBL;Acc:A0A0C4BJE5]
TRIAE_CS42_4DL_TGACv1_343039_AA1128130	0.0301943	down	0.0172414	GO:0003333;GO:0005887;GO:0015173;GO:0015801;GO:0016020;GO:0016021;GO:0003333;GO:0005887;GO:0015173;GO:0015801;GO:0016020;GO:0016021;	-
TRIAE_CS42_U_TGACv1_642223_AA2113720	0.0301943	down	0.0172414	GO:0005507;GO:0008131;GO:0009308;GO:0016491;GO:0046872;GO:0048038;GO:0055114;	Amine oxidase[Source:UniProtKB/TrEMBL;Acc:A0A1D6DF38]
TRIAE_CS42_7AL_TGACv1_557798_AA1786240	0.0301634	down	0.131976	-	"Photosystem II stability/assembly factor HCF136,chloroplastic [Source:Projected from Arabidopsis thaliana(AT5G23120) UniProtKB/Swiss-Prot;Acc:O82660]"
TRIAE_CS42_2BL_TGACv1_129300_AA0377250	0.0301117	down	0.0449438	GO:0005509;GO:0009507;GO:0009523;GO:0009579;GO:0009654;GO:0015979;GO:0019898;	"PsbP domain-containing protein 2, chloroplastic[Source:Projected from Arabidopsis thaliana (AT2G28605)UniProtKB/Swiss-Prot;Acc:Q8VY52]"
TRIAE_CS42_U_TGACv1_643237_AA2129560	0.029975	down	0.114219	GO:0004407;GO:0005634;GO:0006351;GO:0006355;GO:0016569;GO:0016575;GO:0016787;GO:0032041;GO:0070932;GO:0004407;GO:0005634;GO:0005829;GO:0006351;GO:0006355;GO:0009507;GO:0016569;GO:0016575;GO:0016787;GO:0032041;GO:0042903;GO:0043014;GO:0043621;GO:0048487;GO:0051721;GO:0070932;GO:0090042;	Histone deacetylase 14 [Source:Projected fromArabidopsis thaliana (AT4G33470) UniProtKB/Swiss-Prot;Acc:Q941D6]
TRIAE_CS42_7AS_TGACv1_569084_AA1806860	0.0299009	down	0.119857	GO:0005216;GO:0005244;GO:0005249;GO:0005267;GO:0005622;GO:0006811;GO:0006813;GO:0016020;GO:0016021;GO:0034765;GO:0035556;GO:0055085;GO:0071805;	-
TRIAE_CS42_7AL_TGACv1_557197_AA1777940	0.0298758	down	0.119565	GO:0004553;GO:0005576;GO:0005618;GO:0005975;GO:0006073;GO:0008152;GO:0010411;GO:0016740;GO:0016762;GO:0016787;GO:0016798;GO:0042546;GO:0048046;GO:0071555;	Xyloglucan endotransglucosylase/hydrolase[Source:UniProtKB/TrEMBL;Acc:A0A1D6BMC0]
TRIAE_CS42_5BL_TGACv1_409011_AA1365200	0.0298533	down	0.128514	GO:0009295;GO:0009507;GO:0009508;GO:0042793;GO:0045893;	-
TRIAE_CS42_6DL_TGACv1_527410_AA1703530	0.0298426	down	0.138497	GO:0000166;GO:0004672;GO:0004674;GO:0005524;GO:0006468;GO:0016020;GO:0016021;GO:0016301;GO:0016310;GO:0016740;	-
TRIAE_CS42_2AS_TGACv1_112371_AA0336650	0.0298026	down	0.13006	GO:0005524;GO:0005737;GO:0006457;GO:0042026;	-
TRIAE_CS42_7AS_TGACv1_569503_AA1817670	0.0297763	down	0.139383	GO:0003824;GO:0008152;GO:0003824;GO:0004802;GO:0008152;	-
TRIAE_CS42_5AL_TGACv1_376895_AA1242150	0.0296911	down	0.135179	GO:0003824;GO:0004807;GO:0005739;GO:0005829;GO:0006096;GO:0006642;GO:0008152;GO:0009507;GO:0009570;GO:0009579;GO:0009658;GO:0009941;GO:0019563;GO:0032504;GO:0046166;GO:0048046;GO:0080022;	"Triosephosphate isomerase, chloroplastic[Source:Projected from Arabidopsis thaliana (AT2G21170)UniProtKB/Swiss-Prot;Acc:Q9SKP6]"
TRIAE_CS42_3DS_TGACv1_272092_AA0914500	0.0296831	down	0.125616	-	-
TRIAE_CS42_2BL_TGACv1_129339_AA0379370	0.0296158	down	0.108262	GO:0004672;GO:0005509;GO:0005524;GO:0006468;GO:0016020;GO:0016021;GO:0030247;	-
TRIAE_CS42_3DL_TGACv1_251241_AA0879200	0.0296122	down	0.0375	GO:0004553;GO:0005975;GO:0008152;GO:0016787;GO:0016798;GO:0004553;GO:0005975;GO:0008152;GO:0016787;GO:0016798;	-
TRIAE_CS42_5BS_TGACv1_423221_AA1371440	0.0296057	down	0.0944206	GO:0004497;GO:0005506;GO:0016491;GO:0016705;GO:0020037;GO:0046872;GO:0055114;	-
TRIAE_CS42_5BL_TGACv1_404678_AA1308190	0.0296031	down	0.122356	GO:0003735;GO:0005840;GO:0006412;GO:0030529;	"30S ribosomal protein S9, chloroplastic[Source:Projected from Arabidopsis thaliana (AT1G74970)UniProtKB/Swiss-Prot;Acc:Q9XJ27]"
TRIAE_CS42_5DL_TGACv1_433037_AA1399310	0.0294986	down	0.125307	GO:0003735;GO:0005622;GO:0005840;GO:0006412;	-
TRIAE_CS42_U_TGACv1_644212_AA2138060	0.0294374	down	0.0954357	-	-
TRIAE_CS42_5DL_TGACv1_433048_AA1399740	0.029358	down	0.0285714	GO:0016872;GO:0080167;GO:0016872;	Probable chalcone--flavonone isomerase 3[Source:Projected from Arabidopsis thaliana (AT5G05270)UniProtKB/Swiss-Prot;Acc:Q8VZW3]
TRIAE_CS42_6AS_TGACv1_486653_AA1563710	0.029358	down	0.0285714	GO:0004497;GO:0005506;GO:0016020;GO:0016021;GO:0016491;GO:0016705;GO:0020037;GO:0046872;GO:0055114;	-
TRIAE_CS42_1AL_TGACv1_001670_AA0033830	0.029358	down	0.0285714	-	-
TRIAE_CS42_6DL_TGACv1_526602_AA1688040	0.0291811	down	0.102041	-	-
TRIAE_CS42_3AS_TGACv1_212968_AA0704400	0.0291707	down	0.0555556	GO:0003676;GO:0008270;GO:0016818;	-
TRIAE_CS42_5BL_TGACv1_407243_AA1354730	0.0291247	down	0.130008	-	-
TRIAE_CS42_3B_TGACv1_222400_AA0763920	0.0291003	down	0.0992647	GO:0003677;GO:0003700;GO:0005634;GO:0006351;GO:0006355;	-
TRIAE_CS42_3B_TGACv1_222766_AA0770250	0.0289599	down	0.122159	GO:0006629;GO:0008374;	-
TRIAE_CS42_7DL_TGACv1_603602_AA1986200	0.0289383	down	0.105422	-	-
TRIAE_CS42_5DL_TGACv1_434630_AA1439130	0.0288981	down	0.134036	GO:0008757;GO:0032259;	-
TRIAE_CS42_3DL_TGACv1_251611_AA0883060	0.0288393	down	0.0783133	GO:0004857;GO:0016020;GO:0016021;GO:0043086;	-
TRIAE_CS42_3AL_TGACv1_195748_AA0653430	0.0288189	down	0.123916	GO:0009507;GO:0009515;GO:0009534;GO:0009535;GO:0010027;GO:0010196;GO:0016020;GO:0016021;GO:0090391;	-
TRIAE_CS42_3DS_TGACv1_272245_AA0917710	0.0287806	down	0.0169492	GO:0016787;	-
TRIAE_CS42_2BL_TGACv1_132648_AA0438860	0.0287693	down	0.135818	GO:0003824;GO:0008152;GO:0042819;GO:0042823;	Pyridoxal 5'-phosphate synthase-like subunit PDX1.2[Source:Projected from Arabidopsis thaliana (AT3G16050)UniProtKB/Swiss-Prot;Acc:Q9ZNR6]
TRIAE_CS42_2DS_TGACv1_178991_AA0603290	0.0287316	down	0.109694	GO:0051513;GO:0051513;GO:0051513;	-
TRIAE_CS42_6DL_TGACv1_528460_AA1714230	0.0286804	down	0.0996441	GO:0009507;	-
TRIAE_CS42_7DL_TGACv1_604127_AA1994170	0.0285639	down	0	GO:0004601;GO:0005576;GO:0006979;GO:0016491;GO:0020037;GO:0042744;GO:0046872;GO:0055114;GO:0098869;	Peroxidase[Source:UniProtKB/TrEMBL;Acc:A0A1D6CS65]
TRIAE_CS42_3DS_TGACv1_272864_AA0925880	0.0285639	down	0	-	-
TRIAE_CS42_7DS_TGACv1_622843_AA2046220	0.0285061	down	0.05	GO:0015267;GO:0016020;GO:0016021;GO:0055085;	-
TRIAE_CS42_1BL_TGACv1_030699_AA0098220	0.0283873	down	0.0754717	GO:0006629;GO:0008970;GO:0016787;GO:0006629;GO:0008970;GO:0016787;	-
TRIAE_CS42_U_TGACv1_641927_AA2107460	0.0283756	down	0.0778443	GO:0008168;GO:0016020;GO:0016021;GO:0016740;GO:0032259;GO:0008152;GO:0008168;GO:0016020;GO:0016021;GO:0016740;GO:0032259;GO:0008152;GO:0008168;GO:0016020;GO:0016021;GO:0016740;GO:0032259;	-
TRIAE_CS42_7DS_TGACv1_622853_AA2046370	0.028318	down	0.110024	GO:0008152;GO:0016740;GO:0016757;GO:0016758;	Glycosyltransferase[Source:UniProtKB/TrEMBL;Acc:A0A1D6D210]
TRIAE_CS42_2BS_TGACv1_148495_AA0493240	0.0282595	down	0.115385	GO:0016491;GO:0055114;	-
TRIAE_CS42_3B_TGACv1_222480_AA0765520	0.0282056	down	0.120235	GO:0009507;GO:0009535;GO:0009579;GO:0009941;GO:0032544;GO:0080158;	"50S ribosomal protein 5, chloroplastic[Source:Projected from Arabidopsis thaliana (AT3G56910)UniProtKB/Swiss-Prot;Acc:Q9LER7]"
TRIAE_CS42_3AL_TGACv1_196558_AA0661400	0.0281231	down	0.133091	GO:0005886;GO:0008643;GO:0016020;GO:0016021;GO:0042802;	Bidirectional sugar transporter SWEET[Source:UniProtKB/TrEMBL;Acc:A0A1D5VEB7]
TRIAE_CS42_5AS_TGACv1_392663_AA1262820	0.0279544	down	0.0957854	GO:0016020;GO:0016021;	-
TRIAE_CS42_2DL_TGACv1_161713_AA0560220	0.0279283	down	0.0629921	GO:0016020;GO:0016021;GO:0055114;GO:0016020;GO:0016021;GO:0055114;	-
TRIAE_CS42_2DS_TGACv1_177659_AA0582070	0.0279257	down	0.130877	GO:0009579;GO:0016020;GO:0016021;GO:0009579;GO:0016020;GO:0016021;	-
TRIAE_CS42_5DL_TGACv1_433596_AA1417130	0.0279178	down	0.100334	-	-
TRIAE_CS42_7BL_TGACv1_577210_AA1869160	0.0279061	down	0.0795455	-	-
TRIAE_CS42_1AL_TGACv1_002904_AA0046140	0.0278998	down	0.131025	-	-
TRIAE_CS42_5AL_TGACv1_374932_AA1212330	0.027854	down	0.136362	GO:0004497;GO:0009507;GO:0009536;GO:0009853;GO:0015977;GO:0015979;GO:0016491;GO:0016829;GO:0016984;GO:0055114;GO:0004497;GO:0009507;GO:0009536;GO:0009853;GO:0015977;GO:0015979;GO:0016491;GO:0016829;GO:0016984;GO:0055114;	Ribulose bisphosphate carboxylase small chain[Source:UniProtKB/TrEMBL;Acc:W5F0E6]
TRIAE_CS42_5BL_TGACv1_407458_AA1357090	0.0278201	down	0.121011	GO:0000413;GO:0003755;GO:0016853;GO:0000413;GO:0003755;GO:0016853;GO:0000413;GO:0003755;GO:0016853;	"Peptidyl-prolyl cis-trans isomerase FKBP16-4,chloroplastic [Source:Projected from Arabidopsis thaliana(AT3G10060) UniProtKB/Swiss-Prot;Acc:Q9SR70]"
TRIAE_CS42_4DS_TGACv1_362740_AA1181850	0.0277757	down	0.0944882	GO:0016788;	-
TRIAE_CS42_5DL_TGACv1_434071_AA1428360	0.0277757	down	0.0944882	GO:0004645;GO:0005975;GO:0008184;GO:0009266;GO:0009414;GO:0009507;GO:0009570;GO:0016740;GO:0016757;GO:0030170;GO:0102250;GO:0102499;	Alpha-glucan phosphorylase 1 [Source:Projected fromArabidopsis thaliana (AT3G29320) UniProtKB/Swiss-Prot;Acc:Q9LIB2]
TRIAE_CS42_4DL_TGACv1_342399_AA1112520	0.0276605	down	0.119658	GO:0005634;GO:0006729;GO:0008124;GO:0009507;GO:0009651;GO:0009737;GO:0071944;	-
TRIAE_CS42_3DS_TGACv1_272929_AA0926750	0.0276322	down	0.0982456	-	-
TRIAE_CS42_2AL_TGACv1_096348_AA0318750	0.027478	down	0.119013	GO:0004553;GO:0005975;GO:0008152;GO:0016787;GO:0016798;GO:0042742;GO:0050832;GO:0052576;GO:0004553;GO:0005975;GO:0008152;GO:0016787;GO:0016798;	-
TRIAE_CS42_1AL_TGACv1_004277_AA0053020	0.0273517	down	0.109005	GO:0016020;GO:0016021;GO:0016020;GO:0016021;	-
TRIAE_CS42_7DS_TGACv1_622875_AA2046610	0.0273172	down	0.117647	GO:0009409;GO:0009414;GO:0009534;GO:0009651;GO:0044183;GO:0061077;	-
TRIAE_CS42_3B_TGACv1_220928_AA0724180	0.0272828	down	0.116987	GO:0003735;GO:0005622;GO:0005840;GO:0006412;GO:0003735;GO:0005622;GO:0005840;GO:0006412;	"50S ribosomal protein L34, chloroplastic[Source:Projected from Arabidopsis thaliana (AT1G29070)UniProtKB/Swiss-Prot;Acc:Q9LP37]"
TRIAE_CS42_6BL_TGACv1_500221_AA1601560	0.0272522	down	0.12181	GO:0003723;GO:0003735;GO:0005622;GO:0005840;GO:0006412;GO:0009507;GO:0009536;GO:0009570;GO:0009941;GO:0019843;GO:0030529;	-
TRIAE_CS42_1DL_TGACv1_062962_AA0222290	0.0271177	down	0.0277778	GO:0010112;	-
TRIAE_CS42_5AL_TGACv1_374706_AA1207030	0.027094	down	0.114338	GO:0003677;GO:0005634;GO:0006351;GO:0006355;	-
TRIAE_CS42_3DL_TGACv1_249576_AA0851790	0.0269763	down	0.0490196	GO:0004553;GO:0005975;GO:0008152;GO:0016787;GO:0016798;GO:0030246;GO:0004553;GO:0005975;GO:0008152;GO:0016787;GO:0016798;GO:0030246;GO:0004553;GO:0005975;GO:0008152;GO:0016787;GO:0016798;GO:0030246;GO:0004553;GO:0005975;GO:0008152;GO:0016787;GO:0016798;	-
TRIAE_CS42_7BS_TGACv1_592178_AA1932610	0.0269763	down	0.0490196	-	-
TRIAE_CS42_5DL_TGACv1_432934_AA1395020	0.0269647	down	0.111111	-	-
TRIAE_CS42_3B_TGACv1_220870_AA0721740	0.0269269	down	0.107914	GO:0005506;GO:0009055;GO:0022900;	-
TRIAE_CS42_3DS_TGACv1_272232_AA0917390	0.0268143	down	0.11869	GO:0016020;GO:0016021;GO:0016020;GO:0016021;GO:0016020;GO:0016021;	-
TRIAE_CS42_7DL_TGACv1_605994_AA2008750	0.0267978	down	0.131334	GO:0009507;GO:0009570;GO:0009579;GO:0010478;	-
TRIAE_CS42_3B_TGACv1_221149_AA0731870	0.0267835	down	0.115942	-	-
TRIAE_CS42_6BL_TGACv1_499549_AA1585700	0.0267511	down	0.0620155	GO:0008152;GO:0008168;GO:0009507;GO:0010287;GO:0032259;	-
TRIAE_CS42_4BL_TGACv1_321250_AA1057890	0.0267056	down	0.0361446	GO:0046983;	-
TRIAE_CS42_2AS_TGACv1_112241_AA0333980	0.0266684	down	0.119441	GO:0003824;GO:0008152;GO:0003824;GO:0008152;GO:0003824;GO:0005623;GO:0008152;GO:0016671;GO:0019419;GO:0045454;GO:0055114;GO:0003824;GO:0008152;	-
TRIAE_CS42_2AL_TGACv1_095862_AA0315240	0.0266628	down	0.107056	GO:0009507;GO:0009570;GO:0010236;	"Probable plastid-lipid-associated protein 7,chloroplastic [Source:Projected from Arabidopsis thaliana(AT5G09820) UniProtKB/Swiss-Prot;Acc:Q5M755]"
TRIAE_CS42_1AL_TGACv1_002534_AA0042890	0.0266572	down	0.12415	GO:0008299;GO:0015979;GO:0016740;GO:0016765;	-
TRIAE_CS42_1AL_TGACv1_002240_AA0039960	0.0264263	down	0.0916335	GO:0006479;GO:0008276;	-
TRIAE_CS42_2AL_TGACv1_094481_AA0298560	0.0264256	down	0.11399	GO:0015267;GO:0016020;GO:0016021;GO:0055085;GO:0015267;GO:0016020;GO:0016021;GO:0055085;GO:0015267;GO:0016020;GO:0016021;GO:0055085;	-
TRIAE_CS42_7DL_TGACv1_602769_AA1968060	0.0263255	down	0.126092	-	"Photosystem II stability/assembly factor HCF136,chloroplastic [Source:Projected from Arabidopsis thaliana(AT5G23120) UniProtKB/Swiss-Prot;Acc:O82660]"
TRIAE_CS42_2BL_TGACv1_129762_AA0395100	0.0263244	down	0.132091	GO:0009507;GO:0009522;GO:0009534;GO:0009535;GO:0009579;GO:0015979;GO:0016020;GO:0016168;	"Photosystem I reaction center subunit psaK,chloroplastic [Source:Projected from Arabidopsis thaliana(AT1G30380) UniProtKB/Swiss-Prot;Acc:Q9SUI5]"
TRIAE_CS42_2DL_TGACv1_161645_AA0559760	0.0262931	down	0.113274	GO:0005524;GO:0009507;GO:0009535;	-
TRIAE_CS42_1DL_TGACv1_062395_AA0213790	0.026257	down	0.113946	GO:0009506;GO:0009567;GO:0046983;	Transcription factor UNE10 [Source:Projected fromArabidopsis thaliana (AT4G00050) UniProtKB/Swiss-Prot;Acc:Q8GZ38]
TRIAE_CS42_2AS_TGACv1_112813_AA0345680	0.0262139	down	0.110891	-	-
TRIAE_CS42_3DL_TGACv1_249710_AA0855060	0.0261826	down	0.0163934	GO:0003677;GO:0005634;GO:0006351;GO:0006355;	-
TRIAE_CS42_2BS_TGACv1_146482_AA0466130	0.0260748	down	0.113402	-	-
TRIAE_CS42_3DL_TGACv1_249041_AA0835740	0.0260746	down	0.0273973	GO:0005739;GO:0006412;GO:0009505;GO:0009507;GO:0009536;GO:0016787;GO:0042586;GO:0043686;GO:0046872;	"Peptide deformylase 1A, chloroplastic/mitochondrial[Source:Projected from Arabidopsis thaliana (AT1G15390)UniProtKB/Swiss-Prot;Acc:Q9FV53]"
TRIAE_CS42_2DL_TGACv1_160227_AA0548370	0.0260096	down	0.0942029	GO:0004672;GO:0005524;GO:0006468;GO:0004672;GO:0005524;GO:0006468;GO:0004672;GO:0005524;GO:0006468;	-
TRIAE_CS42_2AL_TGACv1_095148_AA0307490	0.0260059	down	0.113043	GO:0004672;GO:0004674;GO:0005509;GO:0005524;GO:0006468;GO:0016020;GO:0016021;GO:0030247;GO:0004672;GO:0004674;GO:0005509;GO:0005524;GO:0006468;GO:0016020;GO:0016021;GO:0030247;	-
TRIAE_CS42_1DL_TGACv1_061419_AA0194670	0.0258141	down	0.0357143	GO:0009507;GO:0009522;GO:0009523;GO:0009535;GO:0009536;GO:0009579;GO:0009765;GO:0015979;GO:0016020;GO:0016021;GO:0016168;GO:0018298;GO:0046872;GO:0009507;GO:0009522;GO:0009523;GO:0009535;GO:0009536;GO:0009579;GO:0009765;GO:0015979;GO:0016020;GO:0016021;GO:0016168;GO:0018298;	"Chlorophyll a-b binding protein, chloroplastic[Source:UniProtKB/TrEMBL;Acc:W5AJ04]"
TRIAE_CS42_U_TGACv1_641505_AA2096780	0.0257685	down	0.119695	GO:0005773;GO:0009507;GO:0009570;	-
TRIAE_CS42_2BL_TGACv1_129612_AA0390530	0.0257338	down	0.120207	GO:0009507;GO:0010258;GO:0016655;GO:0055114;	"NAD(P)H-quinone oxidoreductase subunit M,chloroplastic [Source:Projected from Arabidopsis thaliana(AT4G37925) UniProtKB/Swiss-Prot;Acc:Q2V2S7]"
TRIAE_CS42_5AS_TGACv1_392723_AA1263620	0.0257261	down	0.122779	GO:0005506;GO:0016020;GO:0016021;GO:0046872;	-
TRIAE_CS42_3DS_TGACv1_273416_AA0931080	0.0257207	down	0.105134	GO:0016020;GO:0016021;GO:0005384;GO:0006816;GO:0006828;GO:0009535;GO:0010270;GO:0015095;GO:0016020;GO:0016021;GO:0071421;GO:1903830;	-
TRIAE_CS42_2AL_TGACv1_093571_AA0282760	0.0256657	down	0.120083	GO:0005506;GO:0008610;GO:0016020;GO:0016021;GO:0016491;GO:0055114;	Beta-carotene hydroxylase A1[Source:UniProtKB/TrEMBL;Acc:K7XPR4]
TRIAE_CS42_6AS_TGACv1_485890_AA1553710	0.025662	down	0.0727273	GO:0005886;GO:0009638;GO:0016567;GO:0016567;GO:0016567;	Root phototropism protein 3 [Source:Projected fromArabidopsis thaliana (AT5G64330) UniProtKB/Swiss-Prot;Acc:Q9FMF5]
TRIAE_CS42_U_TGACv1_640918_AA2079090	0.0255039	down	0.119877	GO:0003735;GO:0005622;GO:0005840;GO:0006412;	"50S ribosomal protein L27, chloroplastic[Source:Projected from Arabidopsis thaliana (AT5G40950)UniProtKB/Swiss-Prot;Acc:Q9FLN4]"
TRIAE_CS42_1AL_TGACv1_000149_AA0004700	0.0254978	down	0.0700637	-	-
TRIAE_CS42_1DL_TGACv1_062273_AA0211720	0.0254733	down	0.0642857	GO:0008270;GO:0016020;GO:0016021;GO:0046872;GO:0008270;GO:0046872;	-
TRIAE_CS42_1AL_TGACv1_004186_AA0052720	0.0254699	down	0.124624	-	-
TRIAE_CS42_2DL_TGACv1_160039_AA0545860	0.0254658	down	0.128301	GO:0016021;GO:0016021;	-
TRIAE_CS42_7DL_TGACv1_606879_AA2010680	0.0254542	down	0.108333	GO:0006508;GO:0008234;GO:0006508;GO:0008234;	-
TRIAE_CS42_2DS_TGACv1_178873_AA0601950	0.025416	down	0.130608	GO:0009496;GO:0009507;GO:0009535;GO:0009536;GO:0009579;GO:0015979;GO:0016020;GO:0016021;GO:0016491;GO:0016679;GO:0022900;GO:0042651;GO:0045158;GO:0046872;GO:0051536;GO:0051537;GO:0055114;GO:0009496;GO:0015979;GO:0016020;GO:0016021;GO:0016491;GO:0016679;GO:0022900;GO:0042651;GO:0045158;GO:0051537;GO:0055114;GO:0009496;GO:0015979;GO:0016020;GO:0016021;GO:0016491;GO:0016679;GO:0022900;GO:0042651;GO:…	"Cytochrome b6-f complex iron-sulfur subunit,chloroplastic [Source:UniProtKB/Swiss-Prot;Acc:Q7X9A6]"
TRIAE_CS42_5AL_TGACv1_376579_AA1238700	0.0252705	down	0.09319	-	-
TRIAE_CS42_6DS_TGACv1_543193_AA1736690	0.0252586	down	0	GO:0016491;GO:0016702;GO:0046872;GO:0051213;GO:0055114;	-
TRIAE_CS42_2BL_TGACv1_133346_AA0442230	0.0252586	down	0	GO:0008152;GO:0016758;	-
TRIAE_CS42_2AS_TGACv1_112209_AA0333380	0.0251448	down	0.110294	-	-
TRIAE_CS42_5DL_TGACv1_435902_AA1456130	0.0250793	down	0.027027	GO:0006508;GO:0008233;GO:0008234;GO:0016787;	-
TRIAE_CS42_1BL_TGACv1_033707_AA0141520	0.0250585	down	0.0909091	GO:0016491;GO:0055114;	-
TRIAE_CS42_4BS_TGACv1_327818_AA1075130	0.0250582	down	0.113772	GO:0004553;GO:0005975;GO:0004553;GO:0005975;	-
TRIAE_CS42_3B_TGACv1_220669_AA0714700	0.0249887	down	0.016129	GO:0016491;GO:0055114;GO:0016491;GO:0055114;	-
TRIAE_CS42_5DL_TGACv1_433143_AA1403410	0.0249667	down	0.105263	GO:0003676;GO:0003723;	-
TRIAE_CS42_5BS_TGACv1_423213_AA1370890	0.0249583	down	0.0352941	GO:0016020;GO:0016021;	"WIR1a [Source:UniProtKB/TrEMBL;Acc:I3NUT2]"""
TRIAE_CS42_5BL_TGACv1_406240_AA1342700	0.0249329	down	0.105618	GO:0004497;GO:0004499;GO:0016491;GO:0050660;GO:0050661;GO:0055114;	Flavin-containing monooxygenase[Source:UniProtKB/TrEMBL;Acc:W5FKD6]
TRIAE_CS42_6AL_TGACv1_470886_AA1497540	0.0247463	down	0.126407	GO:0004601;GO:0006979;GO:0016020;GO:0016021;GO:0020037;GO:0055114;GO:0098869;GO:0004601;GO:0006979;GO:0020037;GO:0055114;GO:0098869;	-
TRIAE_CS42_5BL_TGACv1_406042_AA1339650	0.0247292	down	0.076087	GO:0000160;GO:0005634;GO:0000160;GO:0005634;GO:0000160;GO:0005622;GO:0000160;GO:0005634;	-
TRIAE_CS42_5AL_TGACv1_377306_AA1245740	0.0246424	down	0.124537	GO:0098807;	"Protein TIC 62, chloroplastic [Source:Projectedfrom Arabidopsis thaliana (AT3G18890) UniProtKB/Swiss-Prot;Acc:Q8H0U5]"
TRIAE_CS42_4DL_TGACv1_343856_AA1140520	0.0244918	down	0.110927	GO:0009507;GO:0009534;GO:0009535;GO:0016020;GO:0016021;	-
TRIAE_CS42_5DL_TGACv1_433941_AA1425840	0.0244905	down	0.102244	GO:0005622;GO:0008270;	-
TRIAE_CS42_7DL_TGACv1_603987_AA1992050	0.0244673	down	0.102689	GO:0004553;GO:0005576;GO:0005618;GO:0005975;GO:0006073;GO:0008152;GO:0016740;GO:0016762;GO:0016787;GO:0016798;GO:0048046;GO:0071555;	Xyloglucan endotransglucosylase/hydrolase[Source:UniProtKB/TrEMBL;Acc:A0A1D6CRR3]
TRIAE_CS42_3AS_TGACv1_211231_AA0686990	0.0244215	down	0.103529	GO:0009507;GO:0009535;GO:0009579;GO:0009941;GO:0032544;GO:0080158;	"50S ribosomal protein 5, chloroplastic[Source:Projected from Arabidopsis thaliana (AT3G56910)UniProtKB/Swiss-Prot;Acc:Q9LER7]"
TRIAE_CS42_7DL_TGACv1_603863_AA1990400	0.0243451	down	0.0416667	GO:0000166;GO:0006812;GO:0016020;GO:0016021;GO:0016787;GO:0019829;GO:0099132;GO:0000166;GO:0006812;GO:0016020;GO:0016021;GO:0016787;GO:0019829;GO:0099132;	-
TRIAE_CS42_4AL_TGACv1_291899_AA0996950	0.0242148	down	0.0734463	-	-
TRIAE_CS42_3B_TGACv1_224008_AA0790860	0.0242061	down	0.0471698	-	-
TRIAE_CS42_1DS_TGACv1_080166_AA0241990	0.0242051	down	0.117098	GO:0016020;GO:0016021;	-
TRIAE_CS42_3DL_TGACv1_252125_AA0887780	0.0240824	down	0.0983146	GO:0006508;GO:0008236;GO:0031977;	"Carboxyl-terminal-processing peptidase 1,chloroplastic [Source:Projected from Arabidopsis thaliana(AT5G46390) UniProtKB/Swiss-Prot;Acc:F4KHG6]"
TRIAE_CS42_3AL_TGACv1_194388_AA0632310	0.0240395	down	0.056	GO:0006457;GO:0051082;GO:0006457;GO:0051082;GO:0006457;GO:0051082;	-
TRIAE_CS42_5AL_TGACv1_377203_AA1244850	0.0240218	down	0.105263	-	-
TRIAE_CS42_4AS_TGACv1_307377_AA1019970	0.0240002	down	0.101942	GO:0016020;GO:0016021;	-
TRIAE_CS42_7AS_TGACv1_571064_AA1844090	0.0239879	down	0.11223	-	-
TRIAE_CS42_6DL_TGACv1_528220_AA1712590	0.0239412	down	0.12786	GO:0009523;GO:0009654;GO:0015979;GO:0016020;GO:0016021;GO:0042651;	-
TRIAE_CS42_5BL_TGACv1_409964_AA1366690	0.0239158	down	0.0657895	-	-
TRIAE_CS42_7AS_TGACv1_570655_AA1839000	0.0239158	down	0.0657895	GO:0008152;GO:0016740;GO:0016757;GO:0016758;	Glycosyltransferase[Source:UniProtKB/TrEMBL;Acc:A0A1D6SCU3]
TRIAE_CS42_2BL_TGACv1_130116_AA0404130	0.0239113	down	0.0967742	GO:0006952;GO:0009607;	-
TRIAE_CS42_2DL_TGACv1_162716_AA0563420	0.0239113	down	0.0967742	GO:0009507;GO:0009570;GO:0010236;	"Probable plastid-lipid-associated protein 7,chloroplastic [Source:Projected from Arabidopsis thaliana(AT5G09820) UniProtKB/Swiss-Prot;Acc:Q5M755]"
TRIAE_CS42_6AS_TGACv1_485807_AA1552490	0.023892	down	0.124503	GO:0003924;GO:0005525;	-
TRIAE_CS42_6BS_TGACv1_513198_AA1633950	0.0238903	down	0.11938	GO:0004497;GO:0005506;GO:0016491;GO:0016705;GO:0020037;GO:0046872;GO:0055114;	-
TRIAE_CS42_2DS_TGACv1_178644_AA0598960	0.0238797	down	0.111111	GO:0004751;GO:0009052;GO:0009507;GO:0009535;GO:0009570;GO:0009579;GO:0009735;GO:0009941;GO:0042742;GO:0004751;GO:0009052;GO:0004751;GO:0009052;	-
TRIAE_CS42_5DS_TGACv1_457236_AA1484070	0.0238593	down	0.015873	GO:0016020;GO:0016021;	-
TRIAE_CS42_6AS_TGACv1_485824_AA1552850	0.0237768	down	0	GO:0009507;GO:0009522;GO:0009523;GO:0009535;GO:0009536;GO:0009579;GO:0009765;GO:0015979;GO:0016020;GO:0016021;GO:0016168;GO:0018298;	"Chlorophyll a-b binding protein, chloroplastic[Source:UniProtKB/TrEMBL;Acc:A0A1D6AFU1]"
TRIAE_CS42_3DS_TGACv1_272941_AA0926850	0.0237768	down	0	-	-
TRIAE_CS42_7AS_TGACv1_569425_AA1815460	0.023726	down	0.117431	GO:0004601;GO:0009507;GO:0009536;GO:0009543;GO:0009579;GO:0016209;GO:0016491;GO:0045454;GO:0051920;GO:0055114;GO:0098869;	"Peroxiredoxin Q, chloroplastic[Source:UniProtKB/Swiss-Prot;Acc:Q5S1S6]"
TRIAE_CS42_4AS_TGACv1_307232_AA1018630	0.0237089	down	0.111898	GO:0004506;GO:0016020;GO:0016021;GO:0050660;GO:0055114;	-
TRIAE_CS42_5AL_TGACv1_374018_AA1187820	0.0236369	down	0.104255	GO:0005622;GO:0008270;	-
TRIAE_CS42_6BL_TGACv1_499732_AA1590240	0.0235984	down	0.110606	GO:0015267;GO:0016020;GO:0016021;GO:0055085;	-
TRIAE_CS42_6BL_TGACv1_499343_AA1578650	0.0233853	down	0.0840336	GO:0004497;GO:0005506;GO:0016491;GO:0016705;GO:0020037;GO:0046872;GO:0055114;GO:0004497;GO:0005506;GO:0016491;GO:0016705;GO:0020037;GO:0046872;GO:0055114;	-
TRIAE_CS42_U_TGACv1_642167_AA2112620	0.0233554	down	0.126756	GO:0009507;GO:0009522;GO:0009523;GO:0009535;GO:0009536;GO:0009579;GO:0009765;GO:0015979;GO:0016020;GO:0016021;GO:0016168;GO:0018298;	"Chlorophyll a-b binding protein, chloroplastic[Source:UniProtKB/TrEMBL;Acc:A0A1D6DEW4]"
TRIAE_CS42_2BL_TGACv1_130407_AA0410690	0.0233472	down	0.0344828	GO:0009507;GO:0010287;	-
TRIAE_CS42_7DS_TGACv1_621411_AA2014730	0.0232986	down	0.122236	GO:0003676;GO:0003723;	-
TRIAE_CS42_1AL_TGACv1_000929_AA0022050	0.0231938	down	0.0850202	GO:0005524;	-
TRIAE_CS42_3DL_TGACv1_250631_AA0871310	0.0230999	down	0.062069	GO:0016491;GO:0046872;GO:0055114;	-
TRIAE_CS42_5DL_TGACv1_434297_AA1433410	0.0230999	down	0.062069	-	-
TRIAE_CS42_2AS_TGACv1_112253_AA0334170	0.0230696	down	0.121295	-	-
TRIAE_CS42_4BL_TGACv1_320433_AA1038980	0.0230643	down	0.108833	-	-
TRIAE_CS42_1BL_TGACv1_030959_AA0104550	0.0230279	down	0.118574	GO:0008299;GO:0015979;GO:0016740;GO:0016765;	-
TRIAE_CS42_3AS_TGACv1_211530_AA0691250	0.0229925	down	0.111825	GO:0016020;GO:0016021;GO:0016020;GO:0016021;	-
TRIAE_CS42_6BL_TGACv1_501692_AA1619980	0.0229832	down	0.0674847	GO:0008270;	-
TRIAE_CS42_6AL_TGACv1_473264_AA1529760	0.0229662	down	0.122121	GO:0009409;GO:0009507;GO:0009534;GO:0009535;GO:0009579;GO:0009735;GO:0009772;GO:0009773;GO:0009941;GO:0010287;GO:0010319;GO:0015979;GO:0015986;GO:0016020;GO:0042742;GO:0046933;GO:0099132;GO:0015986;GO:0016020;GO:0046933;GO:0099132;	"ATP synthase subunit delta, chloroplastic[Source:Projected from Arabidopsis thaliana (AT4G09650)UniProtKB/Swiss-Prot;Acc:Q9SSS9]"
TRIAE_CS42_5BL_TGACv1_404255_AA1292490	0.0229407	down	0.0846774	-	-
TRIAE_CS42_6DS_TGACv1_543731_AA1743630	0.0229125	down	0.118818	GO:0003735;GO:0005622;GO:0005840;GO:0006412;GO:0009507;GO:0009570;GO:0009941;GO:0016020;GO:0030529;	"50S ribosomal protein L3-1, chloroplastic[Source:Projected from Arabidopsis thaliana (AT2G43030)UniProtKB/Swiss-Prot;Acc:Q9SKX4]"
TRIAE_CS42_1AL_TGACv1_000871_AA0020720	0.022896	down	0.0879121	-	-
TRIAE_CS42_2DL_TGACv1_159122_AA0532960	0.022861	down	0.115527	GO:0015267;GO:0016020;GO:0016021;GO:0055085;GO:0015267;GO:0016020;GO:0016021;GO:0055085;	Plasma membrane intrinsic protein[Source:UniProtKB/TrEMBL;Acc:A7J2I2]
TRIAE_CS42_2BL_TGACv1_129560_AA0388610	0.022691	down	0.0843373	GO:0005737;GO:0006629;GO:0016020;GO:0016021;GO:0016627;GO:0055114;GO:0005737;GO:0006629;GO:0016020;GO:0016021;GO:0016627;GO:0055114;	-
TRIAE_CS42_5AL_TGACv1_374630_AA1204890	0.0226398	down	0.0736842	GO:0004497;GO:0004499;GO:0016491;GO:0050660;GO:0050661;GO:0055114;GO:0004497;GO:0004499;GO:0016491;GO:0050660;GO:0050661;GO:0055114;	Flavin-containing monooxygenase[Source:UniProtKB/TrEMBL;Acc:A0A1D5YEZ9]
TRIAE_CS42_6BS_TGACv1_514603_AA1662180	0.0224689	down	0.0979899	-	-
TRIAE_CS42_6AL_TGACv1_471895_AA1515720	0.0224294	down	0.114447	GO:0009409;GO:0009507;GO:0009522;GO:0009523;GO:0009535;GO:0009536;GO:0009579;GO:0009644;GO:0009645;GO:0009765;GO:0009768;GO:0009782;GO:0015979;GO:0016020;GO:0016021;GO:0016168;GO:0018298;GO:0031409;GO:0042803;	"Photosystem I chlorophyll a/b-binding protein 5,chloroplastic [Source:Projected from Arabidopsis thaliana(AT1G45474) UniProtKB/Swiss-Prot;Acc:Q9C639]"
TRIAE_CS42_4BS_TGACv1_328589_AA1090600	0.0224042	down	0.120496	GO:0016020;GO:0016021;GO:0000413;GO:0003755;GO:0016853;GO:0000413;GO:0003755;GO:0016853;GO:0016020;GO:0016021;	Peptidylprolyl isomerase[Source:UniProtKB/TrEMBL;Acc:A0A1D6RYD7]
TRIAE_CS42_5DS_TGACv1_456696_AA1476390	0.0223969	down	0	GO:0016020;GO:0016021;	-
TRIAE_CS42_6DL_TGACv1_528036_AA1710870	0.0223969	down	0	GO:0009579;GO:0016020;GO:0016021;	-
TRIAE_CS42_1DL_TGACv1_062796_AA0220100	0.0223725	down	0.114094	GO:0003677;GO:0005634;GO:0006355;GO:0003677;GO:0005634;GO:0006355;	-
TRIAE_CS42_5BL_TGACv1_421643_AA1369260	0.0223558	down	0.025974	-	-
TRIAE_CS42_7AL_TGACv1_557494_AA1782120	0.0223558	down	0.025974	GO:0004553;GO:0005576;GO:0005618;GO:0005975;GO:0006073;GO:0008152;GO:0010411;GO:0016740;GO:0016762;GO:0016787;GO:0016798;GO:0042546;GO:0048046;GO:0071555;	Xyloglucan endotransglucosylase/hydrolase[Source:UniProtKB/TrEMBL;Acc:A0A1D6BN51]
TRIAE_CS42_6AL_TGACv1_474658_AA1535700	0.0222564	down	0.113614	GO:0003723;	-
TRIAE_CS42_U_TGACv1_645122_AA2143220	0.0222419	down	0.0641026	GO:0009507;GO:0009941;GO:0016788;	-
TRIAE_CS42_2DL_TGACv1_160475_AA0550900	0.0222361	down	0.0811966	GO:0016020;GO:0016021;GO:0016020;GO:0016021;	-
TRIAE_CS42_6AL_TGACv1_475510_AA1536580	0.0222239	down	0.0504202	GO:0006508;GO:0008234;GO:0006508;GO:0008234;GO:0006508;GO:0008234;	-
TRIAE_CS42_6AS_TGACv1_487866_AA1573300	0.0222144	down	0.0666667	GO:0005634;	-
TRIAE_CS42_1BL_TGACv1_031331_AA0111750	0.0222144	down	0.0666667	GO:0016787;GO:0016787;	-
TRIAE_CS42_2AS_TGACv1_112990_AA0349300	0.0221131	down	0.0963542	GO:0004180;GO:0004185;GO:0006508;GO:0008233;GO:0016787;GO:0004180;GO:0004185;GO:0006508;GO:0008233;GO:0016787;	Carboxypeptidase[Source:UniProtKB/TrEMBL;Acc:A0A1D5TM94]
TRIAE_CS42_7AL_TGACv1_557400_AA1780750	0.0221131	down	0.0963542	-	-
TRIAE_CS42_3DS_TGACv1_271655_AA0904910	0.0220609	down	0.116967	GO:0003824;GO:0006099;GO:0008964;GO:0015977;GO:0003824;GO:0006099;GO:0008964;GO:0015977;	-
TRIAE_CS42_2DL_TGACv1_158527_AA0520960	0.0219616	down	0.0779817	GO:0003824;GO:0006633;GO:0008152;GO:0016740;GO:0016747;	3-oxoacyl-[acyl-carrier-protein] synthase[Source:UniProtKB/TrEMBL;Acc:A0A1D5UJT9]
TRIAE_CS42_5AL_TGACv1_374126_AA1191010	0.0219182	down	0.121843	GO:0015267;GO:0016020;GO:0016021;GO:0055085;GO:0015267;GO:0016020;GO:0016021;GO:0055085;GO:0015267;GO:0016020;GO:0016021;GO:0055085;	-
TRIAE_CS42_2DS_TGACv1_177461_AA0577730	0.0218926	down	0.110012	GO:0016491;GO:0055114;GO:0016491;GO:0055114;	-
TRIAE_CS42_7DL_TGACv1_603154_AA1977180	0.021878	down	0.0970149	GO:0008152;GO:0008168;GO:0032259;GO:0008152;GO:0008168;GO:0032259;	-
TRIAE_CS42_6DL_TGACv1_527047_AA1697660	0.021842	down	0.0792952	GO:0000166;GO:0004672;GO:0004674;GO:0005524;GO:0006468;GO:0016020;GO:0016021;GO:0016301;GO:0016310;GO:0016740;	-
TRIAE_CS42_5BL_TGACv1_404977_AA1316940	0.0218419	down	0.0662651	GO:0004497;GO:0005506;GO:0016491;GO:0016705;GO:0020037;GO:0046872;GO:0055114;	-
TRIAE_CS42_U_TGACv1_644890_AA2142180	0.0218385	down	0.102515	-	-
TRIAE_CS42_2DL_TGACv1_158137_AA0510100	0.0217778	down	0.0153846	-	"Protein COFACTOR ASSEMBLY OF COMPLEX C SUBUNIT BCCB4, chloroplastic [Source:Projected from Arabidopsisthaliana (AT1G59840) UniProtKB/Swiss-Prot;Acc:Q6NQK9]"
TRIAE_CS42_5BL_TGACv1_404675_AA1308140	0.0217511	down	0.111697	GO:0003735;GO:0005622;GO:0005840;GO:0006412;GO:0003735;GO:0005622;GO:0005840;GO:0006412;	-
TRIAE_CS42_7BL_TGACv1_577004_AA1862440	0.021707	down	0.100213	GO:0005215;GO:0006857;GO:0016020;GO:0016021;GO:0022857;GO:0055085;	-
TRIAE_CS42_4BL_TGACv1_322089_AA1068430	0.0217047	down	0.057554	-	-
TRIAE_CS42_2DL_TGACv1_160666_AA0552890	0.0216921	down	0.118864	GO:0003746;GO:0003924;GO:0005525;GO:0006414;GO:0003746;GO:0005525;GO:0005622;GO:0006414;	-
TRIAE_CS42_2BL_TGACv1_131246_AA0424930	0.0216865	down	0.0776256	GO:0005524;GO:0005737;GO:0006457;GO:0009507;GO:0009570;GO:0009941;GO:0042026;GO:0005524;GO:0005737;GO:0006457;GO:0042026;	"Chaperonin 60 subunit beta 4, chloroplastic[Source:Projected from Arabidopsis thaliana (AT1G26230)UniProtKB/Swiss-Prot;Acc:Q9C667]"
TRIAE_CS42_5BL_TGACv1_405772_AA1335080	0.0216848	down	0.112963	GO:0003676;	-
TRIAE_CS42_2BL_TGACv1_131834_AA0432700	0.0216269	down	0.0970874	GO:0003824;	-
TRIAE_CS42_4BL_TGACv1_321702_AA1064290	0.0215734	down	0.111345	GO:0006396;GO:0003727;GO:0005774;GO:0006396;GO:0006397;GO:0006417;GO:0009507;GO:0009570;GO:0009657;GO:0009941;GO:0010114;GO:0031969;GO:0043621;GO:1901918;GO:0006396;	-
TRIAE_CS42_1AL_TGACv1_000149_AA0004730	0.0215279	down	0.025641	-	-
TRIAE_CS42_7BL_TGACv1_578344_AA1893290	0.0214704	down	0.119281	GO:0009507;GO:0009570;GO:0009579;GO:0010478;	-
TRIAE_CS42_6BS_TGACv1_513535_AA1644420	0.02137	down	0.121131	GO:0016491;GO:0055114;GO:0098807;	-
TRIAE_CS42_3B_TGACv1_220658_AA0714350	0.0212981	down	0.117108	GO:0098807;	-
TRIAE_CS42_5BS_TGACv1_424877_AA1392050	0.0212675	down	0.0571429	GO:0004729;GO:0006779;GO:0006782;GO:0016020;GO:0016021;GO:0016491;GO:0055114;GO:0004729;GO:0006779;GO:0006782;GO:0009507;GO:0009534;GO:0009941;GO:0016491;GO:0055114;GO:0004729;GO:0006779;GO:0006782;GO:0016491;GO:0055114;	"Protoporphyrinogen oxidase 1, chloroplastic[Source:Projected from Arabidopsis thaliana (AT4G01690)UniProtKB/Swiss-Prot;Acc:P55826]"
TRIAE_CS42_6BS_TGACv1_514530_AA1661100	0.021262	down	0.101167	GO:0016020;GO:0016021;	-
TRIAE_CS42_7DL_TGACv1_604369_AA1997380	0.0212152	down	0.045045	GO:0016020;GO:0016021;	-
TRIAE_CS42_6BS_TGACv1_513632_AA1646200	0.0211887	down	0.0495868	GO:0003700;GO:0006355;GO:0008270;GO:0043565;GO:0003700;GO:0006355;GO:0008270;GO:0043565;	-
TRIAE_CS42_3DL_TGACv1_249772_AA0855980	0.0211597	down	0.0333333	GO:0004672;GO:0005524;GO:0006468;GO:0016020;GO:0016021;	-
TRIAE_CS42_3DL_TGACv1_250912_AA0874940	0.0211525	down	0.0984683	GO:0005524;GO:0009507;GO:0009570;GO:0016226;GO:0051536;GO:0005524;	"Fe-S cluster assembly factor HCF101, chloroplastic[Source:Projected from Arabidopsis thaliana (AT3G24430)UniProtKB/Swiss-Prot;Acc:Q6STH5]"
TRIAE_CS42_5AL_TGACv1_374254_AA1195330	0.0211416	down	0.118353	-	Cold acclimation protein WCOR615[Source:UniProtKB/TrEMBL;Acc:P93614]
TRIAE_CS42_5AS_TGACv1_392532_AA1260150	0.021111	down	0	GO:0004672;GO:0005524;GO:0006468;	-
TRIAE_CS42_2BS_TGACv1_145872_AA0447770	0.0208611	down	0.115299	-	-
TRIAE_CS42_2AS_TGACv1_112955_AA0348610	0.0208438	down	0.118864	GO:0009507;GO:0009522;GO:0009523;GO:0009535;GO:0009536;GO:0009579;GO:0009765;GO:0015979;GO:0016020;GO:0016021;GO:0016168;GO:0018298;GO:0009507;GO:0009522;GO:0009523;GO:0009535;GO:0009536;GO:0009579;GO:0009765;GO:0015979;GO:0016020;GO:0016021;GO:0016168;GO:0018298;	"Chlorophyll a-b binding protein, chloroplastic[Source:UniProtKB/TrEMBL;Acc:A0A1D5TM38]"
TRIAE_CS42_5DL_TGACv1_434940_AA1443920	0.0208411	down	0.0567376	GO:0003824;GO:0004553;GO:0005975;	-
TRIAE_CS42_5AL_TGACv1_374191_AA1193030	0.0208254	down	0.120308	GO:0009522;GO:0009538;GO:0015979;	-
TRIAE_CS42_6BS_TGACv1_513852_AA1650710	0.0208187	down	0.0151515	GO:0004553;GO:0004564;GO:0004575;GO:0005975;GO:0008152;GO:0016020;GO:0016021;GO:0016787;GO:0016798;GO:0004553;GO:0004564;GO:0004575;GO:0005975;GO:0008152;GO:0016020;GO:0016021;GO:0016787;GO:0016798;GO:0004553;GO:0004564;GO:0004575;GO:0005975;GO:0016020;GO:0016021;	-
TRIAE_CS42_3DL_TGACv1_251312_AA0880040	0.0208187	down	0.0151515	GO:0004180;GO:0004185;GO:0006508;GO:0008233;GO:0016787;GO:0004180;GO:0004185;GO:0006508;GO:0008233;GO:0016787;	Carboxypeptidase[Source:UniProtKB/TrEMBL;Acc:A0A1D5WLF6]
TRIAE_CS42_2BL_TGACv1_130210_AA0406370	0.0208187	down	0.0151515	GO:0003676;	-
TRIAE_CS42_2BL_TGACv1_129523_AA0387160	0.0207526	down	0.0985325	GO:0003824;GO:0050662;GO:0003824;GO:0050662;	-
TRIAE_CS42_3AS_TGACv1_211092_AA0684870	0.0207301	down	0.114458	GO:0016020;GO:0016021;GO:0055085;GO:0016020;GO:0016021;	-
TRIAE_CS42_2AS_TGACv1_112554_AA0340880	0.0206933	down	0.0491803	GO:0043531;	-
TRIAE_CS42_3B_TGACv1_220726_AA0716960	0.0206542	down	0.100379	GO:0000166;GO:0004672;GO:0004674;GO:0005524;GO:0006468;GO:0016020;GO:0016021;GO:0004672;GO:0005524;GO:0006468;GO:0016020;GO:0016021;GO:0016301;GO:0016310;	-
TRIAE_CS42_7DS_TGACv1_621915_AA2029160	0.0203279	down	0.115209	GO:0016020;GO:0016021;GO:0016209;GO:0016491;GO:0055114;GO:0098869;GO:0016020;GO:0016021;GO:0016209;GO:0016491;GO:0055114;GO:0098869;	-
TRIAE_CS42_2DL_TGACv1_160970_AA0555660	0.0202983	down	0.102142	GO:0009507;GO:0009536;GO:0015979;GO:0015995;GO:0016491;GO:0016630;GO:0055114;	-
TRIAE_CS42_U_TGACv1_643079_AA2126980	0.0201772	down	0.0724638	GO:0016020;GO:0016021;	-
TRIAE_CS42_2BL_TGACv1_132196_AA0435930	0.0201524	down	0.0526316	-	-
TRIAE_CS42_2BL_TGACv1_131583_AA0429400	0.0200296	down	0.112632	GO:0004497;GO:0005506;GO:0016491;GO:0016705;GO:0020037;GO:0046872;GO:0055114;	-
TRIAE_CS42_2AL_TGACv1_093957_AA0290200	0.0199802	down	0.025	GO:0003677;	-
TRIAE_CS42_7BL_TGACv1_577252_AA1870110	0.0199802	down	0.025	GO:0000166;GO:0006812;GO:0016020;GO:0016021;GO:0016787;GO:0019829;GO:0030001;GO:0046872;GO:0099132;GO:0000166;GO:0006812;GO:0016020;GO:0016021;GO:0016787;GO:0019829;GO:0099132;GO:0000166;GO:0006812;GO:0016020;GO:0016021;GO:0016787;GO:0019829;GO:0099132;GO:0000166;GO:0006812;GO:0016020;GO:0016021;GO:0016787;GO:0019829;GO:0099132;	-
TRIAE_CS42_3DL_TGACv1_249022_AA0834710	0.0199117	down	0	GO:0009734;GO:0009921;GO:0009926;GO:0016020;GO:0016021;GO:0055085;	Auxin efflux carrier component[Source:UniProtKB/TrEMBL;Acc:A0A1D5WC65]
TRIAE_CS42_3B_TGACv1_222630_AA0768240	0.0199117	down	0	GO:0004180;GO:0004185;GO:0006508;GO:0008233;GO:0016787;GO:0004180;GO:0004185;GO:0006508;GO:0008233;GO:0016787;	Carboxypeptidase[Source:UniProtKB/TrEMBL;Acc:A0A1D5VZG1]
TRIAE_CS42_5AL_TGACv1_375823_AA1227600	0.0199117	down	0	-	-
TRIAE_CS42_7DS_TGACv1_622319_AA2037590	0.0198386	down	0.0326087	GO:0003993;GO:0016311;	-
TRIAE_CS42_6DL_TGACv1_527594_AA1706160	0.0197853	down	0.0948081	GO:0003676;GO:0003723;GO:0003729;GO:0009507;GO:0009570;GO:0003676;GO:0003723;	-
TRIAE_CS42_4AL_TGACv1_288689_AA0955660	0.0197095	down	0.111262	GO:0003723;GO:0003735;GO:0005634;GO:0005840;GO:0006412;GO:0009409;GO:0009507;GO:0009534;GO:0009535;GO:0009570;GO:0009579;GO:0009955;GO:0015935;GO:0016020;GO:0030529;GO:0032544;GO:0046686;GO:1901259;GO:0003735;GO:0005840;GO:0006412;	-
TRIAE_CS42_4DS_TGACv1_362223_AA1177880	0.0196511	down	0.0996503	GO:0016020;GO:0016021;	-
TRIAE_CS42_1AL_TGACv1_002281_AA0040440	0.019626	down	0.116243	GO:0005179;GO:0005576;GO:0010469;GO:0005179;GO:0005576;GO:0010469;	"Protein CHUP1, chloroplastic [Source:Projected fromArabidopsis thaliana (AT3G25690) UniProtKB/Swiss-Prot;Acc:Q9LI74]"
TRIAE_CS42_5BS_TGACv1_423559_AA1379430	0.0195715	down	0.105006	GO:0005634;GO:0006351;GO:0006355;GO:0009734;	Auxin-responsive protein[Source:UniProtKB/TrEMBL;Acc:A0A1D6S448]
TRIAE_CS42_4AS_TGACv1_307231_AA1018610	0.0195622	down	0.102222	GO:0009507;GO:0009534;GO:0009535;GO:0016020;GO:0016021;	-
TRIAE_CS42_2BS_TGACv1_146703_AA0471190	0.0195325	down	0.0798479	GO:0005623;GO:0016209;GO:0016491;GO:0045454;GO:0055114;GO:0098869;GO:0005623;GO:0016209;GO:0016491;GO:0045454;GO:0055114;GO:0098869;	-
TRIAE_CS42_4BL_TGACv1_321543_AA1062080	0.0195171	down	0.11242	GO:0003723;GO:0003735;GO:0005634;GO:0005840;GO:0006412;GO:0009409;GO:0009507;GO:0009534;GO:0009535;GO:0009570;GO:0009579;GO:0009955;GO:0015935;GO:0016020;GO:0030529;GO:0032544;GO:0046686;GO:1901259;GO:0003723;GO:0003735;GO:0005840;GO:0006412;GO:0015935;GO:0030529;	-
TRIAE_CS42_3DL_TGACv1_249135_AA0839210	0.0194843	down	0.109747	GO:0009507;	-
TRIAE_CS42_1DL_TGACv1_061159_AA0187550	0.0194595	down	0.0818505	GO:0005524;GO:0005524;	-
TRIAE_CS42_1AL_TGACv1_001150_AA0026060	0.0194209	down	0.0861538	GO:0009507;	"Probable inactive shikimate kinase like 2,chloroplastic [Source:Projected from Arabidopsis thaliana(AT2G35500) UniProtKB/Swiss-Prot;Acc:O82290]"
TRIAE_CS42_3B_TGACv1_224291_AA0794920	0.0193397	down	0.0911392	GO:0003735;GO:0005622;GO:0005840;GO:0006412;	-
TRIAE_CS42_7AL_TGACv1_556197_AA1757870	0.0193119	down	0.0384615	GO:0000166;GO:0004672;GO:0004674;GO:0005524;GO:0006468;GO:0016020;GO:0016021;GO:0000166;GO:0004672;GO:0004674;GO:0005524;GO:0006468;GO:0016020;GO:0016021;GO:0016301;GO:0016310;GO:0016740;	-
TRIAE_CS42_5BL_TGACv1_406880_AA1351020	0.0193119	down	0.0384615	-	-
TRIAE_CS42_4BL_TGACv1_320611_AA1044630	0.0192902	down	0.048	GO:0003333;GO:0005887;GO:0015173;GO:0015801;GO:0016020;GO:0016021;GO:0003333;GO:0005887;GO:0015173;GO:0015801;GO:0016020;GO:0016021;GO:0003333;GO:0005887;GO:0015173;GO:0015801;GO:0016020;GO:0016021;	-
TRIAE_CS42_2BL_TGACv1_130016_AA0401680	0.0192822	down	0.116625	GO:0009507;GO:0009522;GO:0009579;GO:0009767;GO:0016020;GO:0016021;	Photosystem I subunit O [Source:Projected fromArabidopsis thaliana (AT1G08380) UniProtKB/Swiss-Prot;Acc:Q949Q5]
TRIAE_CS42_U_TGACv1_642425_AA2117390	0.0192156	down	0.0322581	-	-
TRIAE_CS42_2AS_TGACv1_112747_AA0344470	0.0192079	down	0.0909091	GO:0004134;GO:0005975;GO:0005977;GO:0030246;GO:2001070;GO:0004134;GO:0005975;GO:0005977;GO:0030246;GO:2001070;	4-alpha-glucanotransferase DPE2 [Source:Projectedfrom Arabidopsis thaliana (AT2G40840) UniProtKB/Swiss-Prot;Acc:Q8RXD9]
TRIAE_CS42_7AS_TGACv1_569034_AA1805340	0.0191173	down	0.0902062	-	-
TRIAE_CS42_2AS_TGACv1_113269_AA0353720	0.0191073	down	0.099839	GO:0004751;GO:0009052;GO:0004751;GO:0009052;GO:0016020;GO:0016021;	-
TRIAE_CS42_5BL_TGACv1_404454_AA1300300	0.0189779	down	0.0606061	GO:0009507;GO:0009522;GO:0009523;GO:0009535;GO:0009536;GO:0009579;GO:0009765;GO:0015979;GO:0016020;GO:0016021;GO:0016168;GO:0018298;	"Chlorophyll a-b binding protein, chloroplastic[Source:UniProtKB/TrEMBL;Acc:W5FD35]"
TRIAE_CS42_7AS_TGACv1_570299_AA1833530	0.0189466	down	0.116209	GO:0003824;	Serine--glyoxylate aminotransferase[Source:Projected from Arabidopsis thaliana (AT2G13360)UniProtKB/Swiss-Prot;Acc:Q56YA5]
TRIAE_CS42_2BL_TGACv1_131608_AA0429780	0.0189261	down	0.102828	GO:0004970;GO:0006811;GO:0016020;GO:0016021;GO:0035235;	Glutamate receptor[Source:UniProtKB/TrEMBL;Acc:W5BC94]
TRIAE_CS42_6AL_TGACv1_473760_AA1532830	0.0189159	down	0.08	GO:0009507;	-
TRIAE_CS42_3AL_TGACv1_194678_AA0637660	0.0188748	down	0.101408	GO:0016020;GO:0016021;	-
TRIAE_CS42_2AS_TGACv1_112092_AA0330070	0.0187925	down	0	GO:0003677;	-
TRIAE_CS42_U_TGACv1_643607_AA2133470	0.0187925	down	0	-	-
TRIAE_CS42_2DS_TGACv1_178953_AA0602720	0.018753	down	0.115574	GO:0009507;GO:0009522;GO:0009523;GO:0009535;GO:0009536;GO:0009579;GO:0009765;GO:0015979;GO:0016020;GO:0016021;GO:0016168;GO:0018298;GO:0009507;GO:0009522;GO:0009523;GO:0009535;GO:0009536;GO:0009579;GO:0009765;GO:0015979;GO:0016020;GO:0016021;GO:0016168;GO:0018298;	"Chlorophyll a-b binding protein, chloroplastic[Source:UniProtKB/TrEMBL;Acc:A0A1D5V215]"
TRIAE_CS42_7DS_TGACv1_621452_AA2016070	0.018702	down	0.0957854	GO:0098869;GO:0098869;	"Glutathione S-transferase DHAR3, chloroplastic[Source:Projected from Arabidopsis thaliana (AT5G16710)UniProtKB/Swiss-Prot;Acc:Q8LE52]"
TRIAE_CS42_4BS_TGACv1_327899_AA1078030	0.0186641	down	0.0431034	GO:0009507;	-
TRIAE_CS42_U_TGACv1_640900_AA2078630	0.0186583	down	0.115202	GO:0000166;GO:0003824;GO:0004356;GO:0005524;GO:0006542;GO:0006807;GO:0016874;	Glutamine synthetase[Source:UniProtKB/TrEMBL;Acc:A0A1D6D867]
TRIAE_CS42_2DL_TGACv1_160542_AA0551650	0.0185821	down	0.102689	GO:0004970;GO:0006811;GO:0016020;GO:0016021;GO:0035235;	Glutamate receptor[Source:UniProtKB/TrEMBL;Acc:A0A1D5URP8]
TRIAE_CS42_4DL_TGACv1_343449_AA1134620	0.0185283	down	0.0813559	GO:0009507;	-
TRIAE_CS42_6BS_TGACv1_513793_AA1649820	0.0184195	down	0.0472441	-	-
TRIAE_CS42_7BS_TGACv1_591975_AA1927150	0.0182299	down	0.0144928	GO:0008168;GO:0032259;	-
TRIAE_CS42_6AL_TGACv1_471733_AA1513570	0.0182231	down	0.114489	GO:0009523;GO:0009654;GO:0015979;GO:0016020;GO:0016021;GO:0042651;	-
TRIAE_CS42_6BL_TGACv1_501085_AA1613310	0.0181007	down	0.111332	GO:0009409;GO:0009507;GO:0009534;GO:0009535;GO:0009579;GO:0009735;GO:0009772;GO:0009773;GO:0009941;GO:0010287;GO:0010319;GO:0015979;GO:0015986;GO:0016020;GO:0042742;GO:0046933;GO:0099132;GO:0015986;GO:0016020;GO:0046933;GO:0099132;	"ATP synthase subunit delta, chloroplastic[Source:Projected from Arabidopsis thaliana (AT4G09650)UniProtKB/Swiss-Prot;Acc:Q9SSS9]"
TRIAE_CS42_1AL_TGACv1_000383_AA0010660	0.0180878	down	0.0641711	GO:0009507;GO:0009522;GO:0009523;GO:0009535;GO:0009536;GO:0009579;GO:0009765;GO:0015979;GO:0016020;GO:0016021;GO:0016168;GO:0018298;GO:0009507;GO:0009522;GO:0009523;GO:0009535;GO:0009536;GO:0009579;GO:0009765;GO:0015979;GO:0016020;GO:0016021;GO:0016168;GO:0018298;	"Chlorophyll a-b binding protein, chloroplastic[Source:UniProtKB/TrEMBL;Acc:A0A1D5RQT5]"
TRIAE_CS42_2DL_TGACv1_158976_AA0529760	0.0180835	down	0.0740741	GO:0005524;GO:0005737;GO:0006457;GO:0009507;GO:0009570;GO:0009941;GO:0042026;	"Chaperonin 60 subunit beta 4, chloroplastic[Source:Projected from Arabidopsis thaliana (AT1G26230)UniProtKB/Swiss-Prot;Acc:Q9C667]"
TRIAE_CS42_3DS_TGACv1_273163_AA0929000	0.0179021	down	0.0240964	-	-
TRIAE_CS42_6BL_TGACv1_501185_AA1614750	0.0178762	down	0.113797	GO:0009523;GO:0009654;GO:0015979;GO:0016020;GO:0016021;GO:0042651;	-
TRIAE_CS42_6DL_TGACv1_528327_AA1713280	0.017776	down	0.105628	GO:0009409;GO:0009507;GO:0009522;GO:0009523;GO:0009535;GO:0009536;GO:0009579;GO:0009644;GO:0009645;GO:0009765;GO:0009768;GO:0009782;GO:0015979;GO:0016020;GO:0016021;GO:0016168;GO:0018298;GO:0031409;GO:0042803;	"Photosystem I chlorophyll a/b-binding protein 5,chloroplastic [Source:Projected from Arabidopsis thaliana(AT1G45474) UniProtKB/Swiss-Prot;Acc:Q9C639]"
TRIAE_CS42_4BS_TGACv1_328089_AA1082560	0.0177574	down	0.0373832	GO:0006629;GO:0016020;GO:0016021;GO:0016491;GO:0055114;GO:0080019;GO:0102965;	Fatty acyl-CoA reductase[Source:UniProtKB/TrEMBL;Acc:A0A1D5XQC0]
TRIAE_CS42_2DL_TGACv1_158690_AA0524480	0.0177472	down	0	-	Cold-responsive protein WCOR15-2D[Source:UniProtKB/TrEMBL;Acc:W5C237]
TRIAE_CS42_2DL_TGACv1_157992_AA0505150	0.0177028	down	0.0809061	GO:0004553;GO:0005975;GO:0004553;GO:0005975;GO:0004553;GO:0005975;	-
TRIAE_CS42_5DL_TGACv1_433285_AA1408290	0.0177021	down	0.10968	GO:0003824;GO:0004807;GO:0005739;GO:0005829;GO:0006096;GO:0006642;GO:0008152;GO:0009507;GO:0009570;GO:0009579;GO:0009658;GO:0009941;GO:0019563;GO:0032504;GO:0046166;GO:0048046;GO:0080022;	"Triosephosphate isomerase, chloroplastic[Source:Projected from Arabidopsis thaliana (AT2G21170)UniProtKB/Swiss-Prot;Acc:Q9SKP6]"
TRIAE_CS42_2BL_TGACv1_132032_AA0434680	0.0177008	down	0.104294	GO:0015267;GO:0016020;GO:0016021;GO:0055085;GO:0015267;GO:0016020;GO:0016021;GO:0055085;GO:0015267;GO:0016020;GO:0016021;GO:0055085;GO:0015267;GO:0016020;GO:0016021;GO:0055085;	-
TRIAE_CS42_7AS_TGACv1_569330_AA1813580	0.0176612	down	0.107099	GO:0009055;GO:0009414;GO:0009507;GO:0009534;GO:0009535;GO:0009644;GO:0009773;GO:0010117;GO:0071484;	"Protein PROTON GRADIENT REGULATION 5, chloroplastic[Source:Projected from Arabidopsis thaliana (AT2G05620)UniProtKB/Swiss-Prot;Acc:Q9SL05]"
TRIAE_CS42_6AL_TGACv1_472095_AA1517680	0.0176346	down	0.109761	-	-
TRIAE_CS42_4AS_TGACv1_306406_AA1007690	0.017633	down	0.105304	GO:0006396;GO:0003727;GO:0005774;GO:0006396;GO:0006397;GO:0006417;GO:0009507;GO:0009570;GO:0009657;GO:0009941;GO:0010114;GO:0031969;GO:0043621;GO:1901918;	-
TRIAE_CS42_1DL_TGACv1_062315_AA0212420	0.0176013	down	0.0863874	GO:0016747;GO:0016747;	-
TRIAE_CS42_3DL_TGACv1_250396_AA0867500	0.0174839	down	0.03125	GO:0003677;GO:0006357;GO:0046983;	-
TRIAE_CS42_4DL_TGACv1_342366_AA1111570	0.0174839	down	0.03125	GO:0004623;GO:0005509;GO:0005576;GO:0006644;GO:0008289;GO:0016042;GO:0050482;	-
TRIAE_CS42_3AL_TGACv1_196154_AA0657740	0.0173733	down	0.0951586	GO:0009535;GO:0009611;GO:0009644;GO:0016020;GO:0016021;GO:0071486;GO:0071492;	"Stress enhanced protein 1, chloroplastic[Source:Projected from Arabidopsis thaliana (AT4G34190)UniProtKB/Swiss-Prot;Acc:Q9M7I9]"
TRIAE_CS42_2BL_TGACv1_130396_AA0410360	0.0173683	down	0.0990991	GO:0005524;GO:0009507;GO:0009535;	-
TRIAE_CS42_7AL_TGACv1_556125_AA1756440	0.0173624	down	0.0611111	GO:0016491;GO:0055114;	-
TRIAE_CS42_7BS_TGACv1_592698_AA1943280	0.0173547	down	0.0910973	GO:0016020;GO:0016021;GO:0022857;GO:0055085;GO:0005886;GO:0010336;GO:0016020;GO:0016021;GO:0022857;GO:0055085;GO:0097708;GO:0016020;GO:0016021;GO:0022857;GO:0055085;	Protein NRT1/ PTR FAMILY 3.1 [Source:Projected fromArabidopsis thaliana (AT1G68570) UniProtKB/Swiss-Prot;Acc:Q9SX20]
TRIAE_CS42_5AL_TGACv1_376302_AA1235110	0.0173514	down	0.0914634	GO:0004124;GO:0005739;GO:0006535;GO:0008652;GO:0016740;GO:0019344;GO:0019499;GO:0050017;	"Bifunctional L-3-cyanoalanine synthase/cysteinesynthase C1, mitochondrial [Source:Projected fromArabidopsis thaliana (AT3G61440) UniProtKB/Swiss-Prot;Acc:Q9S757]"
TRIAE_CS42_1BL_TGACv1_033747_AA0141860	0.017268	down	0.0238095	-	-
TRIAE_CS42_6DS_TGACv1_544294_AA1747560	0.0171415	down	0.0559006	-	-
TRIAE_CS42_4AS_TGACv1_307822_AA1023730	0.0169812	down	0.0961538	GO:0000160;GO:0005634;GO:0000160;GO:0005634;GO:0000160;GO:0005634;GO:0000160;GO:0005634;GO:0000160;GO:0005634;	-
TRIAE_CS42_3AL_TGACv1_195570_AA0651350	0.0169786	down	0.0910891	GO:0005524;GO:0009507;GO:0009570;GO:0016226;GO:0051536;GO:0005524;GO:0005524;GO:0005524;	"Fe-S cluster assembly factor HCF101, chloroplastic[Source:Projected from Arabidopsis thaliana (AT3G24430)UniProtKB/Swiss-Prot;Acc:Q6STH5]"
TRIAE_CS42_7BL_TGACv1_585547_AA1919550	0.0169532	down	0.0646766	GO:0016020;GO:0016021;	-
TRIAE_CS42_6AL_TGACv1_471007_AA1500880	0.0168468	down	0.097166	GO:0007623;GO:0009507;GO:0009535;GO:0009644;	"High-light-induced protein, chloroplastic[Source:Projected from Arabidopsis thaliana (AT5G02120)UniProtKB/Swiss-Prot;Acc:O81208]"
TRIAE_CS42_5AL_TGACv1_379142_AA1255610	0.01682	down	0.0604396	-	-
TRIAE_CS42_2AS_TGACv1_112161_AA0331820	0.0167803	down	0.0733591	GO:0003824;	-
TRIAE_CS42_3B_TGACv1_227552_AA0823800	0.0167703	down	0	GO:0004097;GO:0008152;GO:0016491;GO:0046148;GO:0046872;GO:0055114;	-
TRIAE_CS42_4BL_TGACv1_320512_AA1041950	0.0167703	down	0	-	-
TRIAE_CS42_5AS_TGACv1_392939_AA1266530	0.0167703	down	0	GO:0016020;GO:0016021;GO:0055085;	-
TRIAE_CS42_3DS_TGACv1_272941_AA0926840	0.0167703	down	0	-	-
TRIAE_CS42_2AL_TGACv1_093757_AA0286190	0.0167546	down	0.109057	GO:0000166;GO:0003746;GO:0003924;GO:0005525;GO:0005622;GO:0005739;GO:0006412;GO:0006414;GO:0070125;GO:0000166;GO:0003746;GO:0003924;GO:0005525;GO:0005622;GO:0006412;GO:0006414;GO:0009507;GO:0009536;GO:0000166;GO:0003746;GO:0003924;GO:0005525;GO:0005622;GO:0006412;GO:0006414;GO:0009507;GO:0009536;GO:0000166;GO:0003746;GO:0003924;GO:0005525;GO:0005622;GO:0006412;GO:0006414;GO:0009507;GO:0009536;GO:…	"Elongation factor G, chloroplastic[Source:UniProtKB/TrEMBL;Acc:A0A1D5T992]"
TRIAE_CS42_3B_TGACv1_221940_AA0753540	0.01673	down	0.0977157	GO:0016020;GO:0016021;GO:0055085;	-
TRIAE_CS42_2AL_TGACv1_096363_AA0318870	0.016717	down	0.0140845	GO:0016020;GO:0016021;GO:0016020;GO:0016021;	-
TRIAE_CS42_7AL_TGACv1_559421_AA1799540	0.0166608	down	0.0235294	GO:0046983;	-
TRIAE_CS42_3DS_TGACv1_272158_AA0915840	0.0166398	down	0.103116	-	-
TRIAE_CS42_4DL_TGACv1_343075_AA1129010	0.0166383	down	0.0763889	-	-
TRIAE_CS42_6AL_TGACv1_472257_AA1520000	0.0166324	down	0.104337	GO:0006662;GO:0009507;GO:0009570;GO:0009941;GO:0015035;GO:0016671;GO:0045454;GO:0055114;GO:0005623;GO:0006662;GO:0015035;GO:0045454;GO:0055114;	"Thioredoxin-like protein CDSP32, chloroplastic[Source:Projected from Arabidopsis thaliana (AT1G76080)UniProtKB/Swiss-Prot;Acc:Q9SGS4]"
TRIAE_CS42_2AL_TGACv1_095887_AA0315620	0.0165641	down	0.0578035	GO:0016020;GO:0016021;GO:0016020;GO:0016021;GO:0016020;GO:0016021;	-
TRIAE_CS42_5DS_TGACv1_456815_AA1478480	0.0165512	down	0.104369	GO:0006633;GO:0031177;	Acyl carrier protein[Source:UniProtKB/TrEMBL;Acc:A0A1D6A1A8]
TRIAE_CS42_4DL_TGACv1_342778_AA1121830	0.0165376	down	0.0797546	GO:0046983;GO:0046983;GO:0046983;	-
TRIAE_CS42_2AL_TGACv1_095335_AA0309720	0.0164789	down	0.0413223	GO:0005509;GO:0009507;GO:0009523;GO:0009579;GO:0009654;GO:0015979;GO:0019898;	"PsbP domain-containing protein 2, chloroplastic[Source:Projected from Arabidopsis thaliana (AT2G28605)UniProtKB/Swiss-Prot;Acc:Q8VY52]"
TRIAE_CS42_2BL_TGACv1_130310_AA0408570	0.0162703	down	0.1	-	-
TRIAE_CS42_4AL_TGACv1_289347_AA0969500	0.0162236	down	0.107772	GO:0016020;GO:0016021;GO:0016020;GO:0016021;GO:0016020;GO:0016021;	-
TRIAE_CS42_4BL_TGACv1_321274_AA1058260	0.0161447	down	0.0978865	GO:0003735;GO:0005840;GO:0006412;GO:0003735;GO:0005840;GO:0006412;GO:0003735;GO:0005840;GO:0006412;	-
TRIAE_CS42_7AS_TGACv1_570263_AA1833000	0.0161275	down	0.0882957	GO:0015995;GO:0032259;GO:0046406;	-
TRIAE_CS42_5AL_TGACv1_374125_AA1190970	0.0160798	down	0.0889328	-	-
TRIAE_CS42_U_TGACv1_644762_AA2141480	0.0160792	down	0.0232558	GO:0016788;	-
TRIAE_CS42_5AS_TGACv1_394390_AA1280010	0.0160415	down	0.101305	GO:0080048;GO:0080048;	-
TRIAE_CS42_1DL_TGACv1_062692_AA0218230	0.0160171	down	0.0138889	GO:0003677;	-
TRIAE_CS42_2AL_TGACv1_093976_AA0290500	0.0159927	down	0.0486111	GO:0008152;GO:0016787;	-
TRIAE_CS42_6AS_TGACv1_487723_AA1572570	0.0159867	down	0.0787879	GO:0016020;GO:0016021;	-
TRIAE_CS42_1AS_TGACv1_019081_AA0060210	0.0159151	down	0.036036	-	-
TRIAE_CS42_6BS_TGACv1_515533_AA1670690	0.0158567	down	0	GO:0003824;GO:0003885;GO:0016020;GO:0016491;GO:0016614;GO:0050660;GO:0055114;	-
TRIAE_CS42_3AL_TGACv1_196581_AA0661660	0.0158567	down	0	-	-
TRIAE_CS42_6DS_TGACv1_542513_AA1723280	0.0158513	down	0.0516129	GO:0004672;GO:0005524;GO:0006468;GO:0016020;GO:0016021;	-
TRIAE_CS42_6DL_TGACv1_527433_AA1703870	0.0158091	down	0.0612245	-	-
TRIAE_CS42_4DL_TGACv1_342778_AA1121840	0.0157935	down	0.0824742	GO:0003677;GO:0006357;GO:0046983;GO:0003677;GO:0006357;GO:0046983;	-
TRIAE_CS42_3AL_TGACv1_194629_AA0637040	0.0157865	down	0.0759076	GO:0006457;GO:0015031;GO:0006457;GO:0015031;	-
TRIAE_CS42_5BS_TGACv1_423493_AA1378050	0.0157796	down	0.0648148	GO:0005506;GO:0008610;GO:0016020;GO:0016021;GO:0016491;GO:0055114;GO:0005506;GO:0008610;GO:0016020;GO:0016021;GO:0016491;GO:0055114;	-
TRIAE_CS42_7BL_TGACv1_579216_AA1905380	0.0157585	down	0.0568182	-	-
TRIAE_CS42_2AL_TGACv1_093081_AA0271360	0.0157261	down	0.0829146	GO:0016020;GO:0016021;GO:0016020;GO:0016021;	-
TRIAE_CS42_2DL_TGACv1_159911_AA0544270	0.0155713	down	0.0959538	GO:0016020;GO:0016021;GO:0016491;GO:0055114;	-
TRIAE_CS42_4AS_TGACv1_306520_AA1009500	0.015556	down	0.0745763	-	-
TRIAE_CS42_2BS_TGACv1_147121_AA0478340	0.0155472	down	0.0926471	GO:0009507;GO:0009522;GO:0009534;GO:0009535;GO:0009579;GO:0015979;	-
TRIAE_CS42_2DS_TGACv1_178033_AA0589670	0.0155219	down	0.0229885	GO:0005737;GO:0006629;GO:0016020;GO:0016021;GO:0016627;GO:0055114;	-
TRIAE_CS42_7AS_TGACv1_570657_AA1839050	0.0155219	down	0.0229885	GO:0003824;GO:0016491;GO:0016614;GO:0050660;GO:0055114;GO:0003824;GO:0016491;GO:0016614;GO:0050660;GO:0055114;	-
TRIAE_CS42_7DL_TGACv1_603078_AA1975380	0.0154851	down	0.0990764	GO:0003824;GO:0009507;GO:0009536;GO:0009941;GO:0010020;GO:0042803;GO:0050662;GO:0003824;GO:0050662;	"Epimerase family protein SDR39U1 homolog,chloroplastic [Source:Projected from Arabidopsis thaliana(AT2G21280) UniProtKB/Swiss-Prot;Acc:Q9SJU9]"
TRIAE_CS42_2AL_TGACv1_094214_AA0294520	0.01546	down	0.03	GO:0016787;	-
TRIAE_CS42_3B_TGACv1_224016_AA0791010	0.0154096	down	0.0538922	GO:0015996;GO:0047746;	-
TRIAE_CS42_2DL_TGACv1_158899_AA0528210	0.0153859	down	0.0444444	GO:0006952;GO:0009607;	-
TRIAE_CS42_5DS_TGACv1_457316_AA1485110	0.0153521	down	0.0136986	GO:0004497;GO:0004499;GO:0016491;GO:0050660;GO:0050661;GO:0055114;	Flavin-containing monooxygenase[Source:UniProtKB/TrEMBL;Acc:A0A1D6A2R0]
TRIAE_CS42_5BS_TGACv1_424687_AA1391330	0.0152574	down	0.100269	GO:0003700;GO:0006355;GO:0003700;GO:0006355;GO:0003700;GO:0006355;GO:0003700;GO:0006355;GO:0003700;GO:0006355;	-
TRIAE_CS42_7AS_TGACv1_569346_AA1814020	0.015231	down	0.0928962	GO:0005623;GO:0009055;GO:0015035;GO:0022900;GO:0045454;GO:0055114;GO:0005623;GO:0009055;GO:0015035;GO:0022900;GO:0045454;GO:0055114;	-
TRIAE_CS42_5AL_TGACv1_374664_AA1206100	0.0151305	down	0.0603015	GO:0008839;GO:0009089;GO:0055114;GO:0008839;GO:0009089;GO:0009507;GO:0009570;GO:0019684;GO:0055114;	-
TRIAE_CS42_5AL_TGACv1_376037_AA1231090	0.0150798	down	0.0956429	-	-
TRIAE_CS42_5AL_TGACv1_374128_AA1191170	0.0150016	down	0	GO:0003677;GO:0006357;GO:0046983;	-
TRIAE_CS42_2DS_TGACv1_178985_AA0603230	0.0150016	down	0	GO:0016020;GO:0016021;GO:0016740;GO:0016757;GO:0016760;GO:0030244;GO:0071555;	-
TRIAE_CS42_7BS_TGACv1_592656_AA1942430	0.0149878	down	0.0227273	GO:0003677;	-
TRIAE_CS42_5AL_TGACv1_379244_AA1255930	0.0148876	down	0.0971129	GO:0000413;GO:0003755;GO:0016853;	"Peptidyl-prolyl cis-trans isomerase FKBP16-4,chloroplastic [Source:Projected from Arabidopsis thaliana(AT3G10060) UniProtKB/Swiss-Prot;Acc:Q9SR70]"
TRIAE_CS42_4AL_TGACv1_290690_AA0988240	0.0148305	down	0.0766962	GO:0000413;GO:0003755;GO:0016853;	Peptidylprolyl isomerase[Source:UniProtKB/TrEMBL;Acc:A0A1D5X7D1]
TRIAE_CS42_5AL_TGACv1_374985_AA1213260	0.0147938	down	0.0773639	-	-
TRIAE_CS42_6BS_TGACv1_513139_AA1631600	0.0147894	down	0.0967169	GO:0004497;GO:0005506;GO:0009611;GO:0009941;GO:0010597;GO:0016020;GO:0016021;GO:0016705;GO:0016829;GO:0020037;GO:0046872;GO:0055114;	Probable inactive linolenate hydroperoxide lyase[Source:Projected from Arabidopsis thaliana (AT4G15440)UniProtKB/Swiss-Prot;Acc:B3LF83]
TRIAE_CS42_7AL_TGACv1_557099_AA1776420	0.0147373	down	0.0917679	GO:0005840;	"30S ribosomal protein S31, chloroplastic[Source:Projected from Arabidopsis thaliana (AT2G38140)UniProtKB/Swiss-Prot;Acc:O80439]"
TRIAE_CS42_7DL_TGACv1_602925_AA1972050	0.0147048	down	0.0925222	GO:0003677;GO:0003700;GO:0006352;GO:0006355;GO:0016987;GO:0003677;GO:0003700;GO:0006352;GO:0006355;GO:0016987;GO:0003677;GO:0003700;GO:0006352;GO:0006355;GO:0009416;GO:0016987;	-
TRIAE_CS42_4AL_TGACv1_290435_AA0985480	0.0146505	down	0.104936	GO:0003824;GO:0008152;GO:0003824;GO:0004802;GO:0008152;GO:0004802;	-
TRIAE_CS42_3AL_TGACv1_193894_AA0622060	0.0146374	down	0.0848485	GO:0005623;GO:0006662;GO:0015035;GO:0045454;GO:0055114;	-
TRIAE_CS42_2DS_TGACv1_178392_AA0594920	0.0146259	down	0.0575916	GO:0016020;GO:0016021;	-
TRIAE_CS42_5BL_TGACv1_404476_AA1301070	0.0146137	down	0.0817757	-	-
TRIAE_CS42_3B_TGACv1_223456_AA0782550	0.0145958	down	0.0986928	GO:0009507;	-
TRIAE_CS42_U_TGACv1_642713_AA2122020	0.0145863	down	0.0985353	GO:0003756;GO:0009507;GO:0009534;GO:0009535;GO:0009570;GO:0010206;GO:0016020;GO:0016021;	"Protein disulfide-isomerase LQY1, chloroplastic[Source:Projected from Arabidopsis thaliana (AT1G75690)UniProtKB/Swiss-Prot;Acc:Q8GSJ6]"
TRIAE_CS42_2BL_TGACv1_130407_AA0410700	0.0145851	down	0.0630631	GO:0004222;GO:0005524;GO:0006508;GO:0009507;GO:0009534;GO:0016020;GO:0016021;	-
TRIAE_CS42_1AL_TGACv1_000581_AA0015030	0.0145515	down	0.0811456	-	-
TRIAE_CS42_U_TGACv1_646280_AA2146300	0.014488	down	0.0594059	GO:0008152;GO:0016787;GO:0008152;GO:0016787;	-
TRIAE_CS42_2BL_TGACv1_133062_AA0441160	0.0144856	down	0.0804878	GO:0009507;GO:0009534;GO:0009535;GO:0009941;GO:0016020;	"Probable plastid-lipid-associated protein 12,chloroplastic [Source:Projected from Arabidopsis thaliana(AT1G51110) UniProtKB/Swiss-Prot;Acc:Q8LAP6]"
TRIAE_CS42_1DL_TGACv1_062439_AA0214480	0.0144602	down	0.0695971	GO:0009507;GO:0009523;GO:0015979;GO:0016020;GO:0016021;	-
TRIAE_CS42_4DS_TGACv1_362115_AA1176910	0.0144524	down	0.0706714	GO:0009507;GO:0010019;GO:0019899;GO:0046906;	"Tetrapyrrole-binding protein, chloroplastic[Source:Projected from Arabidopsis thaliana (AT3G59400)UniProtKB/Swiss-Prot;Acc:Q9LX31]"
TRIAE_CS42_7BS_TGACv1_592003_AA1927830	0.0144361	down	0.05	GO:0003677;GO:0006357;GO:0046983;	-
TRIAE_CS42_3B_TGACv1_221903_AA0752730	0.0144039	down	0.10082	-	Cold induced protein[Source:UniProtKB/TrEMBL;Acc:W5D5R6]
TRIAE_CS42_2BS_TGACv1_146155_AA0456940	0.0143446	down	0.104026	GO:0009523;GO:0015979;GO:0016020;GO:0016021;	-
TRIAE_CS42_5AS_TGACv1_393963_AA1277380	0.014304	down	0.0951949	GO:0005634;GO:0006351;GO:0006355;GO:0009734;	Auxin-responsive protein[Source:UniProtKB/TrEMBL;Acc:A0A1D5YV70]
TRIAE_CS42_3DL_TGACv1_251735_AA0884420	0.0143012	down	0.0347826	GO:0046983;GO:0046983;	-
TRIAE_CS42_2BL_TGACv1_132535_AA0438220	0.0142891	down	0.0549451	GO:0003824;GO:0005737;GO:0006559;GO:0009698;GO:0009800;GO:0016829;GO:0016841;GO:0045548;GO:0003824;GO:0005737;GO:0006559;GO:0009698;GO:0009800;GO:0016829;GO:0016841;GO:0045548;	Phenylalanine ammonia-lyase[Source:UniProtKB/TrEMBL;Acc:A0A1D5U587]
TRIAE_CS42_5DL_TGACv1_438065_AA1467890	0.0142579	down	0.0921986	-	-
TRIAE_CS42_7AL_TGACv1_557414_AA1781030	0.0142009	down	0	GO:0004601;GO:0005576;GO:0006979;GO:0016491;GO:0020037;GO:0042744;GO:0046872;GO:0055114;GO:0098869;GO:0004601;GO:0005576;GO:0006979;GO:0016491;GO:0020037;GO:0042744;GO:0046872;GO:0055114;GO:0098869;	Peroxidase[Source:UniProtKB/TrEMBL;Acc:A0A1D6BMX2]
TRIAE_CS42_3AS_TGACv1_212165_AA0698370	0.0142009	down	0	-	-
TRIAE_CS42_6BL_TGACv1_501742_AA1620350	0.0141381	down	0.0666667	GO:0016020;GO:0016021;GO:0055085;GO:0016020;GO:0016021;GO:0055085;	-
TRIAE_CS42_3B_TGACv1_223469_AA0782710	0.014111	down	0.0903054	GO:0009507;GO:0009535;	-
TRIAE_CS42_1AS_TGACv1_018995_AA0057540	0.0139847	down	0.0222222	GO:0003677;GO:0003677;	-
TRIAE_CS42_4AL_TGACv1_289048_AA0964040	0.0139691	down	0.0938389	GO:0008942;GO:0016491;GO:0042128;GO:0051537;GO:0055114;GO:0008942;GO:0016491;GO:0042128;GO:0051537;GO:0055114;GO:0008942;GO:0016491;GO:0042128;GO:0051537;GO:0055114;	-
TRIAE_CS42_U_TGACv1_644240_AA2138290	0.0138378	down	0.0834951	GO:0006950;	-
TRIAE_CS42_1BL_TGACv1_032016_AA0124230	0.0137664	down	0.0564103	GO:0008152;GO:0016787;	-
TRIAE_CS42_6AS_TGACv1_485184_AA1539550	0.0137551	down	0.0941278	GO:0003735;GO:0005622;GO:0005840;GO:0006412;GO:0009507;GO:0009570;GO:0009941;GO:0016020;GO:0030529;GO:0003735;GO:0005622;GO:0005840;GO:0006412;GO:0030529;	"50S ribosomal protein L3-1, chloroplastic[Source:Projected from Arabidopsis thaliana (AT2G43030)UniProtKB/Swiss-Prot;Acc:Q9SKX4]"
TRIAE_CS42_4DS_TGACv1_361457_AA1168320	0.0137359	down	0.0839552	-	-
TRIAE_CS42_6DS_TGACv1_543453_AA1740290	0.0137336	down	0.102376	GO:0016491;GO:0055114;GO:0098807;GO:0016491;GO:0055114;	-
TRIAE_CS42_5BL_TGACv1_404244_AA1291940	0.0136895	down	0.10051	GO:0009507;GO:0009522;GO:0009534;GO:0009535;GO:0009579;GO:0009773;GO:0009780;GO:0009941;GO:0015979;GO:0016020;GO:0016168;GO:0030093;GO:0042550;GO:0050821;	"Photosystem I reaction center subunit V,chloroplastic [Source:Projected from Arabidopsis thaliana(AT1G55670) UniProtKB/Swiss-Prot;Acc:Q9S7N7]"
TRIAE_CS42_5AL_TGACv1_378850_AA1254850	0.0135615	down	0.0561224	-	-
TRIAE_CS42_5DL_TGACv1_433211_AA1405640	0.013561	down	0.0972439	GO:0003735;GO:0005622;GO:0005840;GO:0006412;GO:0030529;GO:0003735;GO:0005622;GO:0005840;GO:0006412;GO:0009507;GO:0009570;GO:0009941;GO:0030529;	"50S ribosomal protein L17, chloroplastic[Source:Projected from Arabidopsis thaliana (AT3G54210)UniProtKB/Swiss-Prot;Acc:Q9M385]"
TRIAE_CS42_1AL_TGACv1_001328_AA0028750	0.0135206	down	0.0656371	GO:0009055;GO:0022900;GO:0051536;GO:0009055;GO:0022900;GO:0051536;	-
TRIAE_CS42_3B_TGACv1_220912_AA0723490	0.0134888	down	0.0935919	GO:0009535;GO:0009611;GO:0009644;GO:0016020;GO:0016021;GO:0071486;GO:0071492;	"Stress enhanced protein 1, chloroplastic[Source:Projected from Arabidopsis thaliana (AT4G34190)UniProtKB/Swiss-Prot;Acc:Q9M7I9]"
TRIAE_CS42_3DL_TGACv1_250525_AA0869680	0.0134533	down	0.0948645	GO:0009507;GO:0009523;GO:0015979;GO:0016020;GO:0016021;	-
TRIAE_CS42_3B_TGACv1_221196_AA0733540	0.0134506	down	0	-	-
TRIAE_CS42_1DL_TGACv1_063189_AA0224800	0.013414	down	0.059633	-	-
TRIAE_CS42_1DS_TGACv1_080802_AA0253950	0.0134039	down	0.0537634	GO:0009507;	-
TRIAE_CS42_5AS_TGACv1_392691_AA1263140	0.0133872	down	0.0958156	-	-
TRIAE_CS42_7BS_TGACv1_593434_AA1951600	0.0133787	down	0.0935193	GO:0003743;GO:0006413;GO:0009507;GO:0009534;GO:0010207;GO:0006413;GO:0006413;	-
TRIAE_CS42_3AL_TGACv1_196884_AA0663520	0.013347	down	0.0848586	GO:0005737;GO:0006629;GO:0008970;GO:0009507;GO:0009650;GO:0016787;GO:0071493;	-
TRIAE_CS42_1AL_TGACv1_001537_AA0031900	0.0133173	down	0.0722892	GO:0003677;GO:0003700;GO:0006352;GO:0006355;GO:0016987;	-
TRIAE_CS42_6DL_TGACv1_527864_AA1709360	0.0133156	down	0.0285714	-	-
TRIAE_CS42_7AS_TGACv1_570230_AA1832640	0.0133028	down	0.0576923	GO:0000166;GO:0003924;GO:0005525;GO:0005622;GO:0007264;GO:0016020;GO:0000166;GO:0003924;GO:0005525;GO:0005622;GO:0007264;GO:0016020;	-
TRIAE_CS42_U_TGACv1_641110_AA2085600	0.0132755	down	0.0769231	-	-
TRIAE_CS42_5BL_TGACv1_404127_AA1285460	0.0132692	down	0.0815109	-	-
TRIAE_CS42_5AL_TGACv1_375069_AA1215250	0.013248	down	0.0625	GO:0005215;GO:0016020;GO:0016021;GO:0022857;GO:0055085;GO:0005215;GO:0016020;GO:0016021;GO:0022857;GO:0055085;GO:0005215;GO:0016020;GO:0016021;GO:0022857;GO:0055085;	-
TRIAE_CS42_5DS_TGACv1_456565_AA1474220	0.013223	down	0.0422535	GO:0004857;GO:0005618;GO:0016787;GO:0030599;GO:0042545;GO:0043086;GO:0045330;GO:0045490;	Pectinesterase[Source:UniProtKB/TrEMBL;Acc:W5G2X3]
TRIAE_CS42_1AL_TGACv1_001387_AA0029780	0.0131931	down	0.0778302	GO:0016491;GO:0055114;	-
TRIAE_CS42_2BS_TGACv1_146115_AA0455630	0.0131697	down	0.0841751	GO:0006629;GO:0016020;GO:0016021;GO:0006629;GO:0009507;GO:0009536;GO:0016020;GO:0016021;	"Omega-6 fatty acid desaturase, chloroplastic[Source:Projected from Arabidopsis thaliana (AT4G30950)UniProtKB/Swiss-Prot;Acc:P46312]"
TRIAE_CS42_2BL_TGACv1_129419_AA0382860	0.0131574	down	0.0986278	GO:0000166;GO:0003746;GO:0003924;GO:0005525;GO:0005622;GO:0005739;GO:0006412;GO:0006414;GO:0070125;GO:0000166;GO:0003746;GO:0003924;GO:0005525;GO:0005622;GO:0005739;GO:0006412;GO:0006414;GO:0070125;	"Elongation factor G, mitochondrial[Source:UniProtKB/TrEMBL;Acc:A0A1D5TTW4]"
TRIAE_CS42_3DL_TGACv1_251032_AA0876360	0.013154	down	0.0851735	-	-
TRIAE_CS42_7DL_TGACv1_602883_AA1971020	0.0130977	down	0.0893471	GO:0009507;	-
TRIAE_CS42_2AL_TGACv1_094368_AA0296520	0.0130961	down	0.0878553	GO:0071949;GO:0009507;GO:0009536;GO:0009540;GO:0009688;GO:0016020;GO:0016491;GO:0055114;GO:0071949;GO:0009507;GO:0009536;GO:0009540;GO:0009688;GO:0016020;GO:0016491;GO:0055114;GO:0071949;	"Zeaxanthin epoxidase, chloroplastic[Source:UniProtKB/TrEMBL;Acc:W5ASU4]"
TRIAE_CS42_4AS_TGACv1_306990_AA1015860	0.0129813	down	0.0808679	GO:0004553;GO:0005975;GO:0016787;	-
TRIAE_CS42_7BL_TGACv1_577147_AA1867360	0.0129736	down	0.0862801	GO:0009507;	-
TRIAE_CS42_4DL_TGACv1_344545_AA1147820	0.0129234	down	0.0921811	GO:0009507;	-
TRIAE_CS42_7BS_TGACv1_592867_AA1945490	0.0129037	down	0.0883055	GO:0000413;GO:0003755;GO:0016853;	Peptidylprolyl isomerase[Source:UniProtKB/TrEMBL;Acc:A0A1D6CHV9]
TRIAE_CS42_4DL_TGACv1_344880_AA1150300	0.0128895	down	0.0588235	-	-
TRIAE_CS42_2BL_TGACv1_131413_AA0427390	0.0128367	down	0.0603448	GO:0004601;GO:0004602;GO:0006979;GO:0016491;GO:0055114;GO:0098869;GO:0004601;GO:0004602;GO:0006979;GO:0016491;GO:0055114;GO:0098869;	Glutathione peroxidase[Source:UniProtKB/TrEMBL;Acc:A0A1D5U2X7]
TRIAE_CS42_5AL_TGACv1_374844_AA1210070	0.012824	down	0.0857143	GO:0000160;GO:0005634;GO:0000160;GO:0005634;GO:0000160;GO:0005634;	-
TRIAE_CS42_7DL_TGACv1_605269_AA2005660	0.0128155	down	0.0888889	GO:0009055;GO:0022900;GO:0051536;GO:0051537;	-
TRIAE_CS42_6AL_TGACv1_472556_AA1523560	0.0127848	down	0.0529101	GO:0003676;GO:0003723;GO:0003676;GO:0003723;GO:0003729;	-
TRIAE_CS42_6AL_TGACv1_471931_AA1515990	0.0127793	down	0.0872314	GO:0009579;GO:0009579;GO:0009579;GO:0009579;	-
TRIAE_CS42_5BS_TGACv1_423276_AA1372960	0.0127785	down	0.086728	GO:0005506;GO:0046872;	-
TRIAE_CS42_7DS_TGACv1_622404_AA2038940	0.0127677	down	0.0769231	GO:0004420;GO:0005783;GO:0005789;GO:0008299;GO:0015936;GO:0016020;GO:0016021;GO:0016491;GO:0016616;GO:0050661;GO:0050662;GO:0055114;	3-hydroxy-3-methylglutaryl coenzyme A reductase[Source:UniProtKB/TrEMBL;Acc:A0A1D6D0H8]
TRIAE_CS42_1BL_TGACv1_031707_AA0119340	0.012747	down	0	GO:0009507;GO:0009522;GO:0009523;GO:0009535;GO:0009536;GO:0009579;GO:0009765;GO:0015979;GO:0016020;GO:0016021;GO:0016168;GO:0018298;GO:0009507;GO:0009522;GO:0009523;GO:0009535;GO:0009536;GO:0009579;GO:0009765;GO:0015979;GO:0016020;GO:0016021;GO:0016168;GO:0018298;	"Chlorophyll a-b binding protein, chloroplastic[Source:UniProtKB/TrEMBL;Acc:A0A1D5SCM2]"
TRIAE_CS42_3DL_TGACv1_249177_AA0840500	0.012747	down	0	GO:0003677;GO:0006357;GO:0046983;	-
TRIAE_CS42_2DL_TGACv1_157972_AA0504360	0.0126797	down	0.0857538	GO:0016491;GO:0055114;	-
TRIAE_CS42_7AL_TGACv1_555973_AA1751470	0.0126595	down	0.0664336	GO:0016020;GO:0016021;GO:0016740;GO:0016757;GO:0016760;GO:0030244;GO:0071555;	-
TRIAE_CS42_6AS_TGACv1_485494_AA1546370	0.0126431	down	0.0952813	GO:0016491;GO:0055114;GO:0016491;GO:0055114;GO:0098807;	-
TRIAE_CS42_5AS_TGACv1_392794_AA1264780	0.0126279	down	0.0215054	GO:0004497;GO:0005506;GO:0016491;GO:0016705;GO:0020037;GO:0046872;GO:0055114;	-
TRIAE_CS42_2BL_TGACv1_129435_AA0383560	0.0126279	down	0.0215054	GO:0004497;GO:0005506;GO:0016491;GO:0016705;GO:0020037;GO:0046872;GO:0055114;GO:0004497;GO:0005506;GO:0016020;GO:0016021;GO:0016491;GO:0016705;GO:0020037;GO:0046872;GO:0055114;	-
TRIAE_CS42_2DL_TGACv1_158830_AA0526840	0.012617	down	0.0877193	-	-
TRIAE_CS42_1DS_TGACv1_080134_AA0240970	0.0126021	down	0.0896686	GO:0009507;GO:0009534;GO:0009535;GO:0009767;GO:0010598;	"NAD(P)H-quinone oxidoreductase subunit S,chloroplastic [Source:Projected from Arabidopsis thaliana(AT4G23890) UniProtKB/Swiss-Prot;Acc:Q9T0A4]"
TRIAE_CS42_5BL_TGACv1_406240_AA1342690	0.0125603	down	0.0280374	GO:0004497;GO:0004499;GO:0016491;GO:0050660;GO:0050661;GO:0055114;	Flavin-containing monooxygenase[Source:UniProtKB/TrEMBL;Acc:A0A1D5Z8I7]
TRIAE_CS42_5BL_TGACv1_405241_AA1323070	0.0125603	down	0.0280374	GO:0008168;GO:0032259;	-
TRIAE_CS42_5BL_TGACv1_405295_AA1324300	0.0125396	down	0.0769231	GO:0003676;GO:0003723;	-
TRIAE_CS42_U_TGACv1_644387_AA2139190	0.012528	down	0.0849858	GO:0043531;	-
TRIAE_CS42_6BL_TGACv1_500260_AA1602380	0.0122877	down	0.0891182	GO:0006629;GO:0016020;GO:0016021;GO:0016717;GO:0055114;GO:0006629;GO:0016020;GO:0016021;GO:0016717;GO:0055114;	-
TRIAE_CS42_6DL_TGACv1_529005_AA1717210	0.0122845	down	0.0903909	GO:0006950;GO:0009737;GO:0006950;GO:0009737;GO:0006950;GO:0009737;GO:0006950;GO:0009737;	-
TRIAE_CS42_5BL_TGACv1_404936_AA1315580	0.0122458	down	0.0976147	GO:0009522;GO:0009538;GO:0015979;	-
TRIAE_CS42_4AL_TGACv1_289489_AA0971820	0.0122293	down	0.0541872	GO:0016788;GO:0016788;GO:0016788;	-
TRIAE_CS42_6DS_TGACv1_543133_AA1735950	0.0122163	down	0.0801457	-	-
TRIAE_CS42_3DL_TGACv1_249227_AA0842370	0.0121931	down	0.0783133	GO:0009507;GO:0009515;GO:0009534;GO:0009535;GO:0010027;GO:0010196;GO:0016020;GO:0016021;GO:0090391;	-
TRIAE_CS42_7BL_TGACv1_576899_AA1859130	0.0121096	down	0.0373134	GO:0000166;GO:0005524;	-
TRIAE_CS42_2BS_TGACv1_148027_AA0489970	0.0120868	down	0	GO:0016020;GO:0016021;GO:0016740;GO:0016757;GO:0016760;GO:0030244;GO:0071555;	-
TRIAE_CS42_4AL_TGACv1_291352_AA0994100	0.0120643	down	0.0900548	GO:0009507;GO:0009535;GO:0010598;GO:0016020;GO:0016021;	"NAD(P)H-quinone oxidoreductase subunit T,chloroplastic [Source:Projected from Arabidopsis thaliana(AT4G09350) UniProtKB/Swiss-Prot;Acc:Q9SMS0]"
TRIAE_CS42_2BL_TGACv1_129656_AA0391860	0.0120424	down	0.0977421	GO:0000166;GO:0003824;GO:0004356;GO:0005524;GO:0005739;GO:0006542;GO:0006807;GO:0009507;GO:0009535;GO:0009570;GO:0009579;GO:0009651;GO:0009735;GO:0009941;GO:0016020;GO:0016874;GO:0022626;GO:0046686;GO:0048046;GO:0000166;GO:0003824;GO:0004356;GO:0005524;GO:0006542;GO:0006807;GO:0016874;GO:0003824;GO:0004356;GO:0006542;GO:0006807;	"Glutamine synthetase, chloroplastic/mitochondrial[Source:Projected from Arabidopsis thaliana (AT5G35630)UniProtKB/Swiss-Prot;Acc:Q43127]"
TRIAE_CS42_6BL_TGACv1_499837_AA1592870	0.0119931	down	0.0704225	GO:0009507;GO:0010150;GO:0010228;GO:0016020;GO:0016021;GO:0034599;GO:0072593;	-
TRIAE_CS42_7BS_TGACv1_593468_AA1951860	0.0119903	down	0.0922222	GO:0009055;GO:0009414;GO:0009507;GO:0009534;GO:0009535;GO:0009644;GO:0009773;GO:0010117;GO:0071484;	"Protein PROTON GRADIENT REGULATION 5, chloroplastic[Source:Projected from Arabidopsis thaliana (AT2G05620)UniProtKB/Swiss-Prot;Acc:Q9SL05]"
TRIAE_CS42_4DS_TGACv1_362233_AA1177990	0.0119889	down	0.0901578	GO:0000413;GO:0003755;GO:0016853;	Peptidylprolyl isomerase[Source:UniProtKB/TrEMBL;Acc:A0A1D5Y989]
TRIAE_CS42_4DL_TGACv1_343739_AA1138890	0.0119248	down	0.0650685	-	-
TRIAE_CS42_5BL_TGACv1_404907_AA1314550	0.0118685	down	0.0786517	GO:0016491;GO:0046872;GO:0055114;	-
TRIAE_CS42_4DL_TGACv1_342496_AA1115200	0.0118366	down	0.0467836	GO:0006812;GO:0008324;GO:0016020;GO:0016021;GO:0055085;	-
TRIAE_CS42_1BL_TGACv1_033228_AA0137930	0.0118364	down	0.0855491	GO:0000166;GO:0004672;GO:0004674;GO:0005524;GO:0006468;GO:0016020;GO:0016021;GO:0016301;GO:0016310;GO:0016740;GO:0000166;GO:0004672;GO:0005524;GO:0006468;GO:0016020;GO:0016021;	-
TRIAE_CS42_5DS_TGACv1_456541_AA1473550	0.0118114	down	0.0210526	GO:0004497;GO:0005506;GO:0016020;GO:0016021;GO:0016491;GO:0016705;GO:0020037;GO:0046872;GO:0055114;	-
TRIAE_CS42_5DL_TGACv1_454507_AA1470980	0.0118074	down	0.0973702	GO:0004497;GO:0009507;GO:0009536;GO:0009853;GO:0015977;GO:0015979;GO:0016491;GO:0016829;GO:0016984;GO:0055114;	Ribulose bisphosphate carboxylase small chain[Source:UniProtKB/TrEMBL;Acc:W5F0E6]
TRIAE_CS42_1AS_TGACv1_020750_AA0079750	0.0117095	down	0.0911697	GO:0009507;GO:0009534;GO:0009535;GO:0009767;GO:0010598;	"NAD(P)H-quinone oxidoreductase subunit S,chloroplastic [Source:Projected from Arabidopsis thaliana(AT4G23890) UniProtKB/Swiss-Prot;Acc:Q9T0A4]"
TRIAE_CS42_5BL_TGACv1_404922_AA1315130	0.0116356	down	0.087931	GO:0003735;GO:0005622;GO:0005840;GO:0006412;GO:0030529;GO:0003735;GO:0005622;GO:0005840;GO:0006412;GO:0009507;GO:0009570;GO:0009941;GO:0030529;	"50S ribosomal protein L17, chloroplastic[Source:Projected from Arabidopsis thaliana (AT3G54210)UniProtKB/Swiss-Prot;Acc:Q9M385]"
TRIAE_CS42_3B_TGACv1_225282_AA0806760	0.0116243	down	0.0780669	GO:0016020;GO:0016021;GO:0016020;GO:0016021;	-
TRIAE_CS42_3B_TGACv1_221971_AA0754090	0.0114931	down	0.0595238	GO:0016020;GO:0016021;GO:0071421;GO:1903830;GO:0005384;GO:0006816;GO:0006828;GO:0009535;GO:0010270;GO:0015095;GO:0016020;GO:0016021;GO:0071421;GO:1903830;	-
TRIAE_CS42_2DL_TGACv1_159551_AA0539690	0.011467	down	0	GO:0000287;GO:0008152;GO:0010333;GO:0016829;	Ent-kaurene synthase-like protein 3[Source:UniProtKB/TrEMBL;Acc:A0A1D5UNW1]
TRIAE_CS42_6BL_TGACv1_500431_AA1604410	0.0114586	down	0.0749465	GO:0009507;GO:0009534;GO:0009535;GO:0009579;	"Thylakoid lumenal protein TL20.3, chloroplastic[Source:Projected from Arabidopsis thaliana (AT1G12250)UniProtKB/Swiss-Prot;Acc:Q8H1Q1]"
TRIAE_CS42_3AL_TGACv1_196255_AA0658850	0.0114172	down	0.0806697	GO:0003735;GO:0005622;GO:0005840;GO:0006412;	"50S ribosomal protein L34, chloroplastic[Source:Projected from Arabidopsis thaliana (AT1G29070)UniProtKB/Swiss-Prot;Acc:Q9LP37]"
TRIAE_CS42_3DL_TGACv1_251924_AA0886060	0.0113675	down	0.0606061	GO:0004497;GO:0005506;GO:0016491;GO:0016705;GO:0020037;GO:0046872;GO:0055114;	-
TRIAE_CS42_4DS_TGACv1_362688_AA1181540	0.0113445	down	0.0322581	-	-
TRIAE_CS42_7AL_TGACv1_556864_AA1772380	0.0113111	down	0.0931492	GO:0009507;GO:0009570;GO:0009579;GO:0010478;	-
TRIAE_CS42_7BL_TGACv1_579821_AA1910320	0.0112549	down	0.0809249	GO:0005840;	"30S ribosomal protein S31, chloroplastic[Source:Projected from Arabidopsis thaliana (AT2G38140)UniProtKB/Swiss-Prot;Acc:O80439]"
TRIAE_CS42_2AL_TGACv1_094888_AA0304620	0.0111999	down	0.0879121	-	-
TRIAE_CS42_1BL_TGACv1_030246_AA0083720	0.0111803	down	0.0938544	GO:0004618;GO:0006096;GO:0016301;GO:0016310;GO:0016740;	Phosphoglycerate kinase[Source:UniProtKB/TrEMBL;Acc:A0A1D6RDZ8]
TRIAE_CS42_3DL_TGACv1_254184_AA0896080	0.0111662	down	0.0790323	GO:0005737;GO:0006629;GO:0008970;GO:0009507;GO:0009650;GO:0016787;GO:0071493;	-
TRIAE_CS42_2DL_TGACv1_158785_AA0526110	0.0111607	down	0.09447	GO:0009507;GO:0009522;GO:0009579;GO:0009767;GO:0016020;GO:0016021;	Photosystem I subunit O [Source:Projected fromArabidopsis thaliana (AT1G08380) UniProtKB/Swiss-Prot;Acc:Q949Q5]
TRIAE_CS42_7BL_TGACv1_577636_AA1879960	0.0111061	down	0.0859445	GO:0016020;GO:0016021;GO:0055114;	-
TRIAE_CS42_5DS_TGACv1_456845_AA1479000	0.0110912	down	0.088033	GO:0080048;GO:0080048;GO:0080048;GO:0080048;GO:0080048;	-
TRIAE_CS42_6BS_TGACv1_515770_AA1672240	0.0110776	down	0.0793157	-	-
TRIAE_CS42_5BL_TGACv1_407440_AA1356920	0.0110718	down	0.0123457	GO:0016020;GO:0016021;	-
TRIAE_CS42_7AS_TGACv1_569647_AA1821120	0.0110718	down	0.0123457	GO:0009408;GO:0009506;GO:0009751;GO:0010286;	GA-induced protein[Source:UniProtKB/TrEMBL;Acc:B8PS17]
TRIAE_CS42_3B_TGACv1_225351_AA0807390	0.0110599	down	0.0752475	GO:0003824;GO:0006099;GO:0008964;GO:0015977;	-
TRIAE_CS42_2DS_TGACv1_179360_AA0606510	0.0110117	down	0.0481283	-	-
TRIAE_CS42_6BS_TGACv1_513504_AA1643730	0.0110029	down	0.0676056	GO:0005634;GO:0005634;	-
TRIAE_CS42_1AL_TGACv1_002632_AA0044010	0.0110009	down	0.089613	GO:0000166;GO:0004618;GO:0005524;GO:0006096;GO:0009507;GO:0009536;GO:0016301;GO:0016310;GO:0016740;GO:0019253;	"Phosphoglycerate kinase, chloroplastic[Source:UniProtKB/Swiss-Prot;Acc:P12782]"
TRIAE_CS42_7AL_TGACv1_559458_AA1799770	0.0109892	down	0.0901676	GO:0008152;GO:0009507;GO:0009570;GO:0009941;GO:0016787;	-
TRIAE_CS42_1AL_TGACv1_001119_AA0025400	0.0109855	down	0.0783034	GO:0003824;GO:0003825;GO:0005992;GO:0003824;GO:0003825;GO:0005992;GO:0003824;GO:0003825;GO:0005992;GO:0009793;GO:0009832;GO:0010182;GO:0051301;	-
TRIAE_CS42_2BS_TGACv1_146876_AA0474560	0.0109149	down	0.0717593	GO:0000413;GO:0003755;GO:0016853;GO:0000413;GO:0003755;GO:0016853;GO:0000413;GO:0003755;GO:0016853;	Peptidylprolyl isomerase[Source:UniProtKB/TrEMBL;Acc:A0A1D5UBI8]
TRIAE_CS42_2BL_TGACv1_131798_AA0432350	0.0109079	down	0.0740741	GO:0009507;GO:0009536;GO:0009540;GO:0009688;GO:0016020;GO:0016491;GO:0055114;GO:0071949;GO:0009507;GO:0009536;GO:0009540;GO:0009688;GO:0016020;GO:0016491;GO:0055114;GO:0071949;	"Zeaxanthin epoxidase, chloroplastic[Source:UniProtKB/TrEMBL;Acc:A0A1D5U403]"
TRIAE_CS42_5DS_TGACv1_456696_AA1476380	0.0108847	down	0	GO:0016020;GO:0016021;GO:0016020;GO:0016021;GO:0016020;GO:0016021;GO:0016020;GO:0016021;	-
TRIAE_CS42_1AL_TGACv1_000246_AA0007210	0.0108847	down	0	GO:0004650;GO:0005576;GO:0005975;GO:0008152;GO:0016787;GO:0016798;GO:0071555;	-
TRIAE_CS42_4DL_TGACv1_342971_AA1126430	0.0108847	down	0	GO:0009507;GO:0009535;	-
TRIAE_CS42_3DS_TGACv1_272441_AA0920730	0.0108319	down	0.0813215	GO:0016020;GO:0016021;GO:0055085;	-
TRIAE_CS42_4DL_TGACv1_342751_AA1121130	0.0108169	down	0.0629139	-	-
TRIAE_CS42_5DS_TGACv1_457458_AA1486670	0.0108064	down	0.0861394	-	-
TRIAE_CS42_5BS_TGACv1_424432_AA1389640	0.0107921	down	0.0829694	-	-
TRIAE_CS42_6AL_TGACv1_470942_AA1499130	0.0107619	down	0.0798319	GO:0005315;GO:0006817;GO:0009536;GO:0016020;GO:0016021;	"Inorganic phosphate transporter 2-1, chloroplastic[Source:Projected from Arabidopsis thaliana (AT3G26570)UniProtKB/Swiss-Prot;Acc:Q38954]"
TRIAE_CS42_3B_TGACv1_221405_AA0739790	0.0107488	down	0.0518868	GO:0005743;GO:0016020;GO:0016021;GO:0022857;GO:0055085;GO:0005743;GO:0016020;GO:0016021;GO:0022857;GO:0055085;	-
TRIAE_CS42_5AL_TGACv1_374254_AA1195320	0.0106687	down	0.0918204	-	Cold-responsive LEA/RAB-related COR protein[Source:UniProtKB/TrEMBL;Acc:A0A172WCB1]
TRIAE_CS42_U_TGACv1_642157_AA2112370	0.0106409	down	0.0814371	GO:0004751;GO:0009052;GO:0004751;GO:0009052;GO:0009507;GO:0009535;GO:0009570;GO:0009579;GO:0009735;GO:0009941;GO:0042742;	-
TRIAE_CS42_4DL_TGACv1_343277_AA1132640	0.0105712	down	0.0927655	GO:0006811;GO:0009507;GO:0009534;GO:0009535;GO:0009579;GO:0009735;GO:0009941;GO:0015078;GO:0015986;GO:0015992;GO:0016020;GO:0016021;GO:0019904;GO:0042742;GO:0045263;	-
TRIAE_CS42_2DL_TGACv1_159392_AA0537630	0.0105053	down	0.0802548	GO:0009507;GO:0046422;GO:0055114;	"Violaxanthin de-epoxidase, chloroplastic[Source:Projected from Arabidopsis thaliana (AT1G08550)UniProtKB/Swiss-Prot;Acc:Q39249]"
TRIAE_CS42_3AL_TGACv1_194054_AA0625530	0.0104794	down	0.0924187	GO:0003824;GO:0004375;GO:0005739;GO:0006544;GO:0006546;GO:0016491;GO:0055114;GO:0003824;GO:0004375;GO:0005739;GO:0006544;GO:0006546;GO:0016491;GO:0055114;	Glycine cleavage system P protein[Source:UniProtKB/TrEMBL;Acc:A0A1D5V696]
TRIAE_CS42_U_TGACv1_646103_AA2146030	0.0104386	down	0.0798969	GO:0009535;GO:0009611;GO:0009644;GO:0016020;GO:0016021;GO:0071486;GO:0071492;	"Stress enhanced protein 1, chloroplastic[Source:Projected from Arabidopsis thaliana (AT4G34190)UniProtKB/Swiss-Prot;Acc:Q9M7I9]"
TRIAE_CS42_4AL_TGACv1_289601_AA0973830	0.0104341	down	0.0899851	GO:0003676;GO:0003723;GO:0003676;GO:0003723;	Low temperature-responsive RNA-binding protein[Source:UniProtKB/TrEMBL;Acc:M4VSR0]
TRIAE_CS42_4DS_TGACv1_361391_AA1166860	0.0104201	down	0.0724638	GO:0016020;GO:0016021;GO:0055085;GO:0016020;GO:0016021;GO:0055085;GO:0016020;GO:0016021;GO:0055085;GO:0005315;GO:0009507;GO:0009536;GO:0009706;GO:0009941;GO:0010028;GO:0015229;GO:0015882;GO:0016020;GO:0016021;GO:0055085;	"Ascorbate transporter, chloroplastic[Source:Projected from Arabidopsis thaliana (AT4G00370)UniProtKB/Swiss-Prot;Acc:Q8GX78]"
TRIAE_CS42_5AL_TGACv1_375999_AA1230440	0.0103417	down	0.0850112	GO:0005634;GO:0006729;GO:0008124;GO:0009507;GO:0009651;GO:0009737;GO:0071944;	-
TRIAE_CS42_3B_TGACv1_220915_AA0723590	0.0103334	down	0.0892067	GO:0005975;GO:0016311;GO:0016787;GO:0016791;GO:0042132;	"Fructose-1,6-bisphosphatase, cytosolic,putative,expressed [Source:UniProtKB/TrEMBL;Acc:D8L9K9]"
TRIAE_CS42_4DL_TGACv1_342996_AA1127270	0.0102632	down	0.0790514	GO:0003735;GO:0005840;GO:0006412;GO:0003735;GO:0005840;GO:0006412;GO:0003735;GO:0005840;GO:0006412;	-
TRIAE_CS42_3AL_TGACv1_195100_AA0644760	0.0102608	down	0.0814577	GO:0003735;GO:0006412;	-
TRIAE_CS42_5DL_TGACv1_434742_AA1440880	0.0102422	down	0.0922828	GO:0004497;GO:0009507;GO:0009536;GO:0009853;GO:0015977;GO:0015979;GO:0016491;GO:0016829;GO:0016984;GO:0055114;GO:0004497;GO:0009507;GO:0009536;GO:0009853;GO:0015977;GO:0015979;GO:0016491;GO:0016829;GO:0016984;GO:0055114;GO:0004497;GO:0009507;GO:0009536;GO:0009853;GO:0015977;GO:0015979;GO:0016491;GO:0016829;GO:0016984;GO:0055114;	Ribulose bisphosphate carboxylase small chain[Source:UniProtKB/TrEMBL;Acc:A0A1D5ZTH0]
TRIAE_CS42_1BS_TGACv1_049647_AA0158760	0.0102147	down	0.0616883	-	-
TRIAE_CS42_2BS_TGACv1_147223_AA0480050	0.0102103	down	0.0871921	GO:0009496;GO:0015979;GO:0016020;GO:0016021;GO:0016491;GO:0016679;GO:0022900;GO:0042651;GO:0045158;GO:0051537;GO:0055114;	"Cytochrome b6-f complex iron-sulfur subunit,chloroplastic [Source:Projected from Arabidopsis thaliana(AT4G03280) UniProtKB/Swiss-Prot;Acc:Q9ZR03]"
TRIAE_CS42_1AL_TGACv1_000054_AA0001600	0.0101552	down	0.0694444	GO:0003824;	-
TRIAE_CS42_5DS_TGACv1_457369_AA1485620	0.0101252	down	0.0863112	GO:0004310;GO:0006696;GO:0009058;GO:0016020;GO:0016021;GO:0016740;GO:0016765;GO:0051996;	-
TRIAE_CS42_5AL_TGACv1_374646_AA1205450	0.0100793	down	0.0604027	GO:0003677;GO:0005634;GO:0006351;GO:0006355;GO:0003677;GO:0005634;GO:0006351;GO:0006355;	-
TRIAE_CS42_U_TGACv1_640994_AA2081760	0.010041	down	0.0868121	GO:2000028;GO:2000028;	-
TRIAE_CS42_5AL_TGACv1_374344_AA1197280	0.0100099	down	0.0831974	GO:0016491;GO:0055114;	-
TRIAE_CS42_2BL_TGACv1_131336_AA0426230	0.00999912	down	0.0845262	GO:0016021;	-
TRIAE_CS42_3DL_TGACv1_250393_AA0867430	0.00999176	down	0.0871599	GO:0098807;	-
TRIAE_CS42_1DL_TGACv1_061149_AA0187100	0.00997259	down	0.0728972	-	-
TRIAE_CS42_1DS_TGACv1_080306_AA0245680	0.00992629	down	0.0823117	GO:0016020;GO:0016021;	-
TRIAE_CS42_4DL_TGACv1_342900_AA1124990	0.00989046	down	0.0895245	-	-
TRIAE_CS42_3B_TGACv1_220982_AA0725790	0.00983015	down	0.0626866	GO:0008152;GO:0016740;GO:0016757;GO:0016758;	Glycosyltransferase[Source:UniProtKB/TrEMBL;Acc:A0A077RF60]
TRIAE_CS42_2BL_TGACv1_134489_AA0444170	0.0097896	down	0.082449	-	-
TRIAE_CS42_1DL_TGACv1_063802_AA0230960	0.00974415	down	0.0258621	GO:0009507;GO:0009522;GO:0009523;GO:0009535;GO:0009536;GO:0009579;GO:0009765;GO:0015979;GO:0016020;GO:0016021;GO:0016168;GO:0018298;	"Chlorophyll a-b binding protein, chloroplastic[Source:UniProtKB/TrEMBL;Acc:A0A1D5SZW2]"
TRIAE_CS42_7BS_TGACv1_592241_AA1934170	0.0096903	down	0.0347222	GO:0046983;GO:0046983;	-
TRIAE_CS42_1AL_TGACv1_002853_AA0045580	0.00958573	down	0.0737705	GO:0031348;GO:0034051;GO:0045595;	Protein LOL1 [Source:Projected from Arabidopsisthaliana (AT1G32540) UniProtKB/Swiss-Prot;Acc:Q93ZB1]
TRIAE_CS42_4BS_TGACv1_328596_AA1090810	0.00952203	down	0.0409357	GO:0004497;GO:0005506;GO:0016491;GO:0016705;GO:0020037;GO:0046872;GO:0055114;	-
TRIAE_CS42_1AL_TGACv1_003123_AA0047980	0.00950786	down	0.0843949	GO:0004672;GO:0005524;GO:0006468;	-
TRIAE_CS42_7DS_TGACv1_623317_AA2051930	0.00950234	down	0.0830587	GO:0003743;GO:0006413;GO:0009507;GO:0009534;GO:0010207;	-
TRIAE_CS42_4DS_TGACv1_361366_AA1166340	0.00943038	down	0.0660147	GO:0005215;GO:0016020;GO:0016021;GO:0022857;GO:0055085;	-
TRIAE_CS42_7DS_TGACv1_621970_AA2030560	0.00941543	down	0.0196078	-	-
TRIAE_CS42_4BL_TGACv1_322607_AA1072260	0.0094043	down	0.0885609	GO:0006811;GO:0009507;GO:0009534;GO:0009535;GO:0009579;GO:0009735;GO:0009941;GO:0015078;GO:0015986;GO:0015992;GO:0016020;GO:0016021;GO:0019904;GO:0042742;GO:0045263;GO:0006811;GO:0015078;GO:0015986;GO:0015992;GO:0016020;GO:0016021;GO:0045263;GO:0006811;GO:0015078;GO:0015986;GO:0015992;GO:0016020;GO:0016021;GO:0045263;	-
TRIAE_CS42_4AL_TGACv1_289623_AA0974220	0.00939609	down	0.0762155	GO:0005315;GO:0009507;GO:0009536;GO:0009706;GO:0009941;GO:0010028;GO:0015229;GO:0015882;GO:0016020;GO:0016021;GO:0055085;GO:0016020;GO:0016021;GO:0055085;	"Ascorbate transporter, chloroplastic[Source:Projected from Arabidopsis thaliana (AT4G00370)UniProtKB/Swiss-Prot;Acc:Q8GX78]"
TRIAE_CS42_3AL_TGACv1_197287_AA0665710	0.00936303	down	0.0567376	GO:0016020;GO:0016021;GO:0022857;GO:0055085;GO:0016020;GO:0016021;GO:0022857;GO:0055085;GO:0016020;GO:0016021;GO:0022857;GO:0055085;	-
TRIAE_CS42_7BL_TGACv1_577464_AA1875900	0.00936181	down	0.0645995	-	-
TRIAE_CS42_3DL_TGACv1_249662_AA0853780	0.0093588	down	0.0798514	GO:0005524;GO:0008152;GO:0008887;GO:0009507;GO:0009570;GO:0009853;GO:0009941;GO:0016301;GO:0016310;GO:0005524;GO:0008152;GO:0016301;GO:0016310;	"D-glycerate 3-kinase, chloroplastic[Source:Projected from Arabidopsis thaliana (AT1G80380)UniProtKB/Swiss-Prot;Acc:Q944I4]"
TRIAE_CS42_4AL_TGACv1_289414_AA0970590	0.00934223	down	0.0756757	GO:0003676;	-
TRIAE_CS42_2AL_TGACv1_094560_AA0299650	0.00933807	down	0	-	Chloroplast-targeted COR protein[Source:UniProtKB/TrEMBL;Acc:Q852R4]
TRIAE_CS42_3AS_TGACv1_211070_AA0684580	0.00933807	down	0	GO:0003824;GO:0004553;GO:0005975;GO:0008152;GO:0016787;GO:0016798;GO:0030246;	-
TRIAE_CS42_4AS_TGACv1_306924_AA1015080	0.00932551	down	0.0806988	GO:0003756;GO:0009507;GO:0009534;GO:0009535;GO:0009570;GO:0010206;GO:0016020;GO:0016021;	"Protein disulfide-isomerase LQY1, chloroplastic[Source:Projected from Arabidopsis thaliana (AT1G75690)UniProtKB/Swiss-Prot;Acc:Q8GSJ6]"
TRIAE_CS42_2AS_TGACv1_113142_AA0351900	0.00932427	down	0.030303	GO:0005215;GO:0006857;GO:0016020;GO:0016021;GO:0022857;GO:0055085;GO:0016020;GO:0016021;GO:0022857;GO:0055085;GO:0005215;GO:0006857;GO:0016020;GO:0016021;GO:0022857;GO:0055085;GO:0005215;GO:0006857;GO:0016020;GO:0016021;GO:0022857;GO:0055085;GO:0016020;GO:0016021;GO:0022857;GO:0055085;GO:0016020;GO:0016021;GO:0022857;GO:0055085;	-
TRIAE_CS42_1DL_TGACv1_061675_AA0201450	0.00930299	down	0.0597484	GO:0003677;GO:0003700;GO:0006352;GO:0006355;GO:0016987;GO:0003677;GO:0003700;GO:0006352;GO:0006355;GO:0016987;	-
TRIAE_CS42_2BL_TGACv1_132610_AA0438610	0.00925584	down	0.0864352	GO:0004047;GO:0005739;GO:0006546;GO:0008483;GO:0016740;GO:0032259;	Aminomethyltransferase[Source:UniProtKB/TrEMBL;Acc:A0A1D5U5B0]
TRIAE_CS42_6AL_TGACv1_471681_AA1512750	0.00925072	down	0.0636605	GO:0008152;GO:0008168;GO:0009507;GO:0010287;GO:0032259;	-
TRIAE_CS42_5AS_TGACv1_393702_AA1275410	0.00912339	down	0.0194175	-	-
TRIAE_CS42_1DL_TGACv1_063836_AA0231190	0.0091213	down	0.0116279	-	-
TRIAE_CS42_1DL_TGACv1_061306_AA0192060	0.00911696	down	0.0452261	GO:0016787;	-
TRIAE_CS42_6DS_TGACv1_543504_AA1740860	0.00911667	down	0.060241	GO:0009507;GO:0010150;GO:0010228;GO:0016020;GO:0016021;GO:0034599;GO:0072593;	-
TRIAE_CS42_3DL_TGACv1_249970_AA0859480	0.00906004	down	0.0768362	GO:0003824;GO:0009690;GO:0016491;GO:0016614;GO:0019139;GO:0050660;GO:0055114;GO:0003824;GO:0009690;GO:0016491;GO:0016614;GO:0019139;GO:0050660;GO:0055114;	Cytokinin dehydrogenase 5 [Source:Projected fromArabidopsis thaliana (AT1G75450) UniProtKB/Swiss-Prot;Acc:Q67YU0]
TRIAE_CS42_7DL_TGACv1_604175_AA1994810	0.00905016	down	0.0858739	GO:0003700;GO:0006355;GO:0008270;GO:0043565;	-
TRIAE_CS42_7DL_TGACv1_604871_AA2002520	0.00904494	down	0.0735294	GO:0005840;	"30S ribosomal protein S31, chloroplastic[Source:Projected from Arabidopsis thaliana (AT2G38140)UniProtKB/Swiss-Prot;Acc:O80439]"
TRIAE_CS42_2BL_TGACv1_129531_AA0387400	0.00902351	down	0.0402299	GO:0016020;GO:0016021;GO:0055114;GO:0016020;GO:0016021;GO:0016020;GO:0016021;GO:0055114;	-
TRIAE_CS42_5AL_TGACv1_375469_AA1222270	0.00897822	down	0.045	-	-
TRIAE_CS42_5BS_TGACv1_423256_AA1372440	0.00895381	down	0.0636132	-	-
TRIAE_CS42_2AL_TGACv1_096603_AA0320150	0.00893317	down	0.0832595	GO:0015267;GO:0016020;GO:0016021;GO:0055085;GO:0015267;GO:0016020;GO:0016021;GO:0055085;GO:0015267;GO:0016020;GO:0016021;GO:0055085;GO:0015267;GO:0016020;GO:0016021;GO:0055085;	-
TRIAE_CS42_6BS_TGACv1_516369_AA1674990	0.00890348	down	0.0628272	GO:0016787;GO:0016787;	-
TRIAE_CS42_4DL_TGACv1_343516_AA1135740	0.00884649	down	0.068	GO:0016491;GO:0055114;	-
TRIAE_CS42_3AL_TGACv1_198073_AA0667900	0.00884211	down	0.0447761	GO:0016020;GO:0016021;	-
TRIAE_CS42_5BL_TGACv1_404988_AA1317140	0.00880707	down	0.0872757	GO:0004497;GO:0009507;GO:0009536;GO:0009853;GO:0015977;GO:0015979;GO:0016491;GO:0016829;GO:0016984;GO:0055114;GO:0004497;GO:0009507;GO:0009536;GO:0009853;GO:0015977;GO:0015979;GO:0016491;GO:0016829;GO:0016984;GO:0055114;GO:0004497;GO:0009507;GO:0009536;GO:0009853;GO:0015977;GO:0015979;GO:0016491;GO:0016829;GO:0016984;GO:0019253;GO:0055114;GO:0004497;GO:0009507;GO:0009536;GO:0009853;GO:0015977;GO:…	Ribulose bisphosphate carboxylase small chain[Source:UniProtKB/TrEMBL;Acc:W5F0E6]
TRIAE_CS42_3B_TGACv1_221202_AA0733630	0.00880039	down	0.0502092	-	-
TRIAE_CS42_U_TGACv1_642132_AA2112030	0.00879533	down	0.0644391	-	-
TRIAE_CS42_4BS_TGACv1_328157_AA1083670	0.00873841	down	0.0663812	-	-
TRIAE_CS42_4BL_TGACv1_322251_AA1070040	0.00870592	down	0.0553633	GO:0016020;GO:0016021;GO:0016020;GO:0016021;	-
TRIAE_CS42_2AS_TGACv1_115550_AA0372550	0.00868818	down	0.085518	GO:0015986;GO:0045261;GO:0046933;GO:0099132;	-
TRIAE_CS42_3B_TGACv1_225069_AA0804600	0.00868238	down	0.0296296	GO:0004497;GO:0005506;GO:0016491;GO:0016705;GO:0020037;GO:0046872;GO:0055114;	-
TRIAE_CS42_4BL_TGACv1_320675_AA1046030	0.00866455	down	0.0646651	-	-
TRIAE_CS42_1AL_TGACv1_004364_AA0053330	0.00864973	down	0.0591716	GO:0016787;	-
TRIAE_CS42_1BL_TGACv1_031037_AA0106450	0.0086358	down	0.07109	GO:0009506;GO:0009567;GO:0046983;	Transcription factor UNE10 [Source:Projected fromArabidopsis thaliana (AT4G00050) UniProtKB/Swiss-Prot;Acc:Q8GZ38]
TRIAE_CS42_7DS_TGACv1_622422_AA2039360	0.0086225	down	0.0681818	GO:0015995;GO:0032259;GO:0046406;	"Magnesium protoporphyrin IX methyltransferase,chloroplastic [Source:Projected from Arabidopsis thaliana(AT4G25080) UniProtKB/Swiss-Prot;Acc:Q9SW18]"
TRIAE_CS42_5AL_TGACv1_377798_AA1249570	0.00859163	down	0.0800508	GO:0009507;GO:0009522;GO:0009523;GO:0009535;GO:0009536;GO:0009579;GO:0009637;GO:0009765;GO:0009768;GO:0010114;GO:0010218;GO:0015979;GO:0016020;GO:0016021;GO:0016168;GO:0018298;	"Photosystem I chlorophyll a/b-binding protein 6,chloroplastic [Source:Projected from Arabidopsis thaliana(AT1G19150) UniProtKB/Swiss-Prot;Acc:Q8LCQ4]"
TRIAE_CS42_2DL_TGACv1_158490_AA0520050	0.00855901	down	0.0769231	GO:0004601;GO:0006979;GO:0020037;GO:0055114;GO:0098869;	"Thylakoid lumenal 29 kDa protein, chloroplastic[Source:Projected from Arabidopsis thaliana (AT4G09010)UniProtKB/Swiss-Prot;Acc:P82281]"
TRIAE_CS42_7BL_TGACv1_577244_AA1869930	0.00851284	down	0.0247934	GO:0005829;GO:0006950;GO:0009228;GO:0009507;GO:0009536;GO:0009570;GO:0046872;GO:0052837;	"Thiamine thiazole synthase, chloroplastic[Source:UniProtKB/TrEMBL;Acc:A0A1D6C4A1]"
TRIAE_CS42_1BL_TGACv1_030825_AA0101560	0.0085009	down	0.0588235	-	-
TRIAE_CS42_5DL_TGACv1_433934_AA1425560	0.00845206	down	0	-	"Pentatricopeptide repeat-containing proteinAt2g42920, chloroplastic [Source:Projected fromArabidopsis thaliana (AT2G42920) UniProtKB/Swiss-Prot;Acc:Q9SJG6]"
TRIAE_CS42_1DL_TGACv1_063078_AA0223690	0.00844908	down	0.0835363	GO:0004618;GO:0006096;GO:0016301;GO:0016310;GO:0016740;GO:0004618;GO:0006096;GO:0016301;GO:0016310;GO:0016740;GO:0004618;GO:0006096;GO:0016301;GO:0016310;GO:0016740;	Phosphoglycerate kinase[Source:UniProtKB/TrEMBL;Acc:A0A1D5SYA1]
TRIAE_CS42_2BL_TGACv1_131141_AA0423210	0.00844314	down	0.062954	GO:0004373;GO:2001070;GO:0004373;GO:2001070;	-
TRIAE_CS42_4DL_TGACv1_343096_AA1129530	0.00843412	down	0.0460829	GO:0016020;GO:0016021;	-
TRIAE_CS42_U_TGACv1_642451_AA2117870	0.00836519	down	0.0790333	-	-
TRIAE_CS42_5DL_TGACv1_438771_AA1468650	0.00834453	down	0.0805897	GO:0098807;	"Protein TIC 62, chloroplastic [Source:Projectedfrom Arabidopsis thaliana (AT3G18890) UniProtKB/Swiss-Prot;Acc:Q8H0U5]"
TRIAE_CS42_7AL_TGACv1_557283_AA1779230	0.0083345	down	0.0845557	GO:0003824;GO:0004332;GO:0006096;GO:0016829;GO:0003824;GO:0004332;GO:0006096;GO:0016829;GO:0003824;GO:0004332;GO:0006096;GO:0016829;	Fructose-bisphosphate aldolase[Source:UniProtKB/TrEMBL;Acc:A0A1D6BMJ6]
TRIAE_CS42_3B_TGACv1_228884_AA0827850	0.00830393	down	0.0672897	GO:0000160;GO:0005622;GO:0000160;GO:0005622;	-
TRIAE_CS42_1DL_TGACv1_061200_AA0188550	0.00828453	down	0.0291971	GO:0003723;GO:0033897;GO:0090502;	-
TRIAE_CS42_7AS_TGACv1_572271_AA1851790	0.0082208	down	0.0553746	GO:0006508;GO:0008233;GO:0008236;GO:0016020;	"Carboxyl-terminal-processing peptidase 3,chloroplastic [Source:Projected from Arabidopsis thaliana(AT3G57680) UniProtKB/Swiss-Prot;Acc:F4J3G5]"
TRIAE_CS42_2BL_TGACv1_130372_AA0409720	0.00812784	down	0.0674956	GO:0015267;GO:0016020;GO:0016021;GO:0055085;	-
TRIAE_CS42_6DL_TGACv1_527293_AA1701800	0.00810459	down	0.073955	GO:0009535;GO:0009773;GO:0010598;	"Photosynthetic NDH subunit of subcomplex B 4,chloroplastic [Source:Projected from Arabidopsis thaliana(AT1G18730) UniProtKB/Swiss-Prot;Acc:Q8RXS1]"
TRIAE_CS42_3B_TGACv1_221268_AA0735710	0.00809744	down	0.0836394	GO:0003824;GO:0004375;GO:0005739;GO:0006544;GO:0006546;GO:0016491;GO:0055114;	Glycine cleavage system P protein[Source:UniProtKB/TrEMBL;Acc:A0A1D5VSZ6]
TRIAE_CS42_4BL_TGACv1_321146_AA1056160	0.00807503	down	0.0840194	GO:0006006;GO:0016491;GO:0016620;GO:0050661;GO:0051287;GO:0055114;	Glyceraldehyde-3-phosphate dehydrogenase[Source:UniProtKB/TrEMBL;Acc:A0A1D5XJY0]
TRIAE_CS42_6BL_TGACv1_501504_AA1618250	0.00805999	down	0.0186916	-	-
TRIAE_CS42_5BL_TGACv1_404417_AA1299130	0.00805999	down	0.0186916	GO:0004672;GO:0005524;GO:0006468;GO:0009507;	-
TRIAE_CS42_3DL_TGACv1_250825_AA0873740	0.00804689	down	0	GO:0003676;GO:0004553;GO:0005975;GO:0008270;GO:0004553;GO:0005975;	-
TRIAE_CS42_1AL_TGACv1_003749_AA0051360	0.00804689	down	0	-	-
TRIAE_CS42_3AL_TGACv1_193623_AA0615440	0.00789599	down	0.0828695	GO:0005975;GO:0009507;GO:0009536;GO:0016311;GO:0016787;GO:0016791;GO:0019253;GO:0042578;GO:0046872;GO:0050278;	"Sedoheptulose-1,7-bisphosphatase, chloroplastic[Source:UniProtKB/Swiss-Prot;Acc:P46285]"
TRIAE_CS42_3AS_TGACv1_210772_AA0678670	0.00789065	down	0.0772727	GO:0003824;GO:0006099;GO:0008964;GO:0015977;	-
TRIAE_CS42_5BL_TGACv1_407278_AA1355200	0.00788887	down	0.0737374	GO:0009523;GO:0009654;GO:0015979;GO:0016020;	Photosystem II reaction center Psb28 protein[Source:UniProtKB/TrEMBL;Acc:A0A1D5ZBD4]
TRIAE_CS42_2DS_TGACv1_177805_AA0584930	0.00788197	down	0.0788964	GO:0005737;GO:0008152;GO:0008886;GO:0016491;GO:0055114;GO:0008152;GO:0016491;GO:0055114;	NADP-dependent glyceraldehyde-3-phosphatedehydrogenase [Source:Projected from Arabidopsis thaliana(AT2G24270) UniProtKB/Swiss-Prot;Acc:Q1WIQ6]
TRIAE_CS42_5DS_TGACv1_458366_AA1493490	0.00785354	down	0.0111111	GO:0000793;GO:0003677;GO:0005634;GO:0005730;GO:0006351;GO:0008356;GO:0009615;GO:0009651;GO:0009733;GO:0009739;GO:0009751;GO:0009753;GO:0009944;GO:0009965;GO:0010338;GO:0042742;GO:0042803;GO:0043565;GO:0045088;GO:0045892;GO:0046686;GO:0050832;	Transcription factor AS1 [Source:Projected fromArabidopsis thaliana (AT2G37630) UniProtKB/Swiss-Prot;Acc:O80931]
TRIAE_CS42_1DL_TGACv1_063167_AA0224540	0.00785048	down	0.0625	GO:0005576;GO:0019953;	-
TRIAE_CS42_6BL_TGACv1_501103_AA1613510	0.00779814	down	0.0730689	GO:0000413;GO:0003755;GO:0016853;GO:0000413;GO:0003755;GO:0009507;GO:0009535;GO:0009579;GO:0016853;GO:0000413;GO:0003755;GO:0016853;	"Photosynthetic NDH subunit of lumenal location 4,chloroplastic [Source:Projected from Arabidopsis thaliana(AT4G39710) UniProtKB/Swiss-Prot;Acc:Q9SCY3]"
TRIAE_CS42_U_TGACv1_643259_AA2129830	0.00778814	down	0.0748065	GO:0005623;GO:0006662;GO:0015035;GO:0045454;GO:0055114;	-
TRIAE_CS42_6AS_TGACv1_486935_AA1566680	0.00777092	down	0.0466102	-	-
TRIAE_CS42_2BS_TGACv1_147626_AA0485790	0.00768114	down	0.0322581	GO:0051513;GO:0051513;GO:0051513;GO:0051513;	-
TRIAE_CS42_6DL_TGACv1_526455_AA1684140	0.00768114	down	0.0322581	GO:0004497;GO:0005506;GO:0016491;GO:0016705;GO:0020037;GO:0046872;GO:0055114;GO:0004497;GO:0005506;GO:0016491;GO:0016705;GO:0020037;GO:0046872;GO:0055114;GO:0004497;GO:0005506;GO:0016491;GO:0016705;GO:0020037;GO:0046872;GO:0055114;GO:0004497;GO:0005506;GO:0016491;GO:0016705;GO:0020037;GO:0046872;GO:0055114;	-
TRIAE_CS42_5BL_TGACv1_404733_AA1309510	0.00766474	down	0	GO:0016872;GO:0016872;GO:0080167;	Probable chalcone--flavonone isomerase 3[Source:Projected from Arabidopsis thaliana (AT5G05270)UniProtKB/Swiss-Prot;Acc:Q8VZW3]
TRIAE_CS42_5DS_TGACv1_457062_AA1481640	0.00766021	down	0.0650558	GO:0005634;GO:0006351;GO:0006355;GO:0009734;	Auxin-responsive protein[Source:UniProtKB/TrEMBL;Acc:A0A1D6A1Z2]
TRIAE_CS42_6DL_TGACv1_526666_AA1689380	0.00763583	down	0.0642023	GO:0000413;GO:0003755;GO:0009507;GO:0009535;GO:0009579;GO:0016853;	"Photosynthetic NDH subunit of lumenal location 4,chloroplastic [Source:Projected from Arabidopsis thaliana(AT4G39710) UniProtKB/Swiss-Prot;Acc:Q9SCY3]"
TRIAE_CS42_2BS_TGACv1_151238_AA0498550	0.00762534	down	0.0804624	GO:0006754;GO:0006811;GO:0015986;GO:0015992;GO:0045261;GO:0046933;GO:0099132;	ATP synthase subunit gamma[Source:UniProtKB/TrEMBL;Acc:A0A1D6RNE3]
TRIAE_CS42_5BL_TGACv1_405306_AA1324540	0.0075491	down	0.0823097	GO:0004497;GO:0009536;GO:0009853;GO:0015977;GO:0015979;GO:0016491;GO:0016829;GO:0016984;GO:0055114;	Ribulose bisphosphate carboxylase small chain[Source:UniProtKB/TrEMBL;Acc:A0A1D5Z4N3]
TRIAE_CS42_4AL_TGACv1_290309_AA0983840	0.00752164	down	0.0671875	GO:0005506;GO:0008610;GO:0016491;GO:0055114;	-
TRIAE_CS42_7DL_TGACv1_602597_AA1962040	0.00743956	down	0.0350877	GO:0009507;GO:0009534;GO:0009535;GO:0009941;GO:0010287;	-
TRIAE_CS42_U_TGACv1_642401_AA2117030	0.00741478	down	0.0728597	GO:0009507;	-
TRIAE_CS42_3AL_TGACv1_195540_AA0650890	0.00735344	down	0.0714286	GO:0000166;GO:0003824;GO:0004349;GO:0004350;GO:0005524;GO:0005737;GO:0006561;GO:0008152;GO:0008652;GO:0016301;GO:0016310;GO:0016491;GO:0016740;GO:0055114;GO:0055129;GO:0000166;GO:0003824;GO:0004349;GO:0004350;GO:0005524;GO:0005737;GO:0006561;GO:0008152;GO:0008652;GO:0016020;GO:0016021;GO:0016301;GO:0016310;GO:0016491;GO:0016740;GO:0055114;GO:0055129;	Delta-1-pyrroline-5-carboxylate synthase[Source:UniProtKB/TrEMBL;Acc:A0A1D5VBZ8]
TRIAE_CS42_3AL_TGACv1_196955_AA0663930	0.0073041	down	0	-	-
TRIAE_CS42_5BL_TGACv1_405371_AA1326010	0.0073041	down	0	GO:0004553;GO:0005975;GO:0008152;GO:0016020;GO:0016021;GO:0016787;GO:0016798;GO:0004553;GO:0005975;GO:0008152;GO:0016787;GO:0016798;	-
TRIAE_CS42_7AS_TGACv1_570219_AA1832450	0.00729981	down	0.0108696	-	-
TRIAE_CS42_3DL_TGACv1_253727_AA0895440	0.00721861	down	0.027972	GO:0005576;GO:0005618;GO:0009664;GO:0016020;	-
TRIAE_CS42_4AL_TGACv1_292451_AA0998920	0.00721861	down	0.027972	GO:0005242;GO:0005249;GO:0005267;GO:0005509;GO:0005774;GO:0006811;GO:0009705;GO:0016020;GO:0016021;GO:0030007;GO:0071805;	-
TRIAE_CS42_4DL_TGACv1_345790_AA1154420	0.00721214	down	0.0653595	GO:0008152;GO:0016787;	-
TRIAE_CS42_7BS_TGACv1_591782_AA1920870	0.00720453	down	0.039801	-	-
TRIAE_CS42_2DL_TGACv1_161369_AA0558280	0.0071938	down	0.0801131	GO:0000166;GO:0003824;GO:0004356;GO:0005524;GO:0005739;GO:0006542;GO:0006807;GO:0009507;GO:0009535;GO:0009570;GO:0009579;GO:0009651;GO:0009735;GO:0009941;GO:0016020;GO:0016874;GO:0022626;GO:0046686;GO:0048046;GO:0000166;GO:0003824;GO:0004356;GO:0005524;GO:0006542;GO:0006807;GO:0016874;GO:0003824;GO:0004356;GO:0006542;GO:0006807;GO:0016020;GO:0016021;	"Glutamine synthetase, chloroplastic/mitochondrial[Source:Projected from Arabidopsis thaliana (AT5G35630)UniProtKB/Swiss-Prot;Acc:Q43127]"
TRIAE_CS42_3AL_TGACv1_194598_AA0636520	0.00719012	down	0.0616016	GO:0004497;GO:0005506;GO:0016491;GO:0016705;GO:0020037;GO:0046872;GO:0055114;GO:0004497;GO:0005506;GO:0016491;GO:0016705;GO:0020037;GO:0046872;GO:0055114;GO:0005506;GO:0016705;GO:0020037;GO:0055114;GO:0004497;GO:0005506;GO:0016491;GO:0016705;GO:0020037;GO:0046872;GO:0055114;	-
TRIAE_CS42_5DL_TGACv1_433109_AA1402330	0.0071828	down	0.0418605	GO:0003677;GO:0003700;GO:0005634;GO:0006351;GO:0006355;GO:0043565;	-
TRIAE_CS42_1BL_TGACv1_032547_AA0131250	0.00718254	down	0.0690909	GO:0004857;GO:0043086;	-
TRIAE_CS42_7BL_TGACv1_578216_AA1891270	0.0071542	down	0.0794637	GO:0003824;GO:0004332;GO:0006096;GO:0016829;	Fructose-bisphosphate aldolase[Source:UniProtKB/TrEMBL;Acc:A0A1D6C852]
TRIAE_CS42_2AL_TGACv1_093937_AA0289660	0.00699745	down	0.0524691	GO:0000160;GO:0005622;GO:0000160;GO:0005622;GO:0000160;GO:0005622;	-
TRIAE_CS42_3B_TGACv1_222143_AA0758190	0.0069795	down	0.0609756	GO:0003824;GO:0009690;GO:0016491;GO:0016614;GO:0019139;GO:0050660;GO:0055114;GO:0003824;GO:0009690;GO:0016491;GO:0016614;GO:0019139;GO:0050660;GO:0055114;	Cytokinin dehydrogenase 5 [Source:Projected fromArabidopsis thaliana (AT1G75450) UniProtKB/Swiss-Prot;Acc:Q67YU0]
TRIAE_CS42_5BS_TGACv1_423540_AA1379000	0.00696628	down	0.0717863	GO:0004310;GO:0006696;GO:0009058;GO:0016020;GO:0016021;GO:0016740;GO:0016765;GO:0051996;GO:0004310;GO:0006696;GO:0009058;GO:0016020;GO:0016021;GO:0016740;GO:0051996;	-
TRIAE_CS42_3AL_TGACv1_194727_AA0638220	0.00696359	down	0	GO:0005576;GO:0005618;GO:0009664;GO:0016020;	-
TRIAE_CS42_3DL_TGACv1_250779_AA0872990	0.00696359	down	0	GO:0005509;	-
TRIAE_CS42_4BL_TGACv1_321060_AA1054560	0.00695756	down	0.0716695	GO:0005509;GO:0009507;GO:0009523;GO:0009535;GO:0009579;GO:0009654;GO:0015979;GO:0019898;	"Photosynthetic NDH subunit of lumenal location 1,chloroplastic [Source:Projected from Arabidopsis thaliana(AT2G39470) UniProtKB/Swiss-Prot;Acc:O80634]"
TRIAE_CS42_2AL_TGACv1_093548_AA0282400	0.00693829	down	0.0780224	GO:0004047;GO:0005739;GO:0006546;GO:0008483;GO:0016740;GO:0032259;GO:0004047;GO:0005739;GO:0006546;GO:0008483;GO:0016740;GO:0032259;	"Aminomethyltransferase, mitochondrial[Source:Projected from Arabidopsis thaliana (AT1G11860)UniProtKB/Swiss-Prot;Acc:O65396]"
TRIAE_CS42_2DS_TGACv1_177273_AA0571700	0.0069145	down	0.0232558	GO:0016020;GO:0016021;	-
TRIAE_CS42_5DL_TGACv1_433173_AA1404550	0.0069145	down	0.0232558	GO:0003824;GO:0050662;GO:0003824;GO:0050662;	-
TRIAE_CS42_3AS_TGACv1_212897_AA0703970	0.00683796	down	0.0713101	GO:0016020;GO:0016021;GO:0016020;GO:0016021;GO:0016020;GO:0016021;GO:0016020;GO:0016021;	-
TRIAE_CS42_7AL_TGACv1_557034_AA1775570	0.00680626	down	0.0519878	-	-
TRIAE_CS42_7AS_TGACv1_569969_AA1827930	0.00680221	down	0.0310559	GO:0003677;	-
TRIAE_CS42_1BL_TGACv1_030423_AA0090300	0.00678063	down	0.0599174	GO:0005215;GO:0006857;GO:0016020;GO:0016021;GO:0022857;GO:0055085;	-
TRIAE_CS42_5BS_TGACv1_423938_AA1385190	0.00668772	down	0.0703125	-	-
TRIAE_CS42_7DS_TGACv1_621925_AA2029470	0.00667419	down	0.0770069	GO:0009579;GO:0016020;GO:0016021;GO:0009579;GO:0016020;GO:0016021;	-
TRIAE_CS42_3DL_TGACv1_250362_AA0866880	0.00664193	down	0	GO:0003824;GO:0006281;GO:0006284;GO:0008725;GO:0003824;GO:0006281;GO:0006284;GO:0008725;	-
TRIAE_CS42_2AS_TGACv1_113196_AA0352880	0.00662428	down	0.0779042	GO:0004497;GO:0009507;GO:0009536;GO:0009853;GO:0015977;GO:0015979;GO:0016491;GO:0016829;GO:0016984;GO:0055114;	Ribulose bisphosphate carboxylase small chain[Source:UniProtKB/TrEMBL;Acc:A0A1D5TMY5]
TRIAE_CS42_2DS_TGACv1_179580_AA0608060	0.00661609	down	0.0540541	GO:0016020;GO:0016021;GO:0009535;GO:0016020;GO:0016021;	-
TRIAE_CS42_4BS_TGACv1_329712_AA1103460	0.00660115	down	0.0272109	-	-
TRIAE_CS42_3DS_TGACv1_273470_AA0931470	0.00659191	down	0.0772373	GO:0009522;GO:0009538;GO:0015979;GO:0016020;GO:0016021;	-
TRIAE_CS42_4AS_TGACv1_307138_AA1017500	0.00658984	down	0.0441767	-	-
TRIAE_CS42_5BL_TGACv1_405646_AA1332050	0.00657386	down	0.0658915	GO:0004462;GO:0046872;	-
TRIAE_CS42_U_TGACv1_644605_AA2140650	0.00655721	down	0.0566038	GO:0016020;GO:0016021;	-
TRIAE_CS42_2BS_TGACv1_145998_AA0452300	0.00654837	down	0.0337079	GO:0009408;	15.4 kDa class V heat shock protein[Source:Projected from Arabidopsis thaliana (AT4G21870)UniProtKB/Swiss-Prot;Acc:O49710]
TRIAE_CS42_3DL_TGACv1_251970_AA0886640	0.00652927	down	0.0722022	GO:0000160;GO:0005622;GO:0000160;GO:0005634;	-
TRIAE_CS42_6AL_TGACv1_471012_AA1500940	0.00649665	down	0.0767754	GO:0005739;GO:0005960;GO:0019464;GO:0005960;GO:0019464;	Glycine cleavage system H protein[Source:UniProtKB/TrEMBL;Acc:A0A0C4BK40]
TRIAE_CS42_5AS_TGACv1_392538_AA1260290	0.00641441	down	0.0360825	GO:0004729;GO:0006779;GO:0006782;GO:0016491;GO:0055114;GO:0004729;GO:0006779;GO:0006782;GO:0009507;GO:0009534;GO:0009941;GO:0016491;GO:0055114;	"Protoporphyrinogen oxidase 1, chloroplastic[Source:Projected from Arabidopsis thaliana (AT4G01690)UniProtKB/Swiss-Prot;Acc:P55826]"
TRIAE_CS42_2DL_TGACv1_159532_AA0539450	0.0063755	down	0.0603291	GO:0000160;GO:0005622;GO:0016020;GO:0016021;GO:0000160;GO:0005622;GO:0016020;GO:0016021;	-
TRIAE_CS42_2DL_TGACv1_159907_AA0544190	0.00633389	down	0.0750731	GO:0009507;GO:0009522;GO:0009534;GO:0009535;GO:0009579;GO:0015979;GO:0016020;GO:0016168;GO:0009522;GO:0015979;GO:0016020;GO:0016021;GO:0016168;	"Photosystem I reaction center subunit psaK,chloroplastic [Source:Projected from Arabidopsis thaliana(AT1G30380) UniProtKB/Swiss-Prot;Acc:Q9SUI5]"
TRIAE_CS42_1BL_TGACv1_030380_AA0088660	0.00631123	down	0.068306	GO:0016020;GO:0016021;	-
TRIAE_CS42_6AS_TGACv1_488396_AA1575340	0.00630962	down	0.0676471	GO:0005506;GO:0009611;GO:0009941;GO:0010597;GO:0016020;GO:0016021;GO:0016705;GO:0016829;GO:0020037;GO:0055114;	Probable inactive linolenate hydroperoxide lyase[Source:Projected from Arabidopsis thaliana (AT4G15440)UniProtKB/Swiss-Prot;Acc:B3LF83]
TRIAE_CS42_U_TGACv1_643904_AA2135890	0.00628498	down	0.030303	GO:0005886;GO:0009638;GO:0016567;	Root phototropism protein 3 [Source:Projected fromArabidopsis thaliana (AT5G64330) UniProtKB/Swiss-Prot;Acc:Q9FMF5]
TRIAE_CS42_5AS_TGACv1_394458_AA1280470	0.00624863	down	0.0485437	-	-
TRIAE_CS42_3DL_TGACv1_249217_AA0841740	0.00622815	down	0.0757724	GO:0005975;GO:0016311;GO:0016791;GO:0042578;GO:0005975;GO:0016311;GO:0016791;GO:0042578;	-
TRIAE_CS42_4AS_TGACv1_306546_AA1009910	0.00622115	down	0.0631277	GO:0003735;GO:0005840;GO:0006412;	-
TRIAE_CS42_6DL_TGACv1_526634_AA1688730	0.00620878	down	0.0357143	GO:0009507;GO:0009534;GO:0009535;GO:0009579;	"Thylakoid lumenal protein TL20.3, chloroplastic[Source:Projected from Arabidopsis thaliana (AT1G12250)UniProtKB/Swiss-Prot;Acc:Q8H1Q1]"
TRIAE_CS42_2BS_TGACv1_146427_AA0464800	0.00620456	down	0.0758223	-	-
TRIAE_CS42_7DL_TGACv1_604289_AA1996280	0.00618485	down	0.0625	GO:0016020;GO:0016021;GO:0016020;GO:0016021;	-
TRIAE_CS42_2AL_TGACv1_094363_AA0296470	0.00617581	down	0.0753706	GO:0009507;GO:0009522;GO:0009534;GO:0009535;GO:0009579;GO:0015979;GO:0016020;GO:0016168;GO:0009522;GO:0015979;GO:0016020;GO:0016168;	"Photosystem I reaction center subunit psaK,chloroplastic [Source:Projected from Arabidopsis thaliana(AT1G30380) UniProtKB/Swiss-Prot;Acc:Q9SUI5]"
TRIAE_CS42_2BL_TGACv1_129404_AA0382250	0.00607648	down	0.0517711	GO:0006629;GO:0016020;GO:0016021;GO:0016787;	-
TRIAE_CS42_6DL_TGACv1_527217_AA1700660	0.00601699	down	0.074512	GO:0000166;GO:0004672;GO:0004674;GO:0005524;GO:0006468;GO:0016020;GO:0016021;GO:0016301;GO:0016310;GO:0016740;	-
TRIAE_CS42_1DL_TGACv1_062185_AA0210150	0.00601572	down	0.074019	GO:0009507;GO:0009522;GO:0009523;GO:0009535;GO:0009536;GO:0009579;GO:0009765;GO:0015979;GO:0016020;GO:0016021;GO:0016168;GO:0018298;	"Chlorophyll a-b binding protein, chloroplastic[Source:UniProtKB/TrEMBL;Acc:A0A1D5SV65]"
TRIAE_CS42_2BS_TGACv1_145846_AA0446980	0.00599541	down	0.017094	GO:0004497;GO:0005506;GO:0016491;GO:0016705;GO:0020037;GO:0046872;GO:0055114;GO:0004497;GO:0005506;GO:0016491;GO:0016705;GO:0020037;GO:0046872;GO:0055114;	-
TRIAE_CS42_5BL_TGACv1_406270_AA1343390	0.00597086	down	0.0720293	GO:0009522;GO:0009538;GO:0015979;GO:0009522;GO:0009538;GO:0015979;	"Photosystem I reaction center subunit III,chloroplastic [Source:Projected from Arabidopsis thaliana(AT1G31330) UniProtKB/Swiss-Prot;Acc:Q9SHE8]"
TRIAE_CS42_U_TGACv1_712630_AA2166950	0.00595324	down	0.0744076	GO:0006754;GO:0006811;GO:0015986;GO:0015992;GO:0045261;GO:0046933;GO:0099132;	ATP synthase subunit gamma[Source:UniProtKB/TrEMBL;Acc:A0A1D6DME9]
TRIAE_CS42_3B_TGACv1_223452_AA0782440	0.00594436	down	0.0497076	GO:0016491;GO:0046872;GO:0055114;	GA2ox5-2 protein[Source:UniProtKB/TrEMBL;Acc:L0N8F5]
TRIAE_CS42_U_TGACv1_641253_AA2089820	0.00594245	down	0.0740795	GO:0009579;GO:0016020;GO:0016021;	-
TRIAE_CS42_7DS_TGACv1_623277_AA2051530	0.00593219	down	0.0670148	GO:0009055;GO:0009414;GO:0009507;GO:0009534;GO:0009535;GO:0009644;GO:0009773;GO:0010117;GO:0071484;	"Protein PROTON GRADIENT REGULATION 5, chloroplastic[Source:Projected from Arabidopsis thaliana (AT2G05620)UniProtKB/Swiss-Prot;Acc:Q9SL05]"
TRIAE_CS42_5DL_TGACv1_433078_AA1401060	0.00592245	down	0.0588235	GO:0016491;GO:0055114;	-
TRIAE_CS42_2AS_TGACv1_113514_AA0357090	0.00591996	down	0.0689198	GO:0009579;GO:0016020;GO:0016021;	-
TRIAE_CS42_2DL_TGACv1_159063_AA0531640	0.00589672	down	0.0393013	GO:0006952;GO:0009607;	-
TRIAE_CS42_5DL_TGACv1_433351_AA1410520	0.00589445	down	0.0738767	GO:0009522;GO:0009538;GO:0015979;GO:0009522;GO:0009538;GO:0015979;	"Photosystem I reaction center subunit III,chloroplastic [Source:Projected from Arabidopsis thaliana(AT1G31330) UniProtKB/Swiss-Prot;Acc:Q9SHE8]"
TRIAE_CS42_2AL_TGACv1_092899_AA0266500	0.00586378	down	0.0616046	GO:0009623;GO:1900150;	-
TRIAE_CS42_4BL_TGACv1_320810_AA1049290	0.00586118	down	0.0586146	GO:0008152;GO:0016787;	-
TRIAE_CS42_4AS_TGACv1_307069_AA1016690	0.00580367	down	0.0628931	GO:0005524;GO:0008152;GO:0016301;GO:0016310;GO:0005524;GO:0008152;GO:0008887;GO:0009507;GO:0009570;GO:0009853;GO:0009941;GO:0016301;GO:0016310;GO:0005524;GO:0008152;GO:0016301;GO:0016310;	"D-glycerate 3-kinase, chloroplastic[Source:Projected from Arabidopsis thaliana (AT1G80380)UniProtKB/Swiss-Prot;Acc:Q944I4]"
TRIAE_CS42_2DL_TGACv1_157972_AA0504280	0.00579222	down	0.0685458	GO:0016491;GO:0055114;	-
TRIAE_CS42_5BS_TGACv1_423968_AA1385480	0.00578318	down	0.0516796	GO:0004252;GO:0006508;GO:0008233;GO:0008236;GO:0016787;	-
TRIAE_CS42_7DS_TGACv1_622219_AA2035620	0.0057104	down	0.0692389	GO:0009055;GO:0009507;GO:0009535;GO:0009773;GO:0010598;GO:0051536;	"Photosynthetic NDH subunit of subcomplex B 3,chloroplastic [Source:Projected from Arabidopsis thaliana(AT3G16250) UniProtKB/Swiss-Prot;Acc:Q9LU21]"
TRIAE_CS42_U_TGACv1_642849_AA2124070	0.00569425	down	0.0514139	-	-
TRIAE_CS42_3B_TGACv1_221162_AA0732340	0.00569425	down	0.0514139	GO:0009507;GO:0009535;GO:0009570;	-
TRIAE_CS42_2DS_TGACv1_177232_AA0569660	0.0056898	down	0.0654378	GO:0005524;GO:0005737;GO:0006457;GO:0042026;GO:0000166;GO:0005524;GO:0005737;GO:0006457;GO:0009507;GO:0009536;GO:0042026;	-
TRIAE_CS42_7DL_TGACv1_602906_AA1971650	0.00568599	down	0.0631579	-	-
TRIAE_CS42_3DL_TGACv1_250418_AA0867880	0.00566407	down	0.0554415	GO:0003735;GO:0005622;GO:0005840;GO:0006412;	"50S ribosomal protein L34, chloroplastic[Source:Projected from Arabidopsis thaliana (AT1G29070)UniProtKB/Swiss-Prot;Acc:Q9LP37]"
TRIAE_CS42_6DL_TGACv1_526515_AA1685920	0.00566358	down	0.0168067	GO:0003676;GO:0003723;	-
TRIAE_CS42_3AL_TGACv1_194865_AA0640910	0.00566358	down	0.0168067	GO:0016020;GO:0016021;GO:0016020;GO:0016021;GO:0016020;GO:0016021;	-
TRIAE_CS42_1DL_TGACv1_061144_AA0186870	0.00564459	down	0.066961	GO:0009579;	-
TRIAE_CS42_5AL_TGACv1_374943_AA1212450	0.00563641	down	0.0738969	GO:0004497;GO:0009507;GO:0009536;GO:0009853;GO:0015977;GO:0015979;GO:0016491;GO:0016829;GO:0016984;GO:0055114;	Ribulose bisphosphate carboxylase small chain[Source:UniProtKB/TrEMBL;Acc:A0A1D5YGS4]
TRIAE_CS42_6BL_TGACv1_499456_AA1582950	0.00557144	down	0.0640244	-	"Calcium sensing receptor, chloroplastic[Source:Projected from Arabidopsis thaliana (AT5G23060)UniProtKB/Swiss-Prot;Acc:Q9FN48]"
TRIAE_CS42_7BL_TGACv1_576924_AA1859980	0.00553847	down	0.0574913	GO:0016020;GO:0016021;GO:0016020;GO:0016021;	-
TRIAE_CS42_7BS_TGACv1_592186_AA1932820	0.0055324	down	0.0666189	GO:0008152;GO:0016740;GO:0016757;GO:0016758;	Glycosyltransferase[Source:UniProtKB/TrEMBL;Acc:A0A1D6CFF0]
TRIAE_CS42_7DS_TGACv1_624491_AA2061650	0.00552094	down	0	GO:0003677;GO:0006357;GO:0046983;	-
TRIAE_CS42_7AL_TGACv1_557825_AA1786660	0.00552053	down	0.061008	-	-
TRIAE_CS42_2DS_TGACv1_178135_AA0591590	0.00551967	down	0.0689972	-	-
TRIAE_CS42_4DL_TGACv1_342533_AA1116020	0.0054902	down	0.0521327	GO:0009523;GO:0009535;GO:0015979;GO:0016020;GO:0016021;GO:0019904;	-
TRIAE_CS42_5DL_TGACv1_436362_AA1460280	0.00547595	down	0.057947	GO:0016491;GO:0055114;	-
TRIAE_CS42_7BS_TGACv1_593114_AA1948310	0.00546798	down	0.0690971	GO:0016020;GO:0016021;GO:0016209;GO:0016491;GO:0055114;GO:0098869;GO:0016020;GO:0016021;GO:0016209;GO:0016491;GO:0055114;GO:0098869;	-
TRIAE_CS42_7DL_TGACv1_603712_AA1987770	0.00543049	down	0.0415094	GO:0004190;GO:0006508;GO:0008233;GO:0016787;	-
TRIAE_CS42_3AL_TGACv1_195038_AA0643890	0.00539879	down	0.0440678	GO:0004497;GO:0005506;GO:0016491;GO:0016705;GO:0020037;GO:0046872;GO:0055114;	-
TRIAE_CS42_2AL_TGACv1_093323_AA0277560	0.00535876	down	0.0627615	GO:0016020;GO:0016021;GO:0004222;GO:0005524;GO:0006508;GO:0009507;GO:0009534;GO:0016020;GO:0016021;	-
TRIAE_CS42_5BL_TGACv1_404323_AA1295490	0.00532303	down	0.00990099	GO:0005576;GO:0016853;GO:0048046;	Dirigent protein[Source:UniProtKB/TrEMBL;Acc:A0A1D5YYQ8]
TRIAE_CS42_4DL_TGACv1_342788_AA1122140	0.00530965	down	0.0654545	GO:0003756;GO:0009507;GO:0009534;GO:0009535;GO:0009570;GO:0010206;GO:0016020;GO:0016021;	"Protein disulfide-isomerase LQY1, chloroplastic[Source:Projected from Arabidopsis thaliana (AT1G75690)UniProtKB/Swiss-Prot;Acc:Q8GSJ6]"
TRIAE_CS42_2BL_TGACv1_131265_AA0425190	0.00530901	down	0.0315789	GO:0016020;GO:0016021;	-
TRIAE_CS42_2BL_TGACv1_130310_AA0408550	0.0052928	down	0.0681223	-	-
TRIAE_CS42_5DL_TGACv1_436646_AA1462410	0.00527712	down	0	GO:0008152;GO:0016740;GO:0016757;GO:0016758;	Glycosyltransferase[Source:UniProtKB/TrEMBL;Acc:A0A1D5ZYJ4]
TRIAE_CS42_U_TGACv1_641607_AA2099320	0.00527504	down	0.0593923	GO:0004601;GO:0005576;GO:0006979;GO:0016491;GO:0020037;GO:0042744;GO:0046872;GO:0055114;GO:0098869;	Peroxidase[Source:UniProtKB/TrEMBL;Acc:A0A1D6DCB3]
TRIAE_CS42_4BS_TGACv1_328216_AA1084770	0.00527406	down	0.0713377	GO:0003824;GO:0004332;GO:0006096;GO:0016829;GO:0003824;GO:0004332;GO:0006096;GO:0016829;	Fructose-bisphosphate aldolase[Source:UniProtKB/TrEMBL;Acc:W5EDL3]
TRIAE_CS42_6AL_TGACv1_471339_AA1507390	0.00526201	down	0.0561404	GO:0009579;GO:0016020;GO:0016021;	-
TRIAE_CS42_4BS_TGACv1_330402_AA1107550	0.0052521	down	0.0614334	GO:0008942;GO:0016491;GO:0042128;GO:0051537;GO:0055114;GO:0008942;GO:0016491;GO:0042128;GO:0051537;GO:0055114;	-
TRIAE_CS42_2AS_TGACv1_115599_AA0372690	0.00520685	down	0.0163934	GO:0016747;	-
TRIAE_CS42_6DL_TGACv1_527096_AA1698460	0.00510903	down	0.0559322	-	-
TRIAE_CS42_4DS_TGACv1_361374_AA1166440	0.00509175	down	0.0671316	GO:0009228;GO:0051536;GO:0009228;GO:0009507;GO:0009536;GO:0009570;GO:0010266;GO:0016830;GO:0019904;GO:0051536;GO:0080041;	"Phosphomethylpyrimidine synthase, chloroplastic[Source:Projected from Arabidopsis thaliana (AT2G29630)UniProtKB/Swiss-Prot;Acc:O82392]"
TRIAE_CS42_4BL_TGACv1_321444_AA1060560	0.00507238	down	0.0564516	GO:0000160;GO:0005622;GO:0005634;GO:0000160;GO:0005622;	-
TRIAE_CS42_6DL_TGACv1_526572_AA1687310	0.0050356	down	0.0596833	GO:0009507;GO:0010287;GO:0016702;GO:0046872;GO:0055114;	"Probable carotenoid cleavage dioxygenase 4,chloroplastic [Source:Projected from Arabidopsis thaliana(AT4G19170) UniProtKB/Swiss-Prot;Acc:O49675]"
TRIAE_CS42_7DS_TGACv1_621513_AA2017930	0.00500041	down	0.0469613	GO:0005773;GO:0016020;GO:0016021;	-
TRIAE_CS42_3DS_TGACv1_274000_AA0934260	0.00491842	down	0.0427632	GO:0008152;GO:0016740;GO:0016757;GO:0016758;	Glycosyltransferase[Source:UniProtKB/TrEMBL;Acc:A0A1D5WWX3]
TRIAE_CS42_4BS_TGACv1_330227_AA1106570	0.00491104	down	0.0647268	-	"Photosynthetic NDH subunit of subcomplex B 1,chloroplastic [Source:Projected from Arabidopsis thaliana(AT1G15980) UniProtKB/Swiss-Prot;Acc:Q9S9N6]"
TRIAE_CS42_3B_TGACv1_222216_AA0760000	0.00489404	down	0.0523139	GO:0005524;GO:0005524;GO:0005524;GO:0009507;GO:0009570;GO:0016226;GO:0051536;	"Fe-S cluster assembly factor HCF101, chloroplastic[Source:Projected from Arabidopsis thaliana (AT3G24430)UniProtKB/Swiss-Prot;Acc:Q6STH5]"
TRIAE_CS42_7BL_TGACv1_577741_AA1882380	0.00488548	down	0.0495283	-	-
TRIAE_CS42_7AL_TGACv1_556780_AA1770650	0.00488293	down	0.0563166	GO:0009507;	-
TRIAE_CS42_1DL_TGACv1_062362_AA0213270	0.00488201	down	0.0527344	GO:0031348;GO:0034051;GO:0045595;	Protein LOL1 [Source:Projected from Arabidopsisthaliana (AT1G32540) UniProtKB/Swiss-Prot;Acc:Q93ZB1]
TRIAE_CS42_5AS_TGACv1_393034_AA1267500	0.00488152	down	0.0604797	GO:0004310;GO:0006696;GO:0009058;GO:0016020;GO:0016021;GO:0016740;GO:0016765;GO:0051996;	-
TRIAE_CS42_4DS_TGACv1_361866_AA1173760	0.00486731	down	0.0608175	GO:0008942;GO:0016491;GO:0042128;GO:0051537;GO:0055114;GO:0008942;GO:0016491;GO:0042128;GO:0051537;GO:0055114;GO:0008942;GO:0016491;GO:0042128;GO:0051537;GO:0055114;	-
TRIAE_CS42_2AS_TGACv1_112747_AA0344480	0.00483384	down	0.0350877	GO:0003333;GO:0005887;GO:0009507;GO:0009706;GO:0015173;GO:0015801;GO:0016020;GO:0016021;	-
TRIAE_CS42_5DS_TGACv1_458181_AA1492590	0.00482715	down	0	GO:0006633;GO:0016491;GO:0016702;GO:0031408;GO:0046872;GO:0051213;GO:0055114;GO:0006633;GO:0016491;GO:0016702;GO:0031408;GO:0046872;GO:0051213;GO:0055114;	Lipoxygenase[Source:UniProtKB/TrEMBL;Acc:A0A1D6A4I3]
TRIAE_CS42_2BS_TGACv1_148429_AA0492760	0.00481975	down	0.027933	-	-
TRIAE_CS42_2BS_TGACv1_147879_AA0488580	0.00479922	down	0.0208333	-	-
TRIAE_CS42_5AL_TGACv1_373966_AA1185670	0.00476654	down	0.0349345	GO:0003677;GO:0003700;GO:0005634;GO:0006351;GO:0006355;GO:0009617;GO:0009620;GO:0009751;GO:0010200;GO:0043565;	-
TRIAE_CS42_3AL_TGACv1_194070_AA0625880	0.00471224	down	0.0495495	GO:0003676;GO:0003677;GO:0005634;GO:0006351;GO:0006355;GO:0008270;	-
TRIAE_CS42_6AL_TGACv1_471249_AA1505410	0.00469466	down	0.0631443	GO:0004672;GO:0005524;GO:0006468;GO:0016020;GO:0016021;GO:0000166;GO:0004672;GO:0005524;GO:0006468;GO:0016020;GO:0016021;GO:0000166;GO:0004672;GO:0005524;GO:0006468;GO:0016020;GO:0016021;	-
TRIAE_CS42_4AS_TGACv1_308791_AA1029530	0.00469186	down	0.0546624	GO:0008152;GO:0016787;GO:0008152;GO:0016787;	-
TRIAE_CS42_1BL_TGACv1_033068_AA0136640	0.00465619	down	0.00952381	GO:0009507;GO:0009523;GO:0015979;GO:0016020;GO:0016021;	-
TRIAE_CS42_3AS_TGACv1_210487_AA0673300	0.0046195	down	0	GO:0016020;GO:0016021;GO:0016757;	-
TRIAE_CS42_1AL_TGACv1_000569_AA0014860	0.0046195	down	0	GO:0008168;GO:0008171;GO:0016740;GO:0032259;GO:0046983;	-
TRIAE_CS42_6AS_TGACv1_486600_AA1563010	0.00459843	down	0.0566535	GO:0006633;GO:0016491;GO:0016702;GO:0031408;GO:0046872;GO:0051213;GO:0055114;GO:0006633;GO:0016491;GO:0016702;GO:0031408;GO:0046872;GO:0051213;GO:0055114;	Lipoxygenase[Source:UniProtKB/TrEMBL;Acc:A0A1D6S8Q3]
TRIAE_CS42_3B_TGACv1_223602_AA0784350	0.00458551	down	0.0553936	GO:0005524;GO:0008152;GO:0008887;GO:0009507;GO:0009570;GO:0009853;GO:0009941;GO:0016301;GO:0016310;GO:0005524;GO:0008152;GO:0016301;GO:0016310;	"D-glycerate 3-kinase, chloroplastic[Source:Projected from Arabidopsis thaliana (AT1G80380)UniProtKB/Swiss-Prot;Acc:Q944I4]"
TRIAE_CS42_3DL_TGACv1_249959_AA0859180	0.00458189	down	0.0478469	GO:0000166;GO:0005524;GO:0016020;GO:0016021;GO:0016887;GO:0042626;GO:0055085;GO:0000166;GO:0005524;GO:0016020;GO:0016021;GO:0016887;GO:0042626;GO:0055085;GO:0000166;GO:0005524;GO:0016020;GO:0016021;GO:0016887;GO:0042626;GO:0055085;GO:0000166;GO:0005524;GO:0016020;GO:0016021;GO:0016887;GO:0042626;GO:0055085;GO:0000166;GO:0005524;GO:0016020;GO:0016021;GO:0016887;GO:0042626;GO:0055085;	-
TRIAE_CS42_4BS_TGACv1_327886_AA1077790	0.00457935	down	0.0685156	GO:0005524;GO:0005524;GO:0005524;GO:0005524;GO:0004633;GO:0005524;GO:0016829;GO:0005524;GO:0005524;GO:0005524;	-
TRIAE_CS42_5DL_TGACv1_433498_AA1414740	0.00455418	down	0.0405405	GO:0016491;GO:0046872;GO:0055114;	Gibberellin 20 oxidase 1-D [Source:UniProtKB/Swiss-Prot;Acc:O04705]
TRIAE_CS42_3B_TGACv1_228003_AA0825490	0.0045288	down	0.067262	GO:0005975;GO:0016311;GO:0016791;GO:0042578;GO:0005975;GO:0016311;GO:0016791;	"Sedoheptulose-1,7-bisphosphatase, chloroplast,expressed [Source:UniProtKB/TrEMBL;Acc:D8L9G3]"
TRIAE_CS42_2DS_TGACv1_177565_AA0580190	0.00452799	down	0.0595463	GO:0003824;GO:0004604;GO:0005623;GO:0008152;GO:0016671;GO:0019344;GO:0019419;GO:0045454;GO:0055114;GO:0003824;GO:0005623;GO:0008152;GO:0016671;GO:0019419;GO:0045454;GO:0055114;GO:0003824;GO:0004604;GO:0005623;GO:0008152;GO:0016671;GO:0019344;GO:0019419;GO:0045454;GO:0055114;	-
TRIAE_CS42_7DL_TGACv1_607441_AA2011020	0.00449838	down	0.0579065	GO:0016020;GO:0016021;GO:0055114;	-
TRIAE_CS42_7DS_TGACv1_622843_AA2046190	0.00447778	down	0.0322581	GO:0000166;GO:0003924;GO:0005525;GO:0005622;GO:0007264;GO:0016020;GO:0000166;GO:0003924;GO:0005525;GO:0005622;GO:0007264;GO:0016020;	Putative small GTP-binding protein[Source:UniProtKB/TrEMBL;Acc:D3YE93]
TRIAE_CS42_3DL_TGACv1_249101_AA0837660	0.0044771	down	0.0204082	GO:0006508;GO:0008233;GO:0006508;GO:0008233;GO:0006508;GO:0008233;	-
TRIAE_CS42_3DS_TGACv1_272000_AA0912720	0.00447448	down	0.056338	GO:0016020;GO:0016021;	-
TRIAE_CS42_3B_TGACv1_222908_AA0773040	0.00446714	down	0.0569007	GO:0009507;GO:0009535;GO:0009579;GO:0016020;GO:0016021;	"Protein CURVATURE THYLAKOID 1C, chloroplastic[Source:Projected from Arabidopsis thaliana (AT1G52220)UniProtKB/Swiss-Prot;Acc:Q9M812]"
TRIAE_CS42_7AS_TGACv1_570507_AA1836800	0.0044525	down	0.0662382	GO:0009579;GO:0016020;GO:0016021;	-
TRIAE_CS42_U_TGACv1_643201_AA2128860	0.00443926	down	0.0598802	GO:0009507;GO:0009535;GO:0009579;GO:0016020;GO:0016021;	"Protein CURVATURE THYLAKOID 1C, chloroplastic[Source:Projected from Arabidopsis thaliana (AT1G52220)UniProtKB/Swiss-Prot;Acc:Q9M812]"
TRIAE_CS42_5BS_TGACv1_423592_AA1380190	0.0044225	down	0	GO:0004497;GO:0005506;GO:0016020;GO:0016021;GO:0016491;GO:0016705;GO:0020037;GO:0046872;GO:0055114;	"p450 [Source:UniProtKB/TrEMBL;Acc:Q58A30]"""
TRIAE_CS42_2AL_TGACv1_095089_AA0306740	0.0044225	down	0	GO:0016787;	-
TRIAE_CS42_5AL_TGACv1_376152_AA1232870	0.0044225	down	0	-	-
TRIAE_CS42_3DS_TGACv1_272083_AA0914320	0.00442048	down	0.0298507	GO:0003824;GO:0004553;GO:0005975;GO:0008152;GO:0016787;GO:0016798;GO:0030246;	-
TRIAE_CS42_7AL_TGACv1_557437_AA1781330	0.00441787	down	0.0388693	-	-
TRIAE_CS42_1AL_TGACv1_001283_AA0028220	0.00441551	down	0.0450928	-	-
TRIAE_CS42_5DL_TGACv1_433515_AA1415370	0.00441153	down	0.0321101	GO:0004672;GO:0005524;GO:0006468;GO:0016020;GO:0016021;	-
TRIAE_CS42_5AL_TGACv1_376050_AA1231400	0.00434754	down	0.0668383	GO:0006006;GO:0016491;GO:0016620;GO:0050661;GO:0051287;GO:0055114;GO:0006006;GO:0016491;GO:0016620;GO:0050661;GO:0051287;GO:0055114;GO:0006006;GO:0016491;GO:0016620;GO:0050661;GO:0051287;GO:0055114;GO:0016620;GO:0055114;	Glyceraldehyde-3-phosphate dehydrogenase[Source:UniProtKB/TrEMBL;Acc:A0A1D5YL67]
TRIAE_CS42_1DS_TGACv1_081487_AA0261050	0.0043252	down	0.0469484	-	-
TRIAE_CS42_7AL_TGACv1_557118_AA1776850	0.00432422	down	0.0650646	GO:0003700;GO:0006355;GO:0008270;GO:0043565;	-
TRIAE_CS42_4DL_TGACv1_342886_AA1124730	0.00429921	down	0.0666924	GO:0006006;GO:0016491;GO:0016620;GO:0050661;GO:0051287;GO:0055114;	Glyceraldehyde-3-phosphate dehydrogenase[Source:UniProtKB/TrEMBL;Acc:A0A1D5XY50]
TRIAE_CS42_2AL_TGACv1_094225_AA0294790	0.00428716	down	0.0438356	GO:0006629;GO:0016020;GO:0016021;GO:0016787;GO:0006629;GO:0016020;GO:0016021;GO:0016787;	-
TRIAE_CS42_1AL_TGACv1_001376_AA0029540	0.00427611	down	0.0397351	GO:0004857;GO:0043086;	-
TRIAE_CS42_6AL_TGACv1_473206_AA1529420	0.00426123	down	0.0453401	-	-
TRIAE_CS42_1AL_TGACv1_001930_AA0036940	0.00425555	down	0.0640307	GO:0009507;	-
TRIAE_CS42_1DL_TGACv1_061238_AA0189620	0.00422624	down	0.0383275	-	-
TRIAE_CS42_7DS_TGACv1_621532_AA2018550	0.00422415	down	0.0533333	GO:0015267;GO:0016020;GO:0016021;GO:0055085;GO:0015267;GO:0016020;GO:0016021;GO:0055085;	Putative NOD26-like membrane integral protein[Source:UniProtKB/TrEMBL;Acc:D2CFL8]
TRIAE_CS42_6BL_TGACv1_499425_AA1582250	0.00422232	down	0.0556227	-	-
TRIAE_CS42_4DL_TGACv1_343689_AA1138280	0.00420132	down	0.0497132	-	-
TRIAE_CS42_7DL_TGACv1_603289_AA1980210	0.00419151	down	0.0610599	GO:0008152;GO:0016787;GO:0008152;GO:0009507;GO:0009570;GO:0009941;GO:0016787;GO:0008152;GO:0016787;	-
TRIAE_CS42_5AL_TGACv1_375383_AA1220850	0.00417423	down	0.0648431	GO:0009522;GO:0009538;GO:0015979;GO:0009522;GO:0009538;GO:0015979;GO:0016020;GO:0016021;	"Photosystem I reaction center subunit III,chloroplastic [Source:Projected from Arabidopsis thaliana(AT1G31330) UniProtKB/Swiss-Prot;Acc:Q9SHE8]"
TRIAE_CS42_3DL_TGACv1_250039_AA0861050	0.00417217	down	0.026738	GO:0004553;GO:0005975;	-
TRIAE_CS42_7AL_TGACv1_559271_AA1798930	0.00416472	down	0.0236686	GO:0016757;GO:0016757;GO:0016757;GO:0016757;	-
TRIAE_CS42_6BL_TGACv1_499889_AA1594070	0.00412205	down	0.0539084	GO:0009535;GO:0009773;GO:0010598;	"Photosynthetic NDH subunit of subcomplex B 4,chloroplastic [Source:Projected from Arabidopsis thaliana(AT1G18730) UniProtKB/Swiss-Prot;Acc:Q8RXS1]"
TRIAE_CS42_U_TGACv1_642373_AA2116480	0.004088	down	0.0198675	GO:0000272;GO:0005975;GO:0008152;GO:0016161;GO:0016787;GO:0016798;GO:0102229;GO:0000272;GO:0005975;GO:0008152;GO:0016161;GO:0016787;GO:0016798;GO:0102229;GO:0000272;GO:0005975;GO:0008152;GO:0016161;GO:0016787;GO:0016798;GO:0102229;GO:0000272;GO:0005975;GO:0008152;GO:0016161;GO:0016787;GO:0016798;GO:0102229;	Beta-amylase[Source:UniProtKB/TrEMBL;Acc:A0A1D6DFL1]
TRIAE_CS42_1AL_TGACv1_000533_AA0014090	0.00408713	down	0.0350195	GO:0009507;GO:0009523;GO:0015979;GO:0016020;GO:0016021;	-
TRIAE_CS42_7DL_TGACv1_603571_AA1985790	0.00404392	down	0.033195	-	-
TRIAE_CS42_7DL_TGACv1_602786_AA1968580	0.00403821	down	0.0411765	GO:0004310;GO:0006696;GO:0009058;GO:0016740;GO:0016765;GO:0051996;GO:0004310;GO:0006696;GO:0009058;GO:0016740;GO:0016765;GO:0051996;GO:0004310;GO:0006696;GO:0009058;GO:0009507;GO:0010287;GO:0016117;GO:0016740;GO:0016765;GO:0051996;	Phytoene synthase 7D[Source:UniProtKB/TrEMBL;Acc:C1IP79]
TRIAE_CS42_6DL_TGACv1_526721_AA1690520	0.00401866	down	0.0618238	GO:0006662;GO:0009507;GO:0009570;GO:0009941;GO:0015035;GO:0016671;GO:0045454;GO:0055114;GO:0006662;GO:0015035;GO:0045454;GO:0055114;	"Thioredoxin-like protein CDSP32, chloroplastic[Source:Projected from Arabidopsis thaliana (AT1G76080)UniProtKB/Swiss-Prot;Acc:Q9SGS4]"
TRIAE_CS42_5AS_TGACv1_393102_AA1268440	0.0040181	down	0.0641855	GO:0003824;GO:0050662;	"Chloroplast stem-loop binding protein of 41 kDa b,chloroplastic [Source:Projected from Arabidopsis thaliana(AT1G09340) UniProtKB/Swiss-Prot;Acc:Q9SA52]"
TRIAE_CS42_1AL_TGACv1_001992_AA0037540	0.00399091	down	0.0517504	GO:0009733;	-
TRIAE_CS42_7AS_TGACv1_569878_AA1826140	0.00391311	down	0.0507937	GO:0005509;GO:0009523;GO:0009654;GO:0015979;GO:0019898;GO:0005509;GO:0009507;GO:0009523;GO:0009535;GO:0009579;GO:0009654;GO:0015979;GO:0019898;GO:0031977;	"PsbP domain-containing protein 3, chloroplastic[Source:Projected from Arabidopsis thaliana (AT1G76450)UniProtKB/Swiss-Prot;Acc:Q9S720]"
TRIAE_CS42_5AS_TGACv1_392786_AA1264640	0.00390866	down	0.0630828	GO:0006662;GO:0009507;GO:0009657;GO:0015035;GO:0016671;GO:0042744;GO:0045454;GO:0055114;	-
TRIAE_CS42_5BL_TGACv1_407280_AA1355230	0.00389468	down	0.0507132	GO:0016020;GO:0016021;	-
TRIAE_CS42_1BL_TGACv1_030567_AA0094200	0.00388871	down	0.0440098	GO:0031348;GO:0034051;GO:0045595;	Protein LOL1 [Source:Projected from Arabidopsisthaliana (AT1G32540) UniProtKB/Swiss-Prot;Acc:Q93ZB1]
TRIAE_CS42_2BS_TGACv1_145890_AA0448320	0.00385814	down	0.0405797	GO:0009535;GO:0016020;GO:0016021;	-
TRIAE_CS42_2AL_TGACv1_097934_AA0325390	0.00385218	down	0.0578035	GO:0005622;GO:0008270;	Putative zinc finger protein[Source:UniProtKB/TrEMBL;Acc:D7R604]
TRIAE_CS42_3AL_TGACv1_196569_AA0661610	0.00381186	down	0.0585723	-	-
TRIAE_CS42_4AS_TGACv1_306364_AA1007130	0.00380538	down	0.0393939	GO:0016020;GO:0016021;GO:0016020;GO:0016021;	-
TRIAE_CS42_U_TGACv1_642388_AA2116790	0.00379459	down	0.0429293	GO:0005524;GO:0005975;GO:0008152;GO:0008974;GO:0016301;GO:0016310;GO:0005524;GO:0005975;GO:0008152;GO:0008974;GO:0016301;GO:0016310;GO:0005524;GO:0005975;GO:0008152;GO:0008974;GO:0016301;GO:0016310;	Phosphoribulokinase[Source:UniProtKB/TrEMBL;Acc:W5GJ80]
TRIAE_CS42_7DL_TGACv1_603309_AA1980610	0.00376737	down	0.0627741	GO:0003824;GO:0004332;GO:0006096;GO:0016829;	Fructose-bisphosphate aldolase[Source:UniProtKB/TrEMBL;Acc:W5HZ47]
TRIAE_CS42_2DL_TGACv1_160636_AA0552450	0.00375335	down	0.061799	GO:0004047;GO:0005739;GO:0006546;GO:0008483;GO:0016740;GO:0032259;	"Aminomethyltransferase, mitochondrial[Source:Projected from Arabidopsis thaliana (AT1G11860)UniProtKB/Swiss-Prot;Acc:O65396]"
TRIAE_CS42_6BL_TGACv1_499707_AA1589610	0.00373204	down	0.059447	GO:0006662;GO:0009507;GO:0009570;GO:0009941;GO:0015035;GO:0016671;GO:0045454;GO:0055114;	"Thioredoxin-like protein CDSP32, chloroplastic[Source:Projected from Arabidopsis thaliana (AT1G76080)UniProtKB/Swiss-Prot;Acc:Q9SGS4]"
TRIAE_CS42_2BL_TGACv1_129483_AA0385600	0.00372894	down	0	-	-
TRIAE_CS42_3DL_TGACv1_250369_AA0867070	0.00372894	down	0	GO:0004553;GO:0005975;GO:0008152;GO:0016787;GO:0016798;	-
TRIAE_CS42_5AL_TGACv1_376058_AA1231650	0.0036946	down	0.0550373	GO:0009507;	-
TRIAE_CS42_3DS_TGACv1_274357_AA0935560	0.00369237	down	0.0257732	-	-
TRIAE_CS42_2BS_TGACv1_145868_AA0447700	0.00366231	down	0.0466019	GO:0003824;GO:0005623;GO:0008152;GO:0016671;GO:0019419;GO:0045454;GO:0055114;GO:0003824;GO:0005623;GO:0008152;GO:0016671;GO:0019419;GO:0045454;GO:0055114;	-
TRIAE_CS42_3B_TGACv1_220991_AA0726120	0.00365697	down	0.060014	GO:0007623;GO:0009295;GO:0009507;GO:0009508;GO:0009534;GO:0009535;GO:0009941;GO:0016020;GO:0042644;GO:0098572;	"Protein plastid transcriptionally active 16,chloroplastic [Source:Projected from Arabidopsis thaliana(AT3G46780) UniProtKB/Swiss-Prot;Acc:Q9STF2]"
TRIAE_CS42_3AL_TGACv1_195540_AA0650930	0.00363334	down	0.0227273	GO:0016491;GO:0055114;	-
TRIAE_CS42_7AS_TGACv1_570200_AA1832090	0.00358486	down	0.0567657	GO:0015267;GO:0016020;GO:0016021;GO:0055085;GO:0015267;GO:0016020;GO:0016021;GO:0055085;	-
TRIAE_CS42_2BL_TGACv1_130340_AA0409100	0.00357841	down	0.0549828	GO:0016020;GO:0016021;GO:0016491;GO:0055114;	-
TRIAE_CS42_5AS_TGACv1_393358_AA1271750	0.0035591	down	0.039548	GO:0003677;GO:0005634;GO:0006351;GO:0010338;GO:0000793;GO:0003677;GO:0005634;GO:0005730;GO:0006351;GO:0008356;GO:0009615;GO:0009651;GO:0009733;GO:0009739;GO:0009751;GO:0009753;GO:0009944;GO:0009965;GO:0010338;GO:0042742;GO:0042803;GO:0043565;GO:0045088;GO:0045892;GO:0046686;GO:0050832;	Transcription factor AS1 [Source:Projected fromArabidopsis thaliana (AT2G37630) UniProtKB/Swiss-Prot;Acc:O80931]
TRIAE_CS42_1BL_TGACv1_031696_AA0119070	0.00352889	down	0.0384615	-	-
TRIAE_CS42_6AS_TGACv1_485264_AA1542050	0.00350778	down	0.0348432	-	-
TRIAE_CS42_3B_TGACv1_231155_AA0830500	0.0034881	down	0.0277778	GO:0016020;GO:0016021;GO:0022857;	WAT1-related protein[Source:UniProtKB/TrEMBL;Acc:A0A077RPD0]
TRIAE_CS42_U_TGACv1_643075_AA2126880	0.00348681	down	0.0333333	GO:0009522;GO:0015979;GO:0009522;GO:0015979;	-
TRIAE_CS42_U_TGACv1_642052_AA2110220	0.0034489	down	0.0429864	GO:0005975;GO:0016773;	-
TRIAE_CS42_6BL_TGACv1_501954_AA1621870	0.00343153	down	0	GO:0007623;GO:0009507;GO:0009535;GO:0009644;	"High-light-induced protein, chloroplastic[Source:Projected from Arabidopsis thaliana (AT5G02120)UniProtKB/Swiss-Prot;Acc:O81208]"
TRIAE_CS42_3DL_TGACv1_249940_AA0858870	0.00342434	down	0.0499325	GO:0009507;GO:0009535;GO:0009579;GO:0016020;GO:0016021;GO:0009579;GO:0016020;GO:0016021;	"Protein CURVATURE THYLAKOID 1C, chloroplastic[Source:Projected from Arabidopsis thaliana (AT1G52220)UniProtKB/Swiss-Prot;Acc:Q9M812]"
TRIAE_CS42_3B_TGACv1_221570_AA0744570	0.00341852	down	0.0496552	GO:0016020;GO:0016021;GO:0022857;GO:0055085;GO:0016020;GO:0016021;GO:0022857;GO:0055085;	-
TRIAE_CS42_2BL_TGACv1_131423_AA0427530	0.00341706	down	0.0530888	GO:0005506;GO:0008610;GO:0016020;GO:0016021;GO:0016491;GO:0055114;GO:0005506;GO:0008610;GO:0016020;GO:0016021;GO:0016491;GO:0055114;	-
TRIAE_CS42_1AL_TGACv1_001658_AA0033690	0.00340558	down	0.049062	GO:0009506;GO:0009567;GO:0046983;GO:0046983;	Transcription factor UNE10 [Source:Projected fromArabidopsis thaliana (AT4G00050) UniProtKB/Swiss-Prot;Acc:Q8GZ38]
TRIAE_CS42_4DS_TGACv1_361664_AA1171210	0.00338777	down	0.0614176	GO:0005524;GO:0005524;GO:0005524;GO:0005524;GO:0005524;GO:0005524;GO:0005524;GO:0009507;GO:0009536;GO:0005524;GO:0005524;GO:0009507;GO:0009536;GO:0005524;GO:0005524;GO:0005524;GO:0005524;GO:0005524;GO:0005524;	-
TRIAE_CS42_5BL_TGACv1_404198_AA1289610	0.00338319	down	0.0275229	GO:0016020;GO:0016021;	-
TRIAE_CS42_1DS_TGACv1_080393_AA0247260	0.00335456	down	0.01875	GO:0046983;GO:0046983;GO:0005634;GO:0046983;GO:0080113;GO:0046983;	-
TRIAE_CS42_7AL_TGACv1_556383_AA1761940	0.00332548	down	0.0366972	GO:0016020;GO:0016021;	-
TRIAE_CS42_6DS_TGACv1_542572_AA1724470	0.0032195	down	0.0524911	GO:0005623;GO:0016491;GO:0045454;GO:0055114;	-
TRIAE_CS42_2BS_TGACv1_145925_AA0449600	0.00319855	down	0.0598829	GO:0004497;GO:0009507;GO:0009536;GO:0009853;GO:0015977;GO:0015979;GO:0016491;GO:0016829;GO:0016984;GO:0055114;	Ribulose bisphosphate carboxylase small chain[Source:UniProtKB/TrEMBL;Acc:A0A1D5U6W5]
TRIAE_CS42_1BL_TGACv1_031634_AA0117550	0.00319696	down	0.0419426	GO:0016747;	-
TRIAE_CS42_5BL_TGACv1_404385_AA1297900	0.00318338	down	0.0558712	GO:0009522;GO:0009538;GO:0015979;	-
TRIAE_CS42_3AS_TGACv1_212276_AA0699510	0.00316223	down	0	-	-
TRIAE_CS42_4BS_TGACv1_329011_AA1096790	0.00316223	down	0	GO:0006629;GO:0016020;GO:0016021;GO:0016491;GO:0055114;GO:0080019;GO:0102965;GO:0006629;GO:0016020;GO:0016021;GO:0016491;GO:0055114;GO:0080019;GO:0102965;	Fatty acyl-CoA reductase[Source:UniProtKB/TrEMBL;Acc:A0A1D5XT16]
TRIAE_CS42_U_TGACv1_641503_AA2096690	0.00315989	down	0.0307692	GO:0000272;GO:0005975;GO:0008152;GO:0016161;GO:0016787;GO:0016798;GO:0102229;	Beta-amylase[Source:UniProtKB/TrEMBL;Acc:A0A1D6DBP8]
TRIAE_CS42_2DL_TGACv1_158248_AA0513480	0.00312461	down	0.0410023	GO:0016020;GO:0016021;GO:0055085;GO:0016020;GO:0016021;GO:0055085;	-
TRIAE_CS42_5DL_TGACv1_435810_AA1455180	0.0030931	down	0.045302	-	-
TRIAE_CS42_5BS_TGACv1_423624_AA1380810	0.00308555	down	0.0140845	GO:0016491;GO:0055114;	-
TRIAE_CS42_7BS_TGACv1_592880_AA1945610	0.00307274	down	0.0518707	GO:0015267;GO:0016020;GO:0016021;GO:0055085;GO:0015267;GO:0016020;GO:0016021;GO:0055085;	-
TRIAE_CS42_4AL_TGACv1_288178_AA0939490	0.00306373	down	0.0385604	-	-
TRIAE_CS42_7DL_TGACv1_604417_AA1997970	0.00304651	down	0.0486618	-	-
TRIAE_CS42_4AL_TGACv1_289844_AA0977740	0.0029936	down	0.0374332	GO:0015995;GO:0032259;GO:0046406;	-
TRIAE_CS42_5DL_TGACv1_436067_AA1457610	0.00298144	down	0.0483092	GO:0015267;GO:0016020;GO:0016021;GO:0055085;	-
TRIAE_CS42_3AL_TGACv1_193670_AA0617210	0.00298051	down	0.0550796	GO:0007623;GO:0009295;GO:0009507;GO:0009508;GO:0009534;GO:0009535;GO:0009941;GO:0016020;GO:0042644;GO:0098572;	"Protein plastid transcriptionally active 16,chloroplastic [Source:Projected from Arabidopsis thaliana(AT3G46780) UniProtKB/Swiss-Prot;Acc:Q9STF2]"
TRIAE_CS42_5DL_TGACv1_434747_AA1440970	0.0029619	down	0.0450161	GO:0009507;GO:0009522;GO:0009523;GO:0009535;GO:0009536;GO:0009579;GO:0009765;GO:0015979;GO:0016020;GO:0016021;GO:0016168;GO:0018298;	"Chlorophyll a-b binding protein, chloroplastic[Source:UniProtKB/TrEMBL;Acc:W5FTZ9]"
TRIAE_CS42_1BL_TGACv1_034214_AA0143800	0.00291801	down	0	GO:0005576;GO:0019953;GO:0005576;GO:0019953;	-
TRIAE_CS42_6DS_TGACv1_542882_AA1732150	0.00291801	down	0	GO:0004553;GO:0004564;GO:0004575;GO:0005975;GO:0008152;GO:0016020;GO:0016021;GO:0016787;GO:0016798;GO:0004553;GO:0004564;GO:0004575;GO:0005975;GO:0016020;GO:0016021;	-
TRIAE_CS42_1DL_TGACv1_061593_AA0199390	0.00291801	down	0	GO:0009507;GO:0009522;GO:0009523;GO:0009535;GO:0009536;GO:0009579;GO:0009765;GO:0015979;GO:0016020;GO:0016021;GO:0016168;GO:0018298;	"Chlorophyll a-b binding protein, chloroplastic[Source:UniProtKB/TrEMBL;Acc:A0A1D5SSP1]"
TRIAE_CS42_4DS_TGACv1_361520_AA1169560	0.00291801	down	0	GO:0030246;	-
TRIAE_CS42_3AL_TGACv1_194939_AA0642320	0.00290346	down	0.0540665	GO:0098807;	-
TRIAE_CS42_3DL_TGACv1_250962_AA0875520	0.00289411	down	0.0179641	GO:0016020;GO:0016021;GO:0022857;GO:0055085;	-
TRIAE_CS42_4DS_TGACv1_361605_AA1170590	0.00287589	down	0.0239234	-	-
TRIAE_CS42_1BL_TGACv1_030345_AA0087540	0.00286409	down	0.0434028	-	-
TRIAE_CS42_4BL_TGACv1_321441_AA1060500	0.00285741	down	0.0425139	GO:0003677;GO:0005634;GO:0006351;GO:0006355;GO:0003677;GO:0005634;GO:0006351;GO:0006355;GO:0003677;GO:0005634;GO:0006351;GO:0006355;GO:0003677;GO:0005634;GO:0006351;GO:0006355;GO:0003677;GO:0005634;GO:0006351;GO:0006355;GO:0003677;GO:0005634;GO:0006351;GO:0006355;GO:0003677;GO:0005634;GO:0006351;GO:0006355;	-
TRIAE_CS42_5AL_TGACv1_379078_AA1255510	0.0028103	down	0.0451895	GO:0006629;GO:0016020;GO:0016021;GO:0016491;GO:0055114;GO:0080019;GO:0102965;	Fatty acyl-CoA reductase[Source:UniProtKB/TrEMBL;Acc:W5EXB7]
TRIAE_CS42_5BL_TGACv1_404830_AA1312190	0.00279875	down	0.0136986	-	-
TRIAE_CS42_2DL_TGACv1_157957_AA0503430	0.00274266	down	0.00819672	GO:0003824;GO:0008152;GO:0009058;GO:0016740;GO:0016746;GO:0016747;	-
TRIAE_CS42_5BL_TGACv1_407645_AA1358580	0.00273224	down	0.0136054	GO:0003677;GO:0003700;GO:0005634;GO:0006351;GO:0006355;GO:0043565;	-
TRIAE_CS42_5DS_TGACv1_456611_AA1475100	0.00273224	down	0.0136054	GO:0004252;GO:0006508;GO:0008233;GO:0008236;GO:0016787;GO:0004252;GO:0006508;GO:0008233;GO:0008236;GO:0016787;GO:0004252;GO:0006508;GO:0008233;GO:0008236;GO:0016787;GO:0004252;GO:0006508;GO:0004252;GO:0006508;	-
TRIAE_CS42_5AS_TGACv1_394031_AA1277840	0.00267993	down	0.0332326	-	-
TRIAE_CS42_4DS_TGACv1_362511_AA1180230	0.00267347	down	0.0485793	GO:0009507;GO:0009535;GO:0010598;GO:0016020;GO:0016021;	"NAD(P)H-quinone oxidoreductase subunit T,chloroplastic [Source:Projected from Arabidopsis thaliana(AT4G09350) UniProtKB/Swiss-Prot;Acc:Q9SMS0]"
TRIAE_CS42_7AS_TGACv1_569045_AA1805630	0.00266602	down	0.0175439	-	-
TRIAE_CS42_3AL_TGACv1_195795_AA0654050	0.00266441	down	0.0540966	GO:0005975;GO:0016311;GO:0016787;GO:0016791;GO:0042132;	-
TRIAE_CS42_1DL_TGACv1_062668_AA0218050	0.00265953	down	0.0553685	GO:0009522;GO:0009538;GO:0015979;GO:0009522;GO:0009538;GO:0015979;	-
TRIAE_CS42_5AL_TGACv1_373974_AA1186170	0.00261334	down	0.0232558	GO:0016787;	-
TRIAE_CS42_3B_TGACv1_225418_AA0808180	0.00261221	down	0.0551366	GO:0009507;GO:0009522;GO:0009534;GO:0009535;GO:0009538;GO:0009579;GO:0009941;GO:0010287;GO:0015979;GO:0016020;GO:0016021;GO:0019904;GO:0009522;GO:0009538;GO:0015979;GO:0016020;GO:0016021;	"Photosystem I reaction center subunit XI,chloroplastic [Source:Projected from Arabidopsis thaliana(AT4G12800) UniProtKB/Swiss-Prot;Acc:Q9SUI4]"
TRIAE_CS42_3B_TGACv1_221316_AA0737000	0.00261022	down	0.047379	GO:0009507;GO:0009515;GO:0009534;GO:0009535;GO:0010027;GO:0010196;GO:0016020;GO:0016021;GO:0090391;	-
TRIAE_CS42_7BL_TGACv1_577713_AA1881700	0.00253255	down	0.0230415	GO:0004497;GO:0005506;GO:0016020;GO:0016021;GO:0016491;GO:0016705;GO:0020037;GO:0046872;GO:0055114;	-
TRIAE_CS42_2AL_TGACv1_093447_AA0280270	0.00252038	down	0.040367	GO:0004497;GO:0005506;GO:0016491;GO:0016705;GO:0020037;GO:0046872;GO:0055114;	-
TRIAE_CS42_2AL_TGACv1_094760_AA0302740	0.00251158	down	0.0542714	GO:0009507;GO:0009522;GO:0009579;GO:0009767;GO:0016020;GO:0016021;	Photosystem I subunit O [Source:Projected fromArabidopsis thaliana (AT1G08380) UniProtKB/Swiss-Prot;Acc:Q949Q5]
TRIAE_CS42_3DL_TGACv1_249316_AA0845080	0.00248993	down	0.0386965	-	-
TRIAE_CS42_7DS_TGACv1_622605_AA2042490	0.0024849	down	0.013245	GO:0004497;GO:0004499;GO:0016491;GO:0050660;GO:0050661;GO:0055114;	Flavin-containing monooxygenase[Source:UniProtKB/TrEMBL;Acc:A0A1D6D188]
TRIAE_CS42_3B_TGACv1_222193_AA0759580	0.0024849	down	0.013245	-	-
TRIAE_CS42_6DS_TGACv1_542881_AA1732060	0.00246475	down	0.0512609	GO:0008270;GO:0009409;GO:0009507;GO:0009570;GO:0009579;GO:0009941;GO:0010319;GO:0016491;GO:0035671;GO:0035798;GO:0048046;GO:0055114;	-
TRIAE_CS42_7DS_TGACv1_622317_AA2037490	0.00244767	down	0.0467727	GO:0016491;GO:0055114;	-
TRIAE_CS42_4DL_TGACv1_342920_AA1125430	0.00243448	down	0.0322581	-	-
TRIAE_CS42_3DL_TGACv1_250224_AA0864530	0.00243001	down	0.051161	GO:0007623;GO:0009295;GO:0009507;GO:0009508;GO:0009534;GO:0009535;GO:0009941;GO:0016020;GO:0042644;GO:0098572;	"Protein plastid transcriptionally active 16,chloroplastic [Source:Projected from Arabidopsis thaliana(AT3G46780) UniProtKB/Swiss-Prot;Acc:Q9STF2]"
TRIAE_CS42_1DL_TGACv1_061584_AA0199160	0.00242238	down	0.0440252	GO:0016747;	-
TRIAE_CS42_3DL_TGACv1_252375_AA0889690	0.00241714	down	0.0227273	GO:0003676;GO:0003677;GO:0005634;GO:0006351;GO:0006355;GO:0008270;GO:0003676;GO:0003677;GO:0005634;GO:0006351;GO:0006355;GO:0008270;GO:0003676;GO:0003677;GO:0005634;GO:0006351;GO:0006355;GO:0008270;	-
TRIAE_CS42_2AS_TGACv1_113196_AA0352910	0.00241234	down	0.0341207	GO:0004497;GO:0009507;GO:0009536;GO:0009853;GO:0015977;GO:0015979;GO:0016491;GO:0016829;GO:0016984;GO:0055114;	Ribulose bisphosphate carboxylase small chain[Source:UniProtKB/TrEMBL;Acc:A0A1D5TMY8]
TRIAE_CS42_5BL_TGACv1_404454_AA1300340	0.00240036	down	0	GO:0009507;GO:0009522;GO:0009523;GO:0009535;GO:0009536;GO:0009579;GO:0009765;GO:0015979;GO:0016020;GO:0016021;GO:0016168;GO:0018298;	"Chlorophyll a-b binding protein, chloroplastic[Source:UniProtKB/TrEMBL;Acc:W5FB88]"
TRIAE_CS42_6DS_TGACv1_544611_AA1748920	0.00239187	down	0.0363636	GO:0005634;GO:0005634;	-
TRIAE_CS42_7BL_TGACv1_577950_AA1886500	0.0023886	down	0.0522423	GO:0003700;GO:0006355;GO:0008270;GO:0043565;	-
TRIAE_CS42_5AL_TGACv1_375323_AA1219860	0.00238733	down	0.0492468	GO:0009512;GO:0016020;GO:0016021;GO:0009512;GO:0016020;GO:0016021;	-
TRIAE_CS42_3AL_TGACv1_194182_AA0628030	0.00234889	down	0.02	GO:0016788;	-
TRIAE_CS42_7AS_TGACv1_569206_AA1810290	0.00234829	down	0.0535543	GO:0005507;GO:0009055;GO:0009507;GO:0009535;GO:0009579;GO:0016020;GO:0022900;GO:0046872;GO:0055114;GO:0005507;GO:0009055;GO:0009507;GO:0009535;GO:0009579;GO:0016020;GO:0022900;GO:0046872;GO:0055114;	Plastocyanin[Source:UniProtKB/TrEMBL;Acc:A0A1D6BSN8]
TRIAE_CS42_1AL_TGACv1_001286_AA0028260	0.00233307	down	0.0337662	GO:0016020;GO:0016021;	-
TRIAE_CS42_5AL_TGACv1_376348_AA1235560	0.00231801	down	0.0168539	GO:0016020;GO:0016021;	-
TRIAE_CS42_4BL_TGACv1_320359_AA1036670	0.00230685	down	0.0078125	GO:0009507;GO:0009535;	-
TRIAE_CS42_7AL_TGACv1_558824_AA1796320	0.00230685	down	0.0078125	GO:0006508;GO:0008234;	-
TRIAE_CS42_5BL_TGACv1_405898_AA1337240	0.00228669	down	0.0473118	GO:0003824;GO:0050662;	-
TRIAE_CS42_4DS_TGACv1_361018_AA1158870	0.00225469	down	0.0303951	GO:0005506;GO:0008610;GO:0016491;GO:0055114;	-
TRIAE_CS42_2AL_TGACv1_093058_AA0270800	0.00225469	down	0.0303951	GO:0030001;GO:0046872;	-
TRIAE_CS42_1AS_TGACv1_019220_AA0063360	0.00224759	down	0.0483333	GO:0016020;GO:0016021;	-
TRIAE_CS42_3AL_TGACv1_194219_AA0628920	0.00222482	down	0	GO:0003677;GO:0006357;GO:0046983;	-
TRIAE_CS42_U_TGACv1_642754_AA2122690	0.00222482	down	0	-	-
TRIAE_CS42_6AL_TGACv1_471165_AA1503920	0.00220601	down	0.0386643	GO:0000166;GO:0005524;GO:0005975;GO:0008152;GO:0008974;GO:0009507;GO:0009536;GO:0015979;GO:0016301;GO:0016310;GO:0016740;GO:0019253;	Phosphoribulokinase[Source:UniProtKB/TrEMBL;Acc:A0A1D6S7C8]
TRIAE_CS42_2AS_TGACv1_113349_AA0354840	0.00220496	down	0.0424469	GO:0005773;GO:0009507;GO:0009570;	-
TRIAE_CS42_2DL_TGACv1_162669_AA0563320	0.0021807	down	0.00769231	-	Cold-responsive protein COR14a[Source:UniProtKB/TrEMBL;Acc:Q9SDV6]
TRIAE_CS42_3DL_TGACv1_249959_AA0859170	0.00217245	down	0.0220264	GO:0000166;GO:0005524;GO:0016020;GO:0016021;GO:0016887;GO:0042626;GO:0055085;GO:0000166;GO:0005524;GO:0016020;GO:0016021;GO:0016887;GO:0042626;GO:0055085;GO:0000166;GO:0005524;GO:0016020;GO:0016021;GO:0016887;GO:0042626;GO:0055085;GO:0000166;GO:0005524;GO:0016020;GO:0016021;GO:0016887;GO:0042626;GO:0055085;GO:0000166;GO:0005524;GO:0016020;GO:0016021;GO:0016887;GO:0042626;GO:0055085;GO:0000166;GO:…	-
TRIAE_CS42_4BL_TGACv1_320460_AA1040020	0.00216785	down	0.0345622	GO:0009507;GO:0009534;GO:0009535;GO:0016020;GO:0016021;	-
TRIAE_CS42_5AL_TGACv1_375408_AA1221150	0.00214288	down	0	GO:0003824;GO:0050662;GO:0003824;GO:0050662;GO:0003824;GO:0050662;GO:0003824;GO:0050662;	-
TRIAE_CS42_5AL_TGACv1_377016_AA1243230	0.00214008	down	0.0219298	GO:0003677;GO:0003700;GO:0005634;GO:0006351;GO:0006355;	AP2 domain CBF protein[Source:UniProtKB/TrEMBL;Acc:K9M7N7]
TRIAE_CS42_3DL_TGACv1_249275_AA0843820	0.00213602	down	0.0470799	GO:0016020;GO:0016021;GO:1990641;	-
TRIAE_CS42_6AL_TGACv1_472021_AA1516900	0.00212817	down	0.0390244	GO:0009535;GO:0009773;GO:0010598;	"Photosynthetic NDH subunit of subcomplex B 4,chloroplastic [Source:Projected from Arabidopsis thaliana(AT1G18730) UniProtKB/Swiss-Prot;Acc:Q8RXS1]"
TRIAE_CS42_3DL_TGACv1_249388_AA0847380	0.0021208	down	0.00763359	-	-
TRIAE_CS42_2DL_TGACv1_158800_AA0526320	0.00210797	down	0.0318302	GO:0030001;GO:0046872;GO:0030001;GO:0046872;	-
TRIAE_CS42_3AS_TGACv1_210659_AA0676650	0.00210797	down	0.0318302	GO:0016020;GO:0016021;GO:0055085;	-
TRIAE_CS42_3B_TGACv1_226930_AA0820220	0.00207115	down	0.0454212	-	-
TRIAE_CS42_5AL_TGACv1_376764_AA1240740	0.00206395	down	0.0325	-	-
TRIAE_CS42_7DS_TGACv1_624915_AA2063930	0.0020629	down	0.00757576	-	-
TRIAE_CS42_2DL_TGACv1_158126_AA0509920	0.00202203	down	0.0125	GO:0016787;GO:0016787;	-
TRIAE_CS42_3DL_TGACv1_250455_AA0868520	0.00201649	down	0.0215517	GO:0004497;GO:0005506;GO:0016491;GO:0016705;GO:0020037;GO:0046872;GO:0055114;	-
TRIAE_CS42_1AL_TGACv1_000016_AA0000470	0.00201635	down	0.0494713	GO:0005739;GO:0005960;GO:0019464;	Glycine cleavage system H protein[Source:UniProtKB/TrEMBL;Acc:A0A0C4BK59]
TRIAE_CS42_1BL_TGACv1_033509_AA0140020	0.00198969	down	0	GO:0009507;GO:0009522;GO:0009523;GO:0009535;GO:0009536;GO:0009579;GO:0009765;GO:0015979;GO:0016020;GO:0016021;GO:0016168;GO:0018298;	"Chlorophyll a-b binding protein, chloroplastic[Source:UniProtKB/TrEMBL;Acc:A0A1D5SH95]"
TRIAE_CS42_5BS_TGACv1_423968_AA1385470	0.00198419	down	0.0190476	GO:0004252;GO:0006508;	-
TRIAE_CS42_6BS_TGACv1_514761_AA1664110	0.00197024	down	0.0448179	GO:0005623;GO:0016491;GO:0045454;GO:0055114;GO:0005623;GO:0016491;GO:0045454;GO:0055114;	-
TRIAE_CS42_1BL_TGACv1_031951_AA0123280	0.00196951	down	0.0479254	GO:0009507;GO:0009507;	-
TRIAE_CS42_5DL_TGACv1_433349_AA1410410	0.00195348	down	0.0473527	GO:0009512;GO:0016020;GO:0016021;GO:0009512;GO:0016020;GO:0016021;	-
TRIAE_CS42_4AS_TGACv1_306878_AA1014420	0.00191807	down	0	GO:0003333;GO:0005887;GO:0015173;GO:0015801;GO:0016020;GO:0016021;GO:0003333;GO:0005887;GO:0015173;GO:0015801;GO:0016020;GO:0016021;	-
TRIAE_CS42_4DS_TGACv1_361979_AA1175240	0.00189236	down	0.0437076	-	"Photosynthetic NDH subunit of subcomplex B 1,chloroplastic [Source:Projected from Arabidopsis thaliana(AT1G15980) UniProtKB/Swiss-Prot;Acc:Q9S9N6]"
TRIAE_CS42_5DL_TGACv1_437778_AA1467310	0.00187469	down	0.0429752	GO:0000160;GO:0005634;GO:0000160;GO:0005634;GO:0000160;GO:0005622;GO:0000160;GO:0005634;GO:0000160;GO:0005634;	-
TRIAE_CS42_5BL_TGACv1_406966_AA1351960	0.00185237	down	0.033543	-	-
TRIAE_CS42_1AL_TGACv1_000734_AA0018090	0.00179652	down	0.0461055	GO:0000234;GO:0006656;GO:0008152;GO:0008168;GO:0032259;GO:0000234;GO:0006656;GO:0008152;GO:0008168;GO:0032259;GO:0000234;GO:0006656;GO:0008152;GO:0008168;GO:0032259;GO:0000234;GO:0006656;GO:0008152;GO:0008168;GO:0032259;	-
TRIAE_CS42_5BL_TGACv1_404233_AA1291430	0.00179058	down	0.0283286	GO:0016491;GO:0055114;GO:0016491;GO:0055114;GO:0016491;GO:0055114;	-
TRIAE_CS42_2DL_TGACv1_160070_AA0546350	0.00176548	down	0.0394432	GO:0008152;GO:0009507;GO:0009570;GO:0009941;GO:0016787;	-
TRIAE_CS42_2DL_TGACv1_158852_AA0527130	0.00175504	down	0.0450872	GO:0008152;GO:0016311;GO:0016791;	-
TRIAE_CS42_6AS_TGACv1_485973_AA1555030	0.00174868	down	0.0414097	GO:0009507;GO:0010150;GO:0010228;GO:0034599;GO:0072593;	-
TRIAE_CS42_2AS_TGACv1_114490_AA0367570	0.00172119	down	0	GO:0004097;GO:0055114;	-
TRIAE_CS42_1AL_TGACv1_000329_AA0009100	0.00172119	down	0	-	-
TRIAE_CS42_2BL_TGACv1_132985_AA0440790	0.00168527	down	0.0403756	GO:0009507;GO:0046422;GO:0055114;	"Violaxanthin de-epoxidase, chloroplastic[Source:Projected from Arabidopsis thaliana (AT1G08550)UniProtKB/Swiss-Prot;Acc:Q39249]"
TRIAE_CS42_5BL_TGACv1_404954_AA1316190	0.00167154	down	0.040404	-	-
TRIAE_CS42_6BS_TGACv1_513223_AA1635020	0.00165606	down	0.0436469	GO:0008270;GO:0009409;GO:0009507;GO:0009570;GO:0009579;GO:0009941;GO:0010319;GO:0016491;GO:0035671;GO:0035798;GO:0048046;GO:0055114;	-
TRIAE_CS42_1AL_TGACv1_000363_AA0010200	0.00165435	down	0.0265487	GO:0005215;GO:0006857;GO:0016020;GO:0016021;GO:0022857;GO:0055085;	-
TRIAE_CS42_4BL_TGACv1_321048_AA1054360	0.00164878	down	0.0203252	GO:0003677;GO:0006357;GO:0046983;GO:0003677;GO:0006357;GO:0046983;GO:0003677;GO:0006357;GO:0003677;GO:0006357;GO:0046983;GO:0003677;GO:0006357;GO:0046983;	-
TRIAE_CS42_1DL_TGACv1_061567_AA0198790	0.00164714	down	0.0450259	GO:0009507;GO:0009507;	-
TRIAE_CS42_6DL_TGACv1_527011_AA1697160	0.00164597	down	0.0458435	GO:0005739;GO:0005960;GO:0019464;	Glycine cleavage system H protein[Source:UniProtKB/TrEMBL;Acc:A0A0C4BK97]
TRIAE_CS42_3DL_TGACv1_250506_AA0869360	0.00163363	down	0.0425784	-	-
TRIAE_CS42_7DS_TGACv1_626456_AA2066700	0.00162543	down	0.0321932	GO:0008168;GO:0032259;	-
TRIAE_CS42_7AL_TGACv1_556903_AA1773090	0.00162262	down	0.0301624	-	-
TRIAE_CS42_5AL_TGACv1_375188_AA1217460	0.00162	down	0.0070922	GO:0008152;GO:0016758;	-
TRIAE_CS42_5AS_TGACv1_392700_AA1263210	0.00160347	down	0	GO:0005506;GO:0016226;GO:0051536;	-
TRIAE_CS42_2DS_TGACv1_178152_AA0591950	0.00159202	down	0.0116959	GO:0016020;GO:0016021;	-
TRIAE_CS42_5DS_TGACv1_456478_AA1471590	0.00158515	down	0.0420865	GO:0003700;GO:0006355;GO:0003700;GO:0006355;GO:0003700;GO:0006355;GO:0003700;GO:0006355;	-
TRIAE_CS42_7AL_TGACv1_556170_AA1757330	0.0015661	down	0.0438687	GO:0009055;GO:0009507;GO:0009536;GO:0022900;GO:0046872;GO:0051536;GO:0051537;GO:0055114;GO:0009055;GO:0009507;GO:0009536;GO:0022900;GO:0046872;GO:0051536;GO:0051537;GO:0055114;GO:0009055;GO:0009507;GO:0009536;GO:0022900;GO:0046872;GO:0051536;GO:0051537;GO:0055114;	Ferredoxin[Source:UniProtKB/TrEMBL;Acc:A0A1D6BIA7]
TRIAE_CS42_6DS_TGACv1_543442_AA1740140	0.00156015	down	0.0177778	GO:0016491;GO:0016702;GO:0046872;GO:0051213;GO:0055114;	-
TRIAE_CS42_6AL_TGACv1_473755_AA1532770	0.00155505	down	0.0410678	-	"Calcium sensing receptor, chloroplastic[Source:Projected from Arabidopsis thaliana (AT5G23060)UniProtKB/Swiss-Prot;Acc:Q9FN48]"
TRIAE_CS42_5BS_TGACv1_423535_AA1378810	0.00155198	down	0.0453692	GO:0003824;GO:0050662;GO:0003824;GO:0050662;GO:0003824;GO:0050662;GO:0003824;GO:0050662;	"Chloroplast stem-loop binding protein of 41 kDa b,chloroplastic [Source:Projected from Arabidopsis thaliana(AT1G09340) UniProtKB/Swiss-Prot;Acc:Q9SA52]"
TRIAE_CS42_4AL_TGACv1_288741_AA0957010	0.00154753	down	0.0271003	GO:0009522;GO:0015979;	-
TRIAE_CS42_6DL_TGACv1_526388_AA1681640	0.00150703	down	0.0376344	GO:0008270;GO:0016491;GO:0046872;GO:0055114;	-
TRIAE_CS42_4BS_TGACv1_329764_AA1103790	0.00149537	down	0	GO:0006855;GO:0015238;GO:0015297;GO:0016020;GO:0016021;GO:0055085;	Protein DETOXIFICATION[Source:UniProtKB/TrEMBL;Acc:W5ECN1]
TRIAE_CS42_3DL_TGACv1_249611_AA0852400	0.00148409	down	0.0361596	GO:0009658;GO:0045893;	-
TRIAE_CS42_4AL_TGACv1_290053_AA0980930	0.00147505	down	0.0456216	GO:0005524;GO:0005524;GO:0005524;GO:0005524;GO:0005524;GO:0005524;GO:0005524;GO:0005524;GO:0005524;	-
TRIAE_CS42_5DS_TGACv1_456490_AA1471980	0.00146417	down	0.0440324	GO:0006662;GO:0009507;GO:0009657;GO:0015035;GO:0016671;GO:0042744;GO:0045454;GO:0055114;	-
TRIAE_CS42_4DL_TGACv1_344100_AA1143650	0.00145136	down	0.0429198	GO:0005975;GO:0005985;GO:0009409;GO:0009507;GO:0009536;GO:0009570;GO:0009735;GO:0009773;GO:0010319;GO:0015979;GO:0016311;GO:0016787;GO:0016791;GO:0019253;GO:0030388;GO:0042132;GO:0042578;GO:0046872;GO:0048046;	"Fructose-1,6-bisphosphatase, chloroplastic[Source:Projected from Arabidopsis thaliana (AT3G54050)UniProtKB/Swiss-Prot;Acc:P25851]"
TRIAE_CS42_6DS_TGACv1_542615_AA1725380	0.00145018	down	0.0411033	-	-
TRIAE_CS42_5BS_TGACv1_423901_AA1384800	0.00144176	down	0.0438164	GO:0006662;GO:0009507;GO:0009536;GO:0009657;GO:0015035;GO:0016671;GO:0042744;GO:0045454;GO:0055114;GO:0005623;GO:0006662;GO:0015035;GO:0045454;GO:0055114;	"Thioredoxin M-type, chloroplastic[Source:UniProtKB/Swiss-Prot;Acc:Q9ZP21]"
TRIAE_CS42_2DL_TGACv1_158567_AA0522010	0.00141358	down	0.0295983	GO:0005506;GO:0008610;GO:0016020;GO:0016021;GO:0016491;GO:0055114;GO:0005506;GO:0008610;GO:0016020;GO:0016021;GO:0016491;GO:0055114;	-
TRIAE_CS42_4AL_TGACv1_290666_AA0988080	0.00139738	down	0.0403814	-	"Photosynthetic NDH subunit of subcomplex B 1,chloroplastic [Source:Projected from Arabidopsis thaliana(AT1G15980) UniProtKB/Swiss-Prot;Acc:Q9S9N6]"
TRIAE_CS42_5DS_TGACv1_456750_AA1477470	0.00139672	down	0.0437466	GO:0003824;GO:0050662;GO:0003824;GO:0050662;GO:0003824;GO:0050662;	"Chloroplast stem-loop binding protein of 41 kDa b,chloroplastic [Source:Projected from Arabidopsis thaliana(AT1G09340) UniProtKB/Swiss-Prot;Acc:Q9SA52]"
TRIAE_CS42_4AL_TGACv1_288325_AA0944850	0.00138028	down	0.0171674	GO:0006855;GO:0015238;GO:0015297;GO:0016020;GO:0016021;GO:0055085;	Protein DETOXIFICATION[Source:UniProtKB/TrEMBL;Acc:W5DNN7]
TRIAE_CS42_4DL_TGACv1_344531_AA1147730	0.0013768	down	0.0328638	GO:0000160;GO:0005634;	-
TRIAE_CS42_1DS_TGACv1_080858_AA0254720	0.00137133	down	0.0390516	GO:0004148;GO:0005623;GO:0009055;GO:0016491;GO:0016668;GO:0022900;GO:0045454;GO:0050660;GO:0055114;GO:0004148;GO:0005623;GO:0016491;GO:0045454;GO:0050660;GO:0055114;	Dihydrolipoyl dehydrogenase[Source:UniProtKB/TrEMBL;Acc:A0A1D5T3J1]
TRIAE_CS42_1BL_TGACv1_031386_AA0112930	0.00135117	down	0.0395137	GO:0009579;GO:0009579;GO:0016020;GO:0016021;	-
TRIAE_CS42_1AL_TGACv1_000853_AA0020390	0.00134931	down	0	GO:0003723;GO:0033897;GO:0090502;	-
TRIAE_CS42_3B_TGACv1_222071_AA0756680	0.0013435	down	0.0358696	GO:0016020;GO:0016021;GO:0055085;	-
TRIAE_CS42_6BS_TGACv1_514094_AA1655040	0.00134023	down	0.0418385	GO:0003824;GO:0050662;	-
TRIAE_CS42_5AS_TGACv1_392499_AA1259600	0.00132391	down	0.0433766	GO:0003824;GO:0004332;GO:0006096;GO:0016829;GO:0003824;GO:0004332;GO:0006096;GO:0016829;	Fructose-bisphosphate aldolase[Source:UniProtKB/TrEMBL;Acc:A0A1D5YRW5]
TRIAE_CS42_3DS_TGACv1_272245_AA0917690	0.00130451	down	0	-	-
TRIAE_CS42_6BS_TGACv1_513205_AA1634400	0.00130451	down	0	-	-
TRIAE_CS42_3DL_TGACv1_252990_AA0892870	0.00128241	down	0.0427177	GO:0003824;GO:0004375;GO:0005739;GO:0006544;GO:0006546;GO:0016491;GO:0055114;GO:0003824;GO:0004375;GO:0005739;GO:0006544;GO:0006546;GO:0016491;GO:0055114;GO:0003824;GO:0004375;GO:0005739;GO:0006544;GO:0006546;GO:0016491;GO:0055114;	Glycine cleavage system P protein[Source:UniProtKB/TrEMBL;Acc:A0A1D5WPC9]
TRIAE_CS42_3AS_TGACv1_210539_AA0674970	0.00126926	down	0.0425046	GO:0009522;GO:0009538;GO:0015979;GO:0016020;GO:0016021;GO:0009507;GO:0009522;GO:0009534;GO:0009535;GO:0009538;GO:0009579;GO:0009941;GO:0010287;GO:0015979;GO:0016020;GO:0016021;GO:0019904;	"Photosystem I reaction center subunit XI,chloroplastic [Source:Projected from Arabidopsis thaliana(AT4G12800) UniProtKB/Swiss-Prot;Acc:Q9SUI4]"
TRIAE_CS42_5AS_TGACv1_393876_AA1276670	0.00126823	down	0.030303	-	-
TRIAE_CS42_2BL_TGACv1_129404_AA0382260	0.0012634	down	0.0362976	GO:0008299;GO:0016740;	-
TRIAE_CS42_5BL_TGACv1_404809_AA1311350	0.00123937	down	0.0295749	GO:0016491;GO:0055114;	-
TRIAE_CS42_2DL_TGACv1_159662_AA0541210	0.00122529	down	0.0252525	GO:0004497;GO:0005506;GO:0016020;GO:0016021;GO:0016491;GO:0016705;GO:0020037;GO:0046872;GO:0055114;	-
TRIAE_CS42_5DS_TGACv1_456793_AA1478070	0.00122456	down	0.0423373	GO:0003824;GO:0004332;GO:0006096;GO:0016829;GO:0003824;GO:0004332;GO:0006096;GO:0016829;	Fructose-bisphosphate aldolase[Source:UniProtKB/TrEMBL;Acc:W5G4A2]
TRIAE_CS42_2AS_TGACv1_113596_AA0358300	0.00121526	down	0.0414316	GO:0009507;GO:0009522;GO:0009523;GO:0009535;GO:0009536;GO:0009579;GO:0009765;GO:0015979;GO:0016020;GO:0016021;GO:0016168;GO:0018298;GO:0009507;GO:0009522;GO:0009523;GO:0009535;GO:0009536;GO:0009579;GO:0009765;GO:0015979;GO:0016020;GO:0016021;GO:0016168;GO:0018298;	"Chlorophyll a-b binding protein, chloroplastic[Source:UniProtKB/TrEMBL;Acc:A0A1D5V1G5]"
TRIAE_CS42_2DL_TGACv1_157974_AA0504430	0.00120865	down	0.0381766	GO:0006950;	-
TRIAE_CS42_3B_TGACv1_226236_AA0815100	0.00119665	down	0.00653595	-	-
TRIAE_CS42_1BL_TGACv1_031299_AA0111060	0.00119335	down	0.0418316	GO:0003723;GO:0033897;GO:0090502;GO:0003723;GO:0033897;GO:0090502;	-
TRIAE_CS42_2BS_TGACv1_148847_AA0495340	0.00118055	down	0	GO:0046983;GO:0046983;GO:0046983;GO:0046983;	-
TRIAE_CS42_3AL_TGACv1_193976_AA0623870	0.00116269	down	0.0299501	GO:0000166;GO:0004672;GO:0005524;GO:0006468;GO:0016020;GO:0016021;	-
TRIAE_CS42_4AL_TGACv1_288147_AA0938430	0.00115878	down	0.0257009	GO:0016491;GO:0046872;GO:0055114;	Gibberellin 20 oxidase 1-A [Source:UniProtKB/Swiss-Prot;Acc:O04707]
TRIAE_CS42_2AL_TGACv1_095555_AA0312090	0.00115653	down	0.0163265	GO:0004497;GO:0005506;GO:0016020;GO:0016021;GO:0016491;GO:0016705;GO:0020037;GO:0046872;GO:0055114;	-
TRIAE_CS42_5DL_TGACv1_432975_AA1396480	0.00115268	down	0.0359375	GO:0004462;GO:0046872;	-
TRIAE_CS42_2AS_TGACv1_114490_AA0367580	0.00114244	down	0	GO:0005576;GO:0016853;GO:0048046;	Dirigent protein[Source:UniProtKB/TrEMBL;Acc:A0A1D5TR28]
TRIAE_CS42_4BS_TGACv1_331467_AA1109970	0.00111524	down	0.0254042	-	-
TRIAE_CS42_5AL_TGACv1_376020_AA1230860	0.00110582	down	0	-	-
TRIAE_CS42_U_TGACv1_642031_AA2109890	0.00109062	down	0.0357644	GO:0004148;GO:0005623;GO:0009055;GO:0016491;GO:0016668;GO:0022900;GO:0045454;GO:0050660;GO:0055114;	Dihydrolipoyl dehydrogenase[Source:UniProtKB/TrEMBL;Acc:A0A1D6DED4]
TRIAE_CS42_3B_TGACv1_223624_AA0784820	0.0010866	down	0.00636943	GO:0006855;GO:0015238;GO:0015297;GO:0016020;GO:0016021;GO:0055085;	Protein DETOXIFICATION[Source:UniProtKB/TrEMBL;Acc:A0A1D5W2R9]
TRIAE_CS42_3B_TGACv1_222066_AA0756580	0.00108504	down	0.0105263	-	-
TRIAE_CS42_5BL_TGACv1_405915_AA1337580	0.00107062	down	0	GO:0003677;GO:0003700;GO:0005634;GO:0006351;GO:0006355;GO:0043565;	-
TRIAE_CS42_2BL_TGACv1_132162_AA0435700	0.0010625	down	0.0314861	GO:0000160;GO:0005622;GO:0016020;GO:0016021;GO:0000160;GO:0005622;GO:0016020;GO:0016021;	-
TRIAE_CS42_2BL_TGACv1_129410_AA0382570	0.00105856	down	0.0404127	GO:0006006;GO:0016491;GO:0016620;GO:0050661;GO:0051287;GO:0055114;GO:0006006;GO:0016491;GO:0016620;GO:0050661;GO:0051287;GO:0055114;GO:0006006;GO:0016491;GO:0016620;GO:0050661;GO:0051287;GO:0055114;GO:0006006;GO:0016491;GO:0016620;GO:0050661;GO:0051287;GO:0055114;	Glyceraldehyde-3-phosphate dehydrogenase[Source:UniProtKB/TrEMBL;Acc:A0A1D5TTT2]
TRIAE_CS42_4DL_TGACv1_342900_AA1125000	0.00104505	down	0.0358025	-	-
TRIAE_CS42_7AS_TGACv1_570343_AA1834140	0.0010401	down	0.0396601	GO:0004324;GO:0016491;GO:0055114;	Ferredoxin--NADP reductase[Source:UniProtKB/TrEMBL;Acc:A0A1D6BXL7]
TRIAE_CS42_1AL_TGACv1_000553_AA0014550	0.00103797	down	0.0349091	GO:0009507;GO:0009658;GO:0009706;GO:0009853;GO:0009941;GO:0016020;GO:0016021;GO:0043879;GO:0097339;GO:1901974;GO:1901975;	"Plastidal glycolate/glycerate translocator 1,chloroplastic [Source:Projected from Arabidopsis thaliana(AT1G32080) UniProtKB/Swiss-Prot;Acc:Q9FVQ4]"
TRIAE_CS42_2AS_TGACv1_112708_AA0343790	0.0010321	down	0.0239808	GO:0005737;GO:0006629;GO:0016020;GO:0016021;GO:0016627;GO:0055114;GO:0005737;GO:0006629;GO:0016020;GO:0016021;GO:0016627;GO:0055114;	-
TRIAE_CS42_4AL_TGACv1_288691_AA0955730	0.00102701	down	0.0394444	GO:0005507;GO:0009055;GO:0009507;GO:0009535;GO:0009579;GO:0016020;GO:0022900;GO:0046872;GO:0055114;	"Plastocyanin [Source:UniProtKB/TrEMBL;Acc:W5DL22]"""
TRIAE_CS42_6AS_TGACv1_485775_AA1551840	0.00102546	down	0.0358974	GO:0008270;GO:0009409;GO:0009507;GO:0009570;GO:0009579;GO:0009941;GO:0010319;GO:0016491;GO:0035671;GO:0035798;GO:0048046;GO:0055114;GO:0008270;GO:0016491;GO:0055114;	-
TRIAE_CS42_7DS_TGACv1_623413_AA2052910	0.00102459	down	0.0390482	GO:0009507;GO:0009522;GO:0009523;GO:0009535;GO:0009536;GO:0009579;GO:0009765;GO:0015979;GO:0016020;GO:0016021;GO:0016168;GO:0018298;GO:0009409;GO:0009507;GO:0009522;GO:0009523;GO:0009534;GO:0009535;GO:0009536;GO:0009579;GO:0009637;GO:0009644;GO:0009645;GO:0009765;GO:0009768;GO:0009941;GO:0010114;GO:0010218;GO:0010287;GO:0015979;GO:0016020;GO:0016021;GO:0016168;GO:0018298;GO:0019904;	"Chlorophyll a-b binding protein, chloroplastic[Source:UniProtKB/TrEMBL;Acc:A0A1D6D3F8]"
TRIAE_CS42_2AL_TGACv1_093231_AA0275620	0.00102448	down	0.0103627	GO:0016630;GO:0055114;	-
TRIAE_CS42_2BL_TGACv1_130220_AA0406580	0.00102447	down	0.0133929	GO:0006950;	-
TRIAE_CS42_3AL_TGACv1_194465_AA0633580	0.00100939	down	0.0362745	GO:0016020;GO:0016021;GO:1990641;GO:0016020;GO:0016021;	-
TRIAE_CS42_1BL_TGACv1_032555_AA0131430	0.00100422	down	0	GO:0008168;GO:0008171;GO:0016740;GO:0032259;GO:0046983;	-
TRIAE_CS42_7DS_TGACv1_624571_AA2062010	0.00100309	down	0.0395941	GO:0005507;GO:0009055;GO:0009507;GO:0009535;GO:0009579;GO:0016020;GO:0022900;GO:0046872;GO:0055114;	Plastocyanin[Source:UniProtKB/TrEMBL;Acc:A0A1D6D5D4]
TRIAE_CS42_7DS_TGACv1_622280_AA2036970	0.00100213	down	0.0276817	GO:0005509;GO:0009507;GO:0009523;GO:0009535;GO:0009579;GO:0009654;GO:0015979;GO:0019898;GO:0031977;GO:0005509;GO:0009523;GO:0009654;GO:0015979;GO:0019898;	"PsbP domain-containing protein 3, chloroplastic[Source:Projected from Arabidopsis thaliana (AT1G76450)UniProtKB/Swiss-Prot;Acc:Q9S720]"
TRIAE_CS42_2BL_TGACv1_130899_AA0419580	0.000985838	down	0.0346667	GO:0008152;GO:0016311;GO:0016791;	-
TRIAE_CS42_3AL_TGACv1_195763_AA0653660	0.000932602	down	0.010101	GO:0004553;GO:0005975;GO:0008152;GO:0016787;GO:0016798;GO:0004553;GO:0005975;GO:0008152;GO:0016787;GO:0016798;	-
TRIAE_CS42_4BL_TGACv1_321861_AA1066350	0.000920382	down	0.035548	GO:0005975;GO:0005985;GO:0009409;GO:0009507;GO:0009570;GO:0009735;GO:0009773;GO:0010319;GO:0015979;GO:0016311;GO:0016787;GO:0016791;GO:0030388;GO:0042132;GO:0042578;GO:0048046;	"Fructose-1,6-bisphosphatase, chloroplastic[Source:Projected from Arabidopsis thaliana (AT3G54050)UniProtKB/Swiss-Prot;Acc:P25851]"
TRIAE_CS42_6DL_TGACv1_526515_AA1685870	0.000913751	down	0	-	-
TRIAE_CS42_6DL_TGACv1_527683_AA1707390	0.000885823	down	0	-	-
TRIAE_CS42_5BL_TGACv1_413043_AA1367940	0.000885823	down	0	-	-
TRIAE_CS42_1AL_TGACv1_726018_AA2170150	0.000881077	down	0.0236559	GO:0003723;GO:0033897;GO:0090502;	-
TRIAE_CS42_2AS_TGACv1_113196_AA0352890	0.000872652	down	0.0368018	GO:0004497;GO:0009507;GO:0009536;GO:0009853;GO:0015977;GO:0015979;GO:0016491;GO:0016829;GO:0016984;GO:0055114;	Ribulose bisphosphate carboxylase small chain[Source:UniProtKB/TrEMBL;Acc:A0A1D5TMY6]
TRIAE_CS42_2DS_TGACv1_178087_AA0590570	0.000866383	down	0.00990099	GO:0003824;GO:0009058;GO:0030170;GO:0003824;GO:0009058;GO:0030170;	-
TRIAE_CS42_2BS_TGACv1_145925_AA0449610	0.000838193	down	0.0369214	GO:0004497;GO:0009507;GO:0009536;GO:0009853;GO:0015977;GO:0015979;GO:0016491;GO:0016829;GO:0016984;GO:0055114;	Ribulose bisphosphate carboxylase small chain[Source:UniProtKB/TrEMBL;Acc:A0A1D5U6W6]
TRIAE_CS42_U_TGACv1_642754_AA2122680	0.000833023	down	0	-	-
TRIAE_CS42_7DL_TGACv1_607937_AA2011180	0.000826121	down	0.0181818	GO:0016020;GO:0016021;GO:0016740;GO:0016757;GO:0016760;GO:0030244;GO:0071555;	-
TRIAE_CS42_3DL_TGACv1_249309_AA0844880	0.000820527	down	0.0097561	GO:0009507;GO:0009535;GO:0009570;	-
TRIAE_CS42_5BL_TGACv1_406013_AA1339050	0.000815935	down	0.0323219	GO:0009512;GO:0016020;GO:0016021;GO:0009512;GO:0016020;GO:0016021;	-
TRIAE_CS42_2DL_TGACv1_160079_AA0546470	0.000812478	down	0.0243902	GO:0015267;GO:0016020;GO:0016021;GO:0055085;	-
TRIAE_CS42_5AL_TGACv1_374463_AA1200850	0.000801844	down	0.0213777	GO:0046983;GO:0046983;	-
TRIAE_CS42_2DS_TGACv1_177171_AA0567550	0.00078045	down	0.0362626	GO:0004497;GO:0009507;GO:0009536;GO:0009853;GO:0015977;GO:0015979;GO:0016491;GO:0016829;GO:0016984;GO:0019253;GO:0055114;GO:0004497;GO:0009507;GO:0009536;GO:0009853;GO:0015977;GO:0015979;GO:0016491;GO:0016829;GO:0016984;GO:0055114;	Ribulose bisphosphate carboxylase small chain[Source:UniProtKB/TrEMBL;Acc:A0A1D5UUR8]
TRIAE_CS42_2AL_TGACv1_093600_AA0283510	0.000780185	down	0.027137	GO:0009507;GO:0046422;GO:0055114;	"Violaxanthin de-epoxidase, chloroplastic[Source:Projected from Arabidopsis thaliana (AT1G08550)UniProtKB/Swiss-Prot;Acc:Q39249]"
TRIAE_CS42_2AL_TGACv1_096012_AA0316650	0.000779602	down	0.0260337	GO:0008152;GO:0016311;GO:0016791;	-
TRIAE_CS42_2BS_TGACv1_146299_AA0461810	0.000778471	down	0.0240741	GO:0016020;GO:0016021;GO:0022857;GO:0055085;GO:0016020;GO:0016021;GO:0022857;GO:0055085;GO:0016020;GO:0016021;GO:0022857;GO:0055085;GO:0016020;GO:0016021;	-
TRIAE_CS42_7BL_TGACv1_581590_AA1917480	0.000760825	down	0	GO:0016788;	-
TRIAE_CS42_3B_TGACv1_224132_AA0792710	0.000760775	down	0.0314171	GO:0016020;GO:0016021;GO:0016020;GO:0016021;GO:0016020;GO:0016021;GO:0016020;GO:0016021;GO:0016020;GO:0016021;	-
TRIAE_CS42_5DS_TGACv1_458238_AA1492860	0.000741946	down	0.0285111	GO:0009507;GO:0009515;GO:0009534;GO:0009535;GO:0009579;GO:0009658;GO:0010027;GO:0010196;GO:0045893;GO:0080167;GO:0090391;	-
TRIAE_CS42_2BL_TGACv1_129468_AA0384990	0.000731838	down	0.0345236	GO:0009507;GO:0009522;GO:0009523;GO:0009535;GO:0009536;GO:0009579;GO:0009765;GO:0015979;GO:0016020;GO:0016021;GO:0016168;GO:0018298;GO:0009507;GO:0009522;GO:0009523;GO:0009535;GO:0009536;GO:0009579;GO:0009765;GO:0015979;GO:0016020;GO:0016021;GO:0016168;GO:0018298;	"Chlorophyll a-b binding protein, chloroplastic[Source:UniProtKB/TrEMBL;Acc:W5BBT6]"
TRIAE_CS42_7BS_TGACv1_592216_AA1933540	0.000722748	down	0.034754	GO:0009409;GO:0009507;GO:0009522;GO:0009523;GO:0009534;GO:0009535;GO:0009536;GO:0009579;GO:0009637;GO:0009644;GO:0009645;GO:0009765;GO:0009768;GO:0009941;GO:0010114;GO:0010218;GO:0010287;GO:0015979;GO:0016020;GO:0016021;GO:0016168;GO:0018298;GO:0019904;	"Chlorophyll a-b binding protein, chloroplastic[Source:UniProtKB/TrEMBL;Acc:A0A1D6CFI6]"
TRIAE_CS42_2BS_TGACv1_147491_AA0483780	0.000708246	down	0.0339506	GO:0009507;GO:0009522;GO:0009523;GO:0009535;GO:0009536;GO:0009579;GO:0009765;GO:0015979;GO:0016020;GO:0016021;GO:0016168;GO:0018298;GO:0009507;GO:0009522;GO:0009523;GO:0009535;GO:0009536;GO:0009579;GO:0009765;GO:0015979;GO:0016020;GO:0016021;GO:0016168;GO:0018298;	"Chlorophyll a-b binding protein, chloroplastic[Source:UniProtKB/TrEMBL;Acc:A0A1D5UDG0]"
TRIAE_CS42_2AS_TGACv1_115069_AA0370760	0.000701496	down	0.0185676	GO:0051513;GO:0051513;	-
TRIAE_CS42_7BL_TGACv1_578106_AA1889550	0.000699143	down	0.0316362	GO:0003677;GO:0005634;GO:0006351;GO:0006355;	-
TRIAE_CS42_6BS_TGACv1_513476_AA1642760	0.000697727	down	0.0340595	GO:0009507;GO:0009522;GO:0009523;GO:0009535;GO:0009536;GO:0009579;GO:0009765;GO:0015979;GO:0016020;GO:0016021;GO:0016168;GO:0018298;GO:0009507;GO:0009522;GO:0009523;GO:0009535;GO:0009536;GO:0009579;GO:0009765;GO:0015979;GO:0016020;GO:0016021;GO:0016168;GO:0018298;GO:0009507;GO:0009522;GO:0009523;GO:0009535;GO:0009536;GO:0009579;GO:0009765;GO:0015979;GO:0016020;GO:0016021;GO:0016168;GO:0018298;	"Chlorophyll a-b binding protein, chloroplastic[Source:UniProtKB/TrEMBL;Acc:A0A1D6AWF0]"
TRIAE_CS42_1DL_TGACv1_061521_AA0197680	0.000696532	down	0.0308972	GO:0003723;GO:0033897;GO:0090502;	-
TRIAE_CS42_2AL_TGACv1_093415_AA0279730	0.00068436	down	0.0140845	GO:0005622;GO:0008270;	-
TRIAE_CS42_6AL_TGACv1_473293_AA1529930	0.000676243	down	0.00925926	GO:0003824;GO:0008152;	4-coumarate--CoA ligase 3 [Source:Projected fromArabidopsis thaliana (AT1G65060) UniProtKB/Swiss-Prot;Acc:Q9S777]
TRIAE_CS42_1BS_TGACv1_049613_AA0158150	0.00065946	down	0.0118577	-	-
TRIAE_CS42_2DS_TGACv1_177865_AA0586270	0.00065224	down	0.0299439	GO:0006629;GO:0016717;GO:0055114;	-
TRIAE_CS42_3B_TGACv1_227262_AA0822510	0.000651812	down	0.0269397	GO:0009523;GO:0009654;GO:0015979;GO:0016020;GO:0009523;GO:0009654;GO:0015979;GO:0016020;	Photosystem II reaction center Psb28 protein[Source:UniProtKB/TrEMBL;Acc:W5D509]
TRIAE_CS42_2BS_TGACv1_146815_AA0473320	0.000647451	down	0.0169492	GO:0003333;GO:0005887;GO:0009507;GO:0009706;GO:0015173;GO:0015801;GO:0016020;GO:0016021;GO:0003333;GO:0005887;GO:0015173;GO:0015801;GO:0016020;GO:0016021;	-
TRIAE_CS42_2BL_TGACv1_129561_AA0388630	0.000638009	down	0	GO:0004553;GO:0005975;GO:0008152;GO:0016787;GO:0016798;GO:0004553;GO:0005975;	-
TRIAE_CS42_2BL_TGACv1_130632_AA0415000	0.000627887	down	0.0253485	GO:0004601;GO:0006979;GO:0020037;GO:0055114;GO:0098869;	"Thylakoid lumenal 29 kDa protein, chloroplastic[Source:Projected from Arabidopsis thaliana (AT4G09010)UniProtKB/Swiss-Prot;Acc:P82281]"
TRIAE_CS42_1AL_TGACv1_000099_AA0003250	0.000613866	down	0.0329509	GO:0009522;GO:0009538;GO:0015979;	-
TRIAE_CS42_7BL_TGACv1_577473_AA1876170	0.000613311	down	0.0245232	GO:0016020;GO:0016021;GO:0016740;GO:0016757;GO:0016760;GO:0030244;GO:0071555;	-
TRIAE_CS42_3B_TGACv1_220652_AA0714040	0.000609617	down	0.0327571	GO:0016020;GO:0016021;GO:0016020;GO:0016021;	-
TRIAE_CS42_5BL_TGACv1_404374_AA1297310	0.000607293	down	0.03125	GO:0009507;GO:0009522;GO:0009523;GO:0009535;GO:0009536;GO:0009579;GO:0009765;GO:0015979;GO:0016020;GO:0016021;GO:0016168;GO:0018298;GO:0009507;GO:0009522;GO:0009523;GO:0009535;GO:0009536;GO:0009579;GO:0009765;GO:0015979;GO:0016020;GO:0016021;GO:0016168;GO:0018298;	"Chlorophyll a-b binding protein, chloroplastic[Source:UniProtKB/TrEMBL;Acc:A0A1D5YZ49]"
TRIAE_CS42_6AS_TGACv1_485638_AA1549290	0.000604701	down	0.0310933	GO:0003824;GO:0050662;	-
TRIAE_CS42_2BL_TGACv1_129961_AA0400500	0.000602546	down	0	GO:0016630;GO:0055114;GO:0016630;GO:0055114;GO:0016630;GO:0055114;	-
TRIAE_CS42_5BL_TGACv1_404876_AA1313730	0.000584178	down	0.02693	GO:0008757;GO:0032259;	-
TRIAE_CS42_2BS_TGACv1_148182_AA0491170	0.000559583	down	0.0283988	GO:0008152;GO:0016491;GO:0055114;GO:0008152;GO:0016491;GO:0055114;GO:0008152;GO:0016491;GO:0055114;	NADP-dependent glyceraldehyde-3-phosphatedehydrogenase [Source:Projected from Arabidopsis thaliana(AT2G24270) UniProtKB/Swiss-Prot;Acc:Q1WIQ6]
TRIAE_CS42_1BL_TGACv1_033547_AA0140310	0.000553756	down	0	GO:0009507;GO:0009522;GO:0009523;GO:0009535;GO:0009536;GO:0009579;GO:0009765;GO:0015979;GO:0016020;GO:0016021;GO:0016168;GO:0018298;	"Chlorophyll a-b binding protein, chloroplastic[Source:UniProtKB/TrEMBL;Acc:W5A6U2]"
TRIAE_CS42_2DS_TGACv1_177322_AA0573450	0.000553756	down	0	GO:0004097;GO:0055114;	-
TRIAE_CS42_5AL_TGACv1_378813_AA1254700	0.000549903	down	0.0161725	GO:0016491;GO:0046872;GO:0055114;	-
TRIAE_CS42_4BS_TGACv1_329140_AA1098170	0.00054201	down	0.011236	GO:0030246;	-
TRIAE_CS42_3B_TGACv1_226853_AA0819750	0.000538576	down	0	-	-
TRIAE_CS42_2AS_TGACv1_113196_AA0352900	0.000538412	down	0.00529101	GO:0004497;GO:0009507;GO:0009536;GO:0009853;GO:0015977;GO:0015979;GO:0016491;GO:0016829;GO:0016984;GO:0055114;	Ribulose bisphosphate carboxylase small chain[Source:UniProtKB/TrEMBL;Acc:A0A1D5TMY7]
TRIAE_CS42_2AS_TGACv1_113713_AA0359760	0.000538412	down	0.00529101	GO:0016020;GO:0016021;	-
TRIAE_CS42_2BS_TGACv1_145925_AA0449630	0.000529338	down	0.0294331	GO:0004497;GO:0009507;GO:0009536;GO:0009853;GO:0015977;GO:0015979;GO:0016491;GO:0016829;GO:0016984;GO:0055114;	Ribulose bisphosphate carboxylase small chain[Source:UniProtKB/TrEMBL;Acc:W5C9Y4]
TRIAE_CS42_2BL_TGACv1_132107_AA0435360	0.000525801	down	0.0233766	GO:0016491;GO:0055114;	-
TRIAE_CS42_6AS_TGACv1_485365_AA1544200	0.000502326	down	0.0210697	GO:0005623;GO:0016491;GO:0045454;GO:0055114;	-
TRIAE_CS42_5DL_TGACv1_434454_AA1436290	0.00049419	down	0.00851064	GO:0016020;GO:0016021;	-
TRIAE_CS42_4BS_TGACv1_327876_AA1077420	0.000486633	down	0.0109091	GO:0009522;GO:0015979;GO:0009522;GO:0015979;	-
TRIAE_CS42_4DL_TGACv1_344184_AA1144700	0.000482723	down	0	-	-
TRIAE_CS42_7DS_TGACv1_621711_AA2024010	0.000482723	down	0	GO:0001104;GO:0006357;GO:0016592;	-
TRIAE_CS42_6DL_TGACv1_526671_AA1689500	0.000481879	down	0.0238353	-	"Calcium sensing receptor, chloroplastic[Source:Projected from Arabidopsis thaliana (AT5G23060)UniProtKB/Swiss-Prot;Acc:Q9FN48]"
TRIAE_CS42_2DS_TGACv1_178734_AA0600230	0.000481253	down	0.0297487	GO:0009507;GO:0009522;GO:0009523;GO:0009535;GO:0009536;GO:0009579;GO:0009765;GO:0015979;GO:0016020;GO:0016021;GO:0016168;GO:0018298;GO:0009507;GO:0009522;GO:0009523;GO:0009535;GO:0009536;GO:0009579;GO:0009765;GO:0015979;GO:0016020;GO:0016021;GO:0016168;GO:0018298;	"Chlorophyll a-b binding protein, chloroplastic[Source:UniProtKB/TrEMBL;Acc:A0A1D5V1G5]"
TRIAE_CS42_7AL_TGACv1_556002_AA1752190	0.000478777	down	0.0175439	GO:0005975;GO:0009507;GO:0009570;GO:0016868;	-
TRIAE_CS42_U_TGACv1_694116_AA2161830	0.000462565	down	0.0259386	GO:0004553;GO:0005975;	-
TRIAE_CS42_1BL_TGACv1_032207_AA0126810	0.000455578	down	0.0290566	GO:0000234;GO:0006656;GO:0008152;GO:0008168;GO:0032259;GO:0000234;GO:0006656;GO:0008152;GO:0008168;GO:0032259;GO:0000234;GO:0006656;GO:0008152;GO:0008168;GO:0032259;GO:0000234;GO:0006656;GO:0008152;GO:0008168;GO:0016020;GO:0016021;GO:0032259;GO:0000234;GO:0006656;GO:0008152;GO:0008168;GO:0032259;GO:0000234;GO:0006656;GO:0008152;GO:0008168;GO:0032259;	-
TRIAE_CS42_4BS_TGACv1_327904_AA1078220	0.00045058	down	0.00505051	GO:0003677;GO:0003677;	-
TRIAE_CS42_2AL_TGACv1_093994_AA0290870	0.00044653	down	0.0198347	GO:0006633;GO:0016491;GO:0016702;GO:0031408;GO:0046872;GO:0051213;GO:0055114;GO:0006633;GO:0016491;GO:0016702;GO:0031408;GO:0046872;GO:0051213;GO:0055114;	"Lipoxygenase [Source:UniProtKB/TrEMBL;Acc:W5ASP5]"""
TRIAE_CS42_2DL_TGACv1_157999_AA0505460	0.000443477	down	0.0285128	GO:0009507;GO:0009522;GO:0009523;GO:0009535;GO:0009536;GO:0009579;GO:0009765;GO:0015979;GO:0016020;GO:0016021;GO:0016168;GO:0018298;GO:0009507;GO:0009522;GO:0009523;GO:0009535;GO:0009536;GO:0009579;GO:0009765;GO:0015979;GO:0016020;GO:0016021;GO:0016168;GO:0018298;	"Chlorophyll a-b binding protein, chloroplastic[Source:UniProtKB/TrEMBL;Acc:W5AY52]"
TRIAE_CS42_2AL_TGACv1_093283_AA0276660	0.000435518	down	0.0296208	GO:0006006;GO:0016491;GO:0016620;GO:0050661;GO:0051287;GO:0055114;GO:0006006;GO:0016491;GO:0016620;GO:0050661;GO:0051287;GO:0055114;	Glyceraldehyde-3-phosphate dehydrogenase[Source:UniProtKB/TrEMBL;Acc:A0A1D5T799]
TRIAE_CS42_4DS_TGACv1_363453_AA1183870	0.000432765	down	0.0220049	-	-
TRIAE_CS42_3B_TGACv1_220916_AA0723630	0.000427465	down	0.0262481	GO:0016020;GO:0016021;GO:1990641;	-
TRIAE_CS42_3AL_TGACv1_193632_AA0615780	0.000422948	down	0.00816327	-	-
TRIAE_CS42_1AS_TGACv1_019579_AA0068730	0.000421042	down	0.0218182	GO:0009658;GO:0045893;	-
TRIAE_CS42_5DL_TGACv1_436840_AA1463530	0.000411628	down	0	GO:0003677;GO:0003700;GO:0005634;GO:0006351;GO:0006355;GO:0043565;	-
TRIAE_CS42_1BL_TGACv1_032301_AA0128200	0.000391234	down	0.0146699	GO:0016020;GO:0016021;	-
TRIAE_CS42_2AL_TGACv1_093544_AA0282310	0.000387327	down	0.0209618	GO:0016491;GO:0055114;	-
TRIAE_CS42_5DL_TGACv1_432989_AA1397000	0.000387064	down	0.0277816	GO:0009507;GO:0009522;GO:0009523;GO:0009535;GO:0009536;GO:0009579;GO:0009765;GO:0015979;GO:0016020;GO:0016021;GO:0016168;GO:0018298;GO:0009507;GO:0009522;GO:0009523;GO:0009535;GO:0009536;GO:0009579;GO:0009765;GO:0015979;GO:0016020;GO:0016021;GO:0016168;GO:0018298;	"Chlorophyll a-b binding protein 4, chloroplastic[Source:Projected from Arabidopsis thaliana (AT3G47470)UniProtKB/Swiss-Prot;Acc:P27521]"
TRIAE_CS42_2BL_TGACv1_131087_AA0422320	0.000384839	down	0.0198582	GO:0008152;GO:0009507;GO:0009570;GO:0009941;GO:0016787;	-
TRIAE_CS42_5DL_TGACv1_434550_AA1437910	0.00038091	down	0	GO:0016020;GO:0016021;	-
TRIAE_CS42_7AS_TGACv1_570370_AA1834650	0.000378751	down	0.0228471	GO:0009055;GO:0009507;GO:0009535;GO:0009773;GO:0010598;GO:0051536;	"Photosynthetic NDH subunit of subcomplex B 3,chloroplastic [Source:Projected from Arabidopsis thaliana(AT3G16250) UniProtKB/Swiss-Prot;Acc:Q9LU21]"
TRIAE_CS42_5AL_TGACv1_374690_AA1206680	0.000363489	down	0.0267909	GO:0009507;GO:0009522;GO:0009523;GO:0009535;GO:0009536;GO:0009579;GO:0009765;GO:0015979;GO:0016020;GO:0016021;GO:0016168;GO:0018298;GO:0009507;GO:0009522;GO:0009523;GO:0009535;GO:0009536;GO:0009579;GO:0009765;GO:0015979;GO:0016020;GO:0016021;GO:0016168;GO:0018298;GO:0009507;GO:0009522;GO:0009523;GO:0009535;GO:0009536;GO:0009579;GO:0009765;GO:0015979;GO:0016020;GO:0016021;GO:0016168;GO:0018298;GO:…	"Chlorophyll a-b binding protein 4, chloroplastic[Source:Projected from Arabidopsis thaliana (AT3G47470)UniProtKB/Swiss-Prot;Acc:P27521]"
TRIAE_CS42_5AS_TGACv1_393874_AA1276660	0.000344206	down	0	GO:0003824;GO:0016020;GO:0016021;GO:0003824;GO:0016020;GO:0016021;GO:0003824;GO:0016020;GO:0016021;GO:0003824;GO:0016020;GO:0016021;GO:0003824;GO:0016020;GO:0016021;GO:0003824;GO:0016020;GO:0016021;	-
TRIAE_CS42_7BS_TGACv1_592527_AA1939840	0.000333711	down	0.00766284	GO:0016020;GO:0016798;	-
TRIAE_CS42_3DL_TGACv1_251681_AA0883770	0.000331269	down	0.0185714	GO:0009523;GO:0009654;GO:0015979;GO:0016020;	Photosystem II reaction center Psb28 protein[Source:UniProtKB/TrEMBL;Acc:A0A1D5WMD3]
TRIAE_CS42_2AL_TGACv1_094560_AA0299660	0.000328238	down	0.00465116	-	-
TRIAE_CS42_1DL_TGACv1_062737_AA0219050	0.000327372	down	0.0263707	GO:0009507;GO:0009522;GO:0009523;GO:0009535;GO:0009536;GO:0009579;GO:0009765;GO:0015979;GO:0016020;GO:0016021;GO:0016168;GO:0018298;	"Chlorophyll a-b binding protein, chloroplastic[Source:UniProtKB/TrEMBL;Acc:F6K744]"
TRIAE_CS42_2BS_TGACv1_146035_AA0453700	0.000314465	down	0.0239234	GO:0006629;GO:0016020;GO:0016021;GO:0016717;GO:0055114;	"Temperature-sensitive sn-2 acyl-lipid omega-3desaturase (ferredoxin), chloroplastic [Source:Projectedfrom Arabidopsis thaliana (AT5G05580) UniProtKB/Swiss-Prot;Acc:P48622]"
TRIAE_CS42_2DL_TGACv1_159609_AA0540570	0.000307468	down	0.0154143	GO:0006633;GO:0016491;GO:0016702;GO:0031408;GO:0046872;GO:0051213;GO:0055114;GO:0006633;GO:0016491;GO:0016702;GO:0031408;GO:0046872;GO:0051213;GO:0055114;GO:0006633;GO:0016491;GO:0016702;GO:0031408;GO:0046872;GO:0051213;GO:0055114;GO:0006633;GO:0016491;GO:0016702;GO:0031408;GO:0046872;GO:0051213;GO:0055114;GO:0006633;GO:0016491;GO:0016702;GO:0031408;GO:0046872;GO:0051213;GO:0055114;	Lipoxygenase[Source:UniProtKB/TrEMBL;Acc:A0A1D5UP29]
TRIAE_CS42_2AL_TGACv1_093824_AA0287580	0.000300253	down	0.0244257	GO:0009507;GO:0009522;GO:0009523;GO:0009535;GO:0009536;GO:0009579;GO:0009765;GO:0015979;GO:0016020;GO:0016021;GO:0016168;GO:0018298;GO:0009507;GO:0009522;GO:0009523;GO:0009535;GO:0009536;GO:0009579;GO:0009765;GO:0015979;GO:0016020;GO:0016021;GO:0016168;GO:0018298;	"Chlorophyll a-b binding protein, chloroplastic[Source:UniProtKB/TrEMBL;Acc:W5AY52]"
TRIAE_CS42_7AL_TGACv1_559638_AA1800400	0.000280663	down	0.0150094	GO:0004310;GO:0006696;GO:0009058;GO:0009507;GO:0010287;GO:0016117;GO:0016740;GO:0016765;GO:0051996;GO:0004310;GO:0006696;GO:0009058;GO:0016740;GO:0016765;GO:0051996;GO:0004310;GO:0006696;GO:0009058;GO:0016740;GO:0016765;GO:0051996;GO:0004310;GO:0006696;GO:0009058;GO:0016740;GO:0016765;GO:0051996;	Phytoene synthase 7A[Source:UniProtKB/TrEMBL;Acc:C1IP77]
TRIAE_CS42_5AL_TGACv1_378876_AA1254920	0.000280185	down	0.00446429	GO:0009507;GO:0009522;GO:0009523;GO:0009535;GO:0009536;GO:0009579;GO:0009765;GO:0015979;GO:0016020;GO:0016021;GO:0016168;GO:0018298;	"Chlorophyll a-b binding protein, chloroplastic[Source:UniProtKB/TrEMBL;Acc:W5EWC8]"
TRIAE_CS42_6BS_TGACv1_513423_AA1641170	0.000272924	down	0.00931677	GO:0003700;GO:0006355;	Transcription factor HY5 [Source:Projected fromArabidopsis thaliana (AT5G11260) UniProtKB/Swiss-Prot;Acc:O24646]
TRIAE_CS42_5DS_TGACv1_457236_AA1484080	0.000269825	down	0	-	"WIR1 [Source:UniProtKB/TrEMBL;Acc:I3NUT4]"""
TRIAE_CS42_3B_TGACv1_225011_AA0804070	0.000268335	down	0.0140562	GO:0009658;GO:0045893;	-
TRIAE_CS42_U_TGACv1_643410_AA2131740	0.000259768	down	0.00716846	GO:0071949;GO:0071949;	-
TRIAE_CS42_5AL_TGACv1_374075_AA1189600	0.000247372	down	0.0118483	GO:0008152;GO:0016787;	-
TRIAE_CS42_3AL_TGACv1_194329_AA0631150	0.000245695	down	0	GO:0004497;GO:0005506;GO:0016491;GO:0016705;GO:0020037;GO:0046872;GO:0055114;GO:0004497;GO:0005506;GO:0016491;GO:0016705;GO:0020037;GO:0046872;GO:0055114;	Cytochrome P450[Source:UniProtKB/TrEMBL;Acc:Q70EV8]
TRIAE_CS42_2DS_TGACv1_177171_AA0567560	0.000243116	down	0.0239359	GO:0004497;GO:0009507;GO:0009536;GO:0009853;GO:0015977;GO:0015979;GO:0016491;GO:0016829;GO:0016984;GO:0055114;	Ribulose bisphosphate carboxylase small chain[Source:UniProtKB/TrEMBL;Acc:A0A1D5UUS0]
TRIAE_CS42_5AL_TGACv1_376168_AA1233160	0.000240593	down	0.00429185	GO:0003677;GO:0003700;GO:0005634;GO:0006351;GO:0006355;GO:0043565;	-
TRIAE_CS42_5DL_TGACv1_435680_AA1453400	0.000238033	down	0.0104987	GO:0006629;GO:0016020;GO:0016021;GO:0016491;GO:0055114;GO:0080019;GO:0102965;	Fatty acyl-CoA reductase[Source:UniProtKB/TrEMBL;Acc:W5FTF7]
TRIAE_CS42_1AS_TGACv1_022397_AA0082470	0.000234629	down	0	-	-
TRIAE_CS42_3DL_TGACv1_252635_AA0891150	0.000226358	down	0.0227438	GO:0016020;GO:0016021;	-
TRIAE_CS42_6DS_TGACv1_544650_AA1749070	0.0002246	down	0.00689655	GO:0016491;GO:0016702;GO:0046872;GO:0051213;GO:0055114;	-
TRIAE_CS42_5AL_TGACv1_374233_AA1194420	0.000221605	down	0.00420168	GO:0008152;GO:0016740;GO:0016757;GO:0016758;	Glycosyltransferase[Source:UniProtKB/TrEMBL;Acc:A0A1D5YCR3]
TRIAE_CS42_2AS_TGACv1_113196_AA0352860	0.000218907	down	0.0213164	GO:0004497;GO:0009507;GO:0009536;GO:0009853;GO:0015977;GO:0015979;GO:0016491;GO:0016829;GO:0016984;GO:0055114;	Ribulose bisphosphate carboxylase small chain[Source:UniProtKB/TrEMBL;Acc:A0A1D5TMY4]
TRIAE_CS42_3B_TGACv1_227188_AA0822050	0.000218687	down	0.00877193	GO:0003677;GO:0006357;GO:0046983;	-
TRIAE_CS42_2DS_TGACv1_177184_AA0568090	0.000209538	down	0	GO:0006508;GO:0008233;GO:0008234;	-
TRIAE_CS42_7DL_TGACv1_603201_AA1978120	0.000206698	down	0.0219925	GO:0016491;GO:0055114;GO:0016491;GO:0055114;GO:0016491;GO:0055114;	-
TRIAE_CS42_7BL_TGACv1_579175_AA1904960	0.000204924	down	0	-	-
TRIAE_CS42_4BL_TGACv1_322617_AA1072320	0.000201224	down	0.00409836	-	-
TRIAE_CS42_3AL_TGACv1_194787_AA0639510	0.000191913	down	0.00404858	GO:0009507;GO:0009535;GO:0009570;	-
TRIAE_CS42_2BS_TGACv1_146019_AA0453250	0.000185474	down	0.0175	-	-
TRIAE_CS42_6DS_TGACv1_542774_AA1730020	0.000180705	down	0.0169946	GO:0004672;GO:0005509;GO:0005524;GO:0006468;GO:0016020;GO:0016021;GO:0030247;GO:0004672;GO:0005509;GO:0005524;GO:0006468;GO:0016020;GO:0016021;GO:0030247;GO:0004672;GO:0005509;GO:0005524;GO:0006468;GO:0016020;GO:0016021;	-
TRIAE_CS42_7AL_TGACv1_556489_AA1764030	0.000175907	down	0	GO:0004497;GO:0005506;GO:0016020;GO:0016021;GO:0016491;GO:0016705;GO:0020037;GO:0046872;GO:0055114;	-
TRIAE_CS42_2DS_TGACv1_177171_AA0567540	0.00017309	down	0.0214787	GO:0004497;GO:0009507;GO:0009536;GO:0009853;GO:0015977;GO:0015979;GO:0016491;GO:0016829;GO:0016984;GO:0055114;GO:0004497;GO:0009507;GO:0009536;GO:0009853;GO:0015977;GO:0015979;GO:0016491;GO:0016829;GO:0016984;GO:0055114;	Ribulose bisphosphate carboxylase small chain[Source:UniProtKB/TrEMBL;Acc:Q9FEE4]
TRIAE_CS42_4DL_TGACv1_344224_AA1145180	0.000172447	down	0.0160966	GO:0016787;GO:0016787;GO:0016787;GO:0016787;	-
TRIAE_CS42_5DL_TGACv1_434747_AA1440950	0.000168565	down	0	GO:0009507;GO:0009522;GO:0009523;GO:0009535;GO:0009536;GO:0009579;GO:0009765;GO:0015979;GO:0016020;GO:0016021;GO:0016168;GO:0018298;	"Chlorophyll a-b binding protein, chloroplastic[Source:UniProtKB/TrEMBL;Acc:A0A1D5ZTH5]"
TRIAE_CS42_2AS_TGACv1_112635_AA0342640	0.000161161	down	0.0205336	GO:0004497;GO:0009507;GO:0009536;GO:0009853;GO:0015977;GO:0015979;GO:0016491;GO:0016829;GO:0016984;GO:0055114;GO:0004497;GO:0009507;GO:0009536;GO:0009853;GO:0015977;GO:0015979;GO:0016491;GO:0016829;GO:0016984;GO:0055114;	Ribulose bisphosphate carboxylase small chain[Source:UniProtKB/TrEMBL;Acc:A0A1D5TKY6]
TRIAE_CS42_7DL_TGACv1_602941_AA1972390	0.000158249	down	0	GO:0004497;GO:0005506;GO:0016020;GO:0016021;GO:0016491;GO:0016705;GO:0020037;GO:0046872;GO:0055114;	-
TRIAE_CS42_4AL_TGACv1_288314_AA0944510	0.00015786	down	0.0132353	GO:0003993;GO:0016311;GO:0003993;GO:0016311;	-
TRIAE_CS42_1DL_TGACv1_061085_AA0184620	0.000156092	down	0.0140845	GO:0016020;GO:0016021;	-
TRIAE_CS42_1BL_TGACv1_031408_AA0113420	0.000154668	down	0.0193913	GO:0009507;GO:0009522;GO:0009523;GO:0009535;GO:0009536;GO:0009579;GO:0009765;GO:0015979;GO:0016020;GO:0016021;GO:0016168;GO:0018298;	"Chlorophyll a-b binding protein, chloroplastic[Source:UniProtKB/TrEMBL;Acc:A0A1D5SV65]"
TRIAE_CS42_5DL_TGACv1_433321_AA1409630	0.000145628	down	0.019471	GO:0009507;GO:0009522;GO:0009523;GO:0009535;GO:0009536;GO:0009579;GO:0009765;GO:0015979;GO:0016020;GO:0016021;GO:0016168;GO:0018298;	"Chlorophyll a-b binding protein, chloroplastic[Source:UniProtKB/TrEMBL;Acc:A0A1D5ZLT0]"
TRIAE_CS42_5AL_TGACv1_377499_AA1247400	0.000145579	down	0.0196879	GO:0009507;GO:0009522;GO:0009523;GO:0009535;GO:0009536;GO:0009579;GO:0009765;GO:0015979;GO:0016020;GO:0016021;GO:0016168;GO:0018298;GO:0009507;GO:0009522;GO:0009523;GO:0009535;GO:0009536;GO:0009579;GO:0009765;GO:0015979;GO:0016020;GO:0016021;GO:0016168;GO:0018298;	"Chlorophyll a-b binding protein, chloroplastic[Source:UniProtKB/TrEMBL;Acc:A0A1D6S1V3]"
TRIAE_CS42_1BL_TGACv1_031985_AA0123830	0.000141994	down	0.0155844	GO:0009507;GO:0009658;GO:0009706;GO:0009853;GO:0009941;GO:0016020;GO:0016021;GO:0043879;GO:0097339;GO:1901974;GO:1901975;	"Plastidal glycolate/glycerate translocator 1,chloroplastic [Source:Projected from Arabidopsis thaliana(AT1G32080) UniProtKB/Swiss-Prot;Acc:Q9FVQ4]"
TRIAE_CS42_5AL_TGACv1_375415_AA1221240	0.000140434	down	0.0146138	GO:0004462;GO:0016829;GO:0046872;GO:0004462;GO:0046872;GO:0004462;GO:0046872;GO:0004462;GO:0046872;	-
TRIAE_CS42_5AS_TGACv1_392939_AA1266550	0.000139858	down	0	GO:0008375;GO:0016020;	BGGP Beta-1-3-galactosyl-O-glycosyl-glycoprotein[Source:UniProtKB/TrEMBL;Acc:Q5BHU0]
TRIAE_CS42_1DL_TGACv1_062107_AA0208850	0.000137055	down	0	GO:0005576;GO:0019953;	-
TRIAE_CS42_6AS_TGACv1_486466_AA1561480	0.000133846	down	0.0190083	GO:0009507;GO:0009522;GO:0009523;GO:0009535;GO:0009536;GO:0009579;GO:0009765;GO:0015979;GO:0016020;GO:0016021;GO:0016168;GO:0018298;	"Chlorophyll a-b binding protein, chloroplastic[Source:UniProtKB/TrEMBL;Acc:A0A1D6AHC1]"
TRIAE_CS42_5BL_TGACv1_405399_AA1326490	0.000133151	down	0.0175585	GO:0009507;GO:0009522;GO:0009523;GO:0009535;GO:0009536;GO:0009579;GO:0009765;GO:0015979;GO:0016020;GO:0016021;GO:0016168;GO:0018298;	"Chlorophyll a-b binding protein, chloroplastic[Source:UniProtKB/TrEMBL;Acc:W5F8Z5]"
TRIAE_CS42_6AL_TGACv1_472817_AA1526310	0.000132789	down	0.0140845	GO:0046854;GO:0046854;	-
TRIAE_CS42_4BL_TGACv1_321744_AA1064910	0.000126491	down	0.00363636	GO:0003677;GO:0006357;GO:0046983;GO:0003677;GO:0006357;GO:0046983;	-
TRIAE_CS42_5DL_TGACv1_437406_AA1466150	0.000123644	down	0.018914	GO:0009507;GO:0009522;GO:0009523;GO:0009535;GO:0009536;GO:0009579;GO:0009765;GO:0015979;GO:0016020;GO:0016021;GO:0016168;GO:0018298;	"Chlorophyll a-b binding protein, chloroplastic[Source:UniProtKB/TrEMBL;Acc:W5F8Z5]"
TRIAE_CS42_7BS_TGACv1_593518_AA1952150	0.000120658	down	0.00584795	GO:0006508;GO:0008236;GO:0016020;	"Carboxyl-terminal-processing peptidase 3,chloroplastic [Source:Projected from Arabidopsis thaliana(AT3G57680) UniProtKB/Swiss-Prot;Acc:F4J3G5]"
TRIAE_CS42_3DS_TGACv1_271485_AA0900090	0.000119589	down	0.00358423	GO:0016020;GO:0016021;GO:0022857;	WAT1-related protein[Source:UniProtKB/TrEMBL;Acc:A0A1D5WQF3]
TRIAE_CS42_1BL_TGACv1_032695_AA0133030	0.000117237	down	0.0176634	GO:0009507;GO:0009522;GO:0009523;GO:0009535;GO:0009536;GO:0009579;GO:0009765;GO:0015979;GO:0016020;GO:0016021;GO:0016168;GO:0018298;GO:0009507;GO:0009522;GO:0009523;GO:0009535;GO:0009536;GO:0009579;GO:0009765;GO:0015979;GO:0016020;GO:0016021;GO:0016168;GO:0018298;GO:0009507;GO:0009522;GO:0009523;GO:0009535;GO:0009536;GO:0009579;GO:0009765;GO:0015979;GO:0016020;GO:0016021;GO:0016168;GO:0018298;	"Chlorophyll a-b binding protein, chloroplastic[Source:UniProtKB/TrEMBL;Acc:A0A1D5SFR8]"
TRIAE_CS42_U_TGACv1_640915_AA2078930	0.000114128	down	0.0187196	GO:0004089;GO:0008270;GO:0015976;GO:0016829;GO:0004089;GO:0008270;GO:0015976;GO:0016829;GO:0004089;GO:0008270;GO:0015976;GO:0016829;GO:0004089;GO:0008270;GO:0015976;GO:0016829;GO:0004089;GO:0008270;GO:0015976;GO:0016829;GO:0004089;GO:0008270;GO:0015976;GO:0016829;GO:0004089;GO:0008270;GO:0015976;GO:0016829;	Carbonic anhydrase[Source:UniProtKB/TrEMBL;Acc:A0A1D6D888]
TRIAE_CS42_6BL_TGACv1_501948_AA1621830	0.000112526	down	0	GO:0046854;	-
TRIAE_CS42_3B_TGACv1_223873_AA0788730	0.000108293	down	0	GO:0003677;GO:0006357;GO:0046983;GO:0003677;GO:0006357;GO:0046983;	-
TRIAE_CS42_2BL_TGACv1_129652_AA0391760	9.85443e-05	down	0	GO:0042558;GO:0042558;	-
TRIAE_CS42_1DL_TGACv1_063094_AA0223830	9.58931e-05	down	0.0168976	GO:0000234;GO:0006656;GO:0008152;GO:0008168;GO:0016740;GO:0032259;GO:0000234;GO:0006656;GO:0008152;GO:0008168;GO:0032259;GO:0000234;GO:0006656;GO:0008152;GO:0008168;GO:0032259;GO:0000234;GO:0006656;GO:0008152;GO:0008168;GO:0032259;GO:0000234;GO:0006656;GO:0008152;GO:0008168;GO:0032259;	-
TRIAE_CS42_3AL_TGACv1_196498_AA0660910	9.15202e-05	down	0	GO:0005509;	"Caleosin [Source:UniProtKB/TrEMBL;Acc:X4Y4U8]"""
TRIAE_CS42_6DS_TGACv1_544607_AA1748880	7.65017e-05	down	0	GO:0005622;GO:0008270;	-
TRIAE_CS42_3AL_TGACv1_194074_AA0625970	7.52876e-05	down	0.00847458	GO:0009523;GO:0009654;GO:0015979;GO:0016020;	Photosystem II reaction center Psb28 protein[Source:UniProtKB/TrEMBL;Acc:A0A1D5V6D8]
TRIAE_CS42_6BS_TGACv1_515244_AA1668580	7.52876e-05	down	0.00847458	GO:0016491;GO:0016702;GO:0046872;GO:0051213;GO:0055114;GO:0016491;GO:0016702;GO:0046872;GO:0051213;GO:0055114;	-
TRIAE_CS42_6DL_TGACv1_527936_AA1710100	7.47013e-05	down	0.00655022	GO:0046854;GO:0046854;	-
TRIAE_CS42_2BL_TGACv1_129730_AA0393980	7.38759e-05	down	0	GO:0003824;GO:0008152;GO:0009058;GO:0016740;GO:0016746;GO:0016747;	-
TRIAE_CS42_6DS_TGACv1_542462_AA1721110	7.16097e-05	down	0.0155319	GO:0009507;GO:0009522;GO:0009523;GO:0009535;GO:0009536;GO:0009579;GO:0009765;GO:0015979;GO:0016020;GO:0016021;GO:0016168;GO:0018298;	"Chlorophyll a-b binding protein, chloroplastic[Source:UniProtKB/TrEMBL;Acc:W5GFA4]"
TRIAE_CS42_3AL_TGACv1_193663_AA0617020	6.97611e-05	down	0.0150553	GO:0016020;GO:0016021;	-
TRIAE_CS42_4DS_TGACv1_361362_AA1166300	6.61016e-05	down	0.0116183	GO:0005509;GO:0009523;GO:0009654;GO:0015979;GO:0019898;	-
TRIAE_CS42_5BL_TGACv1_405057_AA1318970	6.53714e-05	down	0.00934579	GO:0004553;GO:0005975;GO:0004553;GO:0005975;GO:0004553;GO:0005975;GO:0004553;GO:0005975;	-
TRIAE_CS42_3B_TGACv1_222152_AA0758310	6.5308e-05	down	0.0152916	GO:0004089;GO:0008270;GO:0016829;GO:0004089;GO:0008270;GO:0016829;	Carbonic anhydrase[Source:UniProtKB/TrEMBL;Acc:A0A1D5VXJ5]
TRIAE_CS42_4DS_TGACv1_362641_AA1181180	6.44458e-05	down	0.0149039	GO:0009507;GO:0009522;GO:0009523;GO:0009535;GO:0009536;GO:0009579;GO:0009765;GO:0015979;GO:0016020;GO:0016021;GO:0016168;GO:0018298;	"Chlorophyll a-b binding protein, chloroplastic[Source:UniProtKB/TrEMBL;Acc:A0A096URP1]"
TRIAE_CS42_5AL_TGACv1_375138_AA1216740	6.15868e-05	down	0.0147131	GO:0009507;GO:0009522;GO:0009523;GO:0009535;GO:0009536;GO:0009579;GO:0009765;GO:0015979;GO:0016020;GO:0016021;GO:0016168;GO:0018298;	"Chlorophyll a-b binding protein, chloroplastic[Source:UniProtKB/TrEMBL;Acc:A0A1D5YHQ7]"
TRIAE_CS42_4AL_TGACv1_291250_AA0993200	6.02234e-05	down	0.0144714	GO:0009507;GO:0009522;GO:0009523;GO:0009535;GO:0009536;GO:0009579;GO:0009765;GO:0015979;GO:0016020;GO:0016021;GO:0016168;GO:0018298;GO:0009507;GO:0009522;GO:0009523;GO:0009535;GO:0009536;GO:0009579;GO:0009765;GO:0015979;GO:0016020;GO:0016021;GO:0016168;GO:0018298;GO:0009507;GO:0009522;GO:0009523;GO:0009535;GO:0009536;GO:0009579;GO:0009765;GO:0015979;GO:0016020;GO:0016021;GO:0016168;GO:0018298;	"Chlorophyll a-b binding protein, chloroplastic[Source:UniProtKB/TrEMBL;Acc:A0A1D5X8C5]"
TRIAE_CS42_2DS_TGACv1_177171_AA0567600	5.50906e-05	down	0.0140371	GO:0004497;GO:0009507;GO:0009536;GO:0009853;GO:0015977;GO:0015979;GO:0016491;GO:0016829;GO:0016984;GO:0055114;GO:0004497;GO:0009507;GO:0009536;GO:0009853;GO:0015977;GO:0015979;GO:0016491;GO:0016829;GO:0016984;GO:0055114;	Ribulose bisphosphate carboxylase small chain[Source:UniProtKB/TrEMBL;Acc:W5C9Y4]
TRIAE_CS42_2BS_TGACv1_145925_AA0449650	5.27152e-05	down	0.0138413	GO:0004497;GO:0009507;GO:0009536;GO:0009853;GO:0015977;GO:0015979;GO:0016491;GO:0016829;GO:0016984;GO:0055114;GO:0004497;GO:0009507;GO:0009536;GO:0009853;GO:0015977;GO:0015979;GO:0016491;GO:0016829;GO:0016984;GO:0055114;	Ribulose bisphosphate carboxylase small chain[Source:UniProtKB/TrEMBL;Acc:W5BMD1]
TRIAE_CS42_6BL_TGACv1_499358_AA1579320	4.84043e-05	down	0.00458716	GO:0005509;GO:0009523;GO:0009654;GO:0015979;GO:0019898;GO:0005509;GO:0009523;GO:0009654;GO:0015979;GO:0019898;GO:0005509;GO:0009344;GO:0009507;GO:0009523;GO:0009534;GO:0009535;GO:0009654;GO:0009767;GO:0015979;GO:0019898;GO:0045156;	"Photosynthetic NDH subunit of lumenal location 2,chloroplastic [Source:Projected from Arabidopsis thaliana(AT1G14150) UniProtKB/Swiss-Prot;Acc:Q9XI73]"
TRIAE_CS42_1AL_TGACv1_001551_AA0032140	4.63786e-05	down	0.00886918	GO:0005576;GO:0005618;GO:0009664;GO:0016020;	-
TRIAE_CS42_7BL_TGACv1_583922_AA1919080	4.25468e-05	down	0	GO:0016788;	-
TRIAE_CS42_5BL_TGACv1_406163_AA1341560	4.19078e-05	down	0	GO:0003677;GO:0003700;GO:0005634;GO:0006351;GO:0006355;GO:0043565;	-
TRIAE_CS42_4DS_TGACv1_361664_AA1171230	4.04397e-05	down	0.0116718	GO:0005524;GO:0005524;	-
TRIAE_CS42_3AL_TGACv1_194556_AA0635680	3.77552e-05	down	0	GO:0006629;GO:0016787;	-
TRIAE_CS42_2BL_TGACv1_130067_AA0402730	3.38544e-05	down	0.00675676	GO:0006633;GO:0016491;GO:0016702;GO:0031408;GO:0046872;GO:0051213;GO:0055114;GO:0006633;GO:0016491;GO:0016702;GO:0031408;GO:0046872;GO:0051213;GO:0055114;GO:0006633;GO:0016491;GO:0016702;GO:0031408;GO:0046872;GO:0051213;GO:0055114;GO:0006633;GO:0016491;GO:0016702;GO:0031408;GO:0046872;GO:0051213;GO:0055114;GO:0006633;GO:0016491;GO:0016702;GO:0031408;GO:0046872;GO:0051213;GO:0055114;	"Lipoxygenase [Source:UniProtKB/TrEMBL;Acc:W5BBF4]"""
TRIAE_CS42_5DL_TGACv1_435775_AA1454800	3.26342e-05	down	0.0025641	GO:0003824;GO:0050662;GO:0003824;GO:0050662;	-
TRIAE_CS42_4DS_TGACv1_361072_AA1160410	3.22175e-05	down	0	GO:0006855;GO:0015238;GO:0015297;GO:0016020;GO:0016021;GO:0055085;	Protein DETOXIFICATION[Source:UniProtKB/TrEMBL;Acc:A0A1D5Y5B0]
TRIAE_CS42_3DL_TGACv1_250162_AA0863350	2.92956e-05	down	0.0117086	GO:0004089;GO:0008270;GO:0015976;GO:0016829;GO:0004089;GO:0008270;GO:0015976;GO:0016829;GO:0004089;GO:0008270;GO:0015976;GO:0016829;GO:0004089;GO:0008270;GO:0015976;GO:0016829;	Carbonic anhydrase[Source:UniProtKB/TrEMBL;Acc:A0A1D5WHU8]
TRIAE_CS42_5AS_TGACv1_393001_AA1267310	2.71377e-05	down	0.00392927	GO:0003723;	-
TRIAE_CS42_2AL_TGACv1_093618_AA0283730	2.68787e-05	down	0.00919913	GO:0005576;GO:0009405;	-
TRIAE_CS42_7AS_TGACv1_571476_AA1847950	2.65619e-05	down	0	GO:0005576;GO:0016853;GO:0048046;GO:0005576;GO:0016853;GO:0048046;	Dirigent protein[Source:UniProtKB/TrEMBL;Acc:A0A1D6C0Q9]
TRIAE_CS42_7DS_TGACv1_622551_AA2041680	2.32713e-05	down	0	GO:0005576;GO:0016853;GO:0048046;	Dirigent protein[Source:UniProtKB/TrEMBL;Acc:A0A1D6D115]
TRIAE_CS42_4BS_TGACv1_327904_AA1078170	2.28191e-05	down	0.0103419	GO:0009507;GO:0009522;GO:0009523;GO:0009535;GO:0009536;GO:0009579;GO:0009765;GO:0015979;GO:0016020;GO:0016021;GO:0016168;GO:0018298;GO:0009507;GO:0009522;GO:0009523;GO:0009535;GO:0009536;GO:0009579;GO:0009765;GO:0015979;GO:0016020;GO:0016021;GO:0016168;GO:0018298;	"Chlorophyll a-b binding protein, chloroplastic[Source:UniProtKB/TrEMBL;Acc:A0A096URP1]"
TRIAE_CS42_4BL_TGACv1_320342_AA1036010	1.99354e-05	down	0.0080506	-	-
TRIAE_CS42_5AL_TGACv1_374433_AA1200050	1.87696e-05	down	0.0044843	-	-
TRIAE_CS42_2DS_TGACv1_177171_AA0567580	1.7991e-05	down	0.00752351	GO:0004497;GO:0009507;GO:0009536;GO:0009853;GO:0015977;GO:0015979;GO:0016491;GO:0016829;GO:0016984;GO:0019253;GO:0055114;GO:0004497;GO:0009507;GO:0009536;GO:0009853;GO:0015977;GO:0015979;GO:0016491;GO:0016829;GO:0016984;GO:0055114;	Ribulose bisphosphate carboxylase small chain[Source:UniProtKB/TrEMBL;Acc:A0A1D5UUS1]
TRIAE_CS42_5AL_TGACv1_377055_AA1243620	1.76588e-05	down	0	-	-
TRIAE_CS42_5DL_TGACv1_434024_AA1427390	1.6239e-05	down	0	-	-
TRIAE_CS42_3DL_TGACv1_253237_AA0893870	1.56747e-05	down	0	-	-
TRIAE_CS42_6AS_TGACv1_488871_AA1576410	1.52676e-05	down	0.00662252	GO:0006633;GO:0016491;GO:0016702;GO:0031408;GO:0046872;GO:0051213;GO:0055114;	Lipoxygenase[Source:UniProtKB/TrEMBL;Acc:A0A1D6AJX2]
TRIAE_CS42_6AL_TGACv1_470902_AA1498160	1.44757e-05	down	0.00331675	GO:0005509;GO:0009344;GO:0009507;GO:0009523;GO:0009534;GO:0009535;GO:0009654;GO:0009767;GO:0015979;GO:0019898;GO:0045156;	"Photosynthetic NDH subunit of lumenal location 2,chloroplastic [Source:Projected from Arabidopsis thaliana(AT1G14150) UniProtKB/Swiss-Prot;Acc:Q9XI73]"
TRIAE_CS42_3DS_TGACv1_274344_AA0935540	1.4124e-05	down	0	GO:0003824;GO:0009116;	-
TRIAE_CS42_1DL_TGACv1_063845_AA0231240	1.29134e-05	down	0.00629811	GO:0005576;GO:0005618;GO:0009664;GO:0016020;	-
TRIAE_CS42_4BS_TGACv1_327886_AA1077780	1.27609e-05	down	0.00817439	GO:0005524;GO:0004633;GO:0005524;GO:0016829;GO:0005524;GO:0005524;GO:0005524;	-
TRIAE_CS42_2DL_TGACv1_159434_AA0538280	1.1827e-05	down	0.00313972	GO:0016787;	-
TRIAE_CS42_5BL_TGACv1_406377_AA1344770	9.96506e-06	down	0	-	-
TRIAE_CS42_1BL_TGACv1_032018_AA0124290	8.88416e-06	down	0.00182482	GO:0005576;GO:0005618;GO:0009664;GO:0016020;	Expansin EXPA11[Source:UniProtKB/TrEMBL;Acc:Q5EC73]
TRIAE_CS42_6BS_TGACv1_514287_AA1657950	7.80231e-06	down	0.00501074	GO:0006633;GO:0016491;GO:0016702;GO:0031408;GO:0046872;GO:0051213;GO:0055114;	Lipoxygenase[Source:UniProtKB/TrEMBL;Acc:A0A1D6AYW9]
TRIAE_CS42_5BS_TGACv1_423675_AA1381800	6.55384e-06	down	0.0016835	GO:0003723;	-
TRIAE_CS42_3AL_TGACv1_196226_AA0658520	6.35074e-06	down	0	GO:0003677;GO:0006357;GO:0046983;GO:0003677;GO:0006357;GO:0046983;GO:0003677;GO:0006357;GO:0046983;	-
TRIAE_CS42_2DS_TGACv1_177322_AA0573460	5.90338e-06	down	0	GO:0005576;GO:0016853;GO:0048046;	Dirigent protein[Source:UniProtKB/TrEMBL;Acc:A0A1D5UVW9]
TRIAE_CS42_6DL_TGACv1_526446_AA1683720	3.21849e-06	down	0	GO:0005509;GO:0009523;GO:0009654;GO:0015979;GO:0019898;	-
TRIAE_CS42_3B_TGACv1_221867_AA0752050	2.9004e-06	down	0.00265252	GO:0003824;GO:0009116;GO:0003824;GO:0009116;	-
TRIAE_CS42_2BS_TGACv1_145925_AA0449640	2.81477e-06	down	0.00328731	GO:0004497;GO:0009507;GO:0009536;GO:0009853;GO:0015977;GO:0015979;GO:0016491;GO:0016829;GO:0016984;GO:0055114;	Ribulose bisphosphate carboxylase small chain[Source:UniProtKB/TrEMBL;Acc:A0A1D5U6W8]
TRIAE_CS42_5DS_TGACv1_458282_AA1493070	2.50444e-06	down	0.00130039	GO:0003723;	-
TRIAE_CS42_1AL_TGACv1_009365_AA0055660	1.79495e-06	down	0.00118765	GO:0009507;GO:0009522;GO:0009523;GO:0009535;GO:0009536;GO:0009579;GO:0009765;GO:0015979;GO:0016020;GO:0016021;GO:0016168;GO:0018298;GO:0009507;GO:0009522;GO:0009523;GO:0009535;GO:0009536;GO:0009579;GO:0009765;GO:0015979;GO:0016020;GO:0016021;GO:0016168;GO:0018298;GO:0009507;GO:0009522;GO:0009523;GO:0009535;GO:0009536;GO:0009579;GO:0009765;GO:0015979;GO:0016020;GO:0016021;GO:0016168;GO:0018298;	"Chlorophyll a-b binding protein, chloroplastic[Source:UniProtKB/TrEMBL;Acc:A0A096UJV2]"
TRIAE_CS42_3AL_TGACv1_193678_AA0617430	1.70354e-06	down	0.00227618	-	-
TRIAE_CS42_2DL_TGACv1_160265_AA0548870	1.25447e-06	down	0	GO:0042558;GO:0042558;GO:0016020;GO:0016021;	-
TRIAE_CS42_5AS_TGACv1_393105_AA1268520	1.11379e-06	down	0.00104167	GO:0006633;GO:0016491;GO:0016702;GO:0031408;GO:0046872;GO:0051213;GO:0055114;	Lipoxygenase[Source:UniProtKB/TrEMBL;Acc:A0A1D5YTJ8]
TRIAE_CS42_2DS_TGACv1_177184_AA0568080	1.03919e-06	down	0	-	-
TRIAE_CS42_2DL_TGACv1_159978_AA0545140	9.14141e-07	down	0.000986193	-	-
TRIAE_CS42_6DS_TGACv1_544465_AA1748390	7.71562e-07	down	0	GO:0006633;GO:0016491;GO:0016702;GO:0031408;GO:0046872;GO:0051213;GO:0055114;	Lipoxygenase[Source:UniProtKB/TrEMBL;Acc:A0A1D6BGU2]
TRIAE_CS42_2AS_TGACv1_112471_AA0338700	7.56045e-07	down	0	-	-
TRIAE_CS42_2AS_TGACv1_112471_AA0338690	7.26201e-07	down	0	GO:0006508;GO:0008234;	-
TRIAE_CS42_4AL_TGACv1_290053_AA0980920	5.52978e-07	down	0.00283152	GO:0005524;GO:0005524;GO:0005524;GO:0005524;GO:0009507;GO:0009536;	-
TRIAE_CS42_7DS_TGACv1_621669_AA2022730	5.52784e-07	down	0.00201939	GO:0005576;GO:0030145;GO:0045735;GO:0046872;	-
TRIAE_CS42_7AS_TGACv1_570678_AA1839270	4.41594e-07	down	0	GO:0003993;GO:0016311;	-
TRIAE_CS42_3DL_TGACv1_249603_AA0852250	3.80062e-07	down	0.00191327	-	-
TRIAE_CS42_2AS_TGACv1_113621_AA0358560	3.01202e-07	down	0.00226514	GO:0005576;GO:0030145;GO:0045735;GO:0046872;	-
TRIAE_CS42_2BS_TGACv1_146910_AA0475210	2.91642e-07	down	0.00218938	GO:0005576;GO:0030145;GO:0045735;GO:0046872;GO:0005576;GO:0030145;GO:0045735;GO:0046872;	-
TRIAE_CS42_5AS_TGACv1_393530_AA1273580	2.71514e-07	down	0	GO:0016020;GO:0016021;GO:0022857;GO:0055085;	-
TRIAE_CS42_5BS_TGACv1_423430_AA1376740	1.84803e-07	down	0	GO:0006633;GO:0016491;GO:0016702;GO:0031408;GO:0046872;GO:0051213;GO:0055114;GO:0006633;GO:0016491;GO:0016702;GO:0031408;GO:0046872;GO:0051213;GO:0055114;	"Lipoxygenase [Source:UniProtKB/TrEMBL;Acc:W5FL28]"""
TRIAE_CS42_2DS_TGACv1_178758_AA0600630	1.28985e-07	down	0	-	-
TRIAE_CS42_5DS_TGACv1_457428_AA1486420	1.01557e-07	down	0	GO:0006633;GO:0016491;GO:0016702;GO:0031408;GO:0046872;GO:0051213;GO:0055114;GO:0006633;GO:0016491;GO:0016702;GO:0031408;GO:0046872;GO:0051213;GO:0055114;	"Lipoxygenase [Source:UniProtKB/TrEMBL;Acc:W5G4K3]"""
TRIAE_CS42_4AL_TGACv1_289017_AA0963470	5.68058e-08	down	0	GO:0005576;GO:0016853;GO:0048046;	Dirigent protein[Source:UniProtKB/TrEMBL;Acc:W5DM13]
TRIAE_CS42_4AL_TGACv1_288565_AA0952200	5.65427e-08	down	0	GO:0005576;GO:0030246;GO:0048046;GO:0005576;GO:0016853;GO:0030246;GO:0048046;	Dirigent protein[Source:UniProtKB/TrEMBL;Acc:A0A1D5X010]
TRIAE_CS42_4DS_TGACv1_363025_AA1183060	1.64078e-08	down	0	GO:0005576;GO:0016853;GO:0030246;GO:0048046;	Dirigent protein[Source:UniProtKB/TrEMBL;Acc:A0A1D5YAM3]
TRIAE_CS42_2BL_TGACv1_132087_AA0435150	7.64123e-09	down	0	-	-
TRIAE_CS42_7DS_TGACv1_623366_AA2052480	2.87894e-09	down	0	GO:0005576;GO:0016853;GO:0048046;	Dirigent protein[Source:UniProtKB/TrEMBL;Acc:W5I5Y4]
TRIAE_CS42_2AS_TGACv1_116043_AA0373550	2.02513e-09	down	0	-	-

## Sheet: up
ID	pvalue	up/down	foldchange	GO	Description_x000D_
TRIAE_CS42_4DL_TGACv1_344814_AA1149970	0.0499103	up	8.52174	GO:0016020;GO:0016021;	-
TRIAE_CS42_4BL_TGACv1_320594_AA1044140	0.049878	up	8.63636	GO:0016020;GO:0016021;GO:0016020;GO:0016021;	-
TRIAE_CS42_2AS_TGACv1_113598_AA0358340	0.0498339	up	5.97668	GO:0000166;GO:0004672;GO:0004674;GO:0005524;GO:0006468;	-
TRIAE_CS42_6DS_TGACv1_542605_AA1725050	0.0494607	up	22	GO:0003676;GO:0008270;	-
TRIAE_CS42_5DL_TGACv1_433468_AA1413830	0.0489017	up	6.76712	GO:0016020;GO:0016021;GO:0048544;	-
TRIAE_CS42_2DS_TGACv1_179236_AA0605530	0.048809	up	6.12236	-	-
TRIAE_CS42_3DS_TGACv1_272324_AA0919020	0.048714	up	13.7143	-	-
TRIAE_CS42_6BS_TGACv1_513131_AA1631180	0.0486318	up	6.29221	GO:0016020;GO:0016021;	-
TRIAE_CS42_3AL_TGACv1_196975_AA0664070	0.0485525	up	12.875	-	-
TRIAE_CS42_4BL_TGACv1_322299_AA1070420	0.0484805	up	6.16438	GO:0009733;	-
TRIAE_CS42_3DL_TGACv1_251232_AA0879160	0.0483304	up	6.26316	-	-
TRIAE_CS42_3DS_TGACv1_271609_AA0903650	0.0483011	up	5.91149	GO:0005215;GO:0006814;GO:0016020;GO:0016021;GO:0055085;GO:0005215;GO:0006814;GO:0016020;GO:0016021;GO:0055085;GO:0005215;GO:0006814;GO:0016020;GO:0016021;GO:0055085;	-
TRIAE_CS42_U_TGACv1_659554_AA2152090	0.0482579	up	6.44538	-	-
TRIAE_CS42_3B_TGACv1_223198_AA0777830	0.0475465	up	7.28571	-	-
TRIAE_CS42_1DL_TGACv1_063502_AA0227980	0.047518	up	7.85294	-	-
TRIAE_CS42_U_TGACv1_641036_AA2082900	0.0474571	up	49	-	-
TRIAE_CS42_7BL_TGACv1_578216_AA1891260	0.0469051	up	11.8	-	-
TRIAE_CS42_1AL_TGACv1_001912_AA0036610	0.0466358	up	6.67708	GO:0006855;GO:0015238;GO:0015297;GO:0016020;GO:0016021;GO:0055085;GO:0006855;GO:0015238;GO:0015297;GO:0016020;GO:0016021;GO:0055085;GO:0006855;GO:0015238;GO:0015297;GO:0016020;GO:0016021;GO:0055085;	Protein DETOXIFICATION[Source:UniProtKB/TrEMBL;Acc:A0A1D5RWF9]
TRIAE_CS42_2AL_TGACv1_095607_AA0312830	0.0462254	up	14	GO:0004180;GO:0004185;GO:0006508;GO:0008233;GO:0016787;	Serine carboxypeptidase-like 35 [Source:Projectedfrom Arabidopsis thaliana (AT5G08260) UniProtKB/Swiss-Prot;Acc:Q9LEY1]
TRIAE_CS42_2AL_TGACv1_095294_AA0309190	0.0460028	up	15.1667	GO:0030247;	-
TRIAE_CS42_7AS_TGACv1_571770_AA1849750	0.0459161	up	19	GO:0005623;GO:0009055;GO:0015035;GO:0022900;GO:0043531;GO:0045454;GO:0055114;	-
TRIAE_CS42_3DL_TGACv1_249291_AA0844360	0.0458256	up	9.2	GO:0006952;GO:0019441;GO:0020037;GO:0046872;GO:0006952;GO:0019441;GO:0020037;GO:0046872;	-
TRIAE_CS42_7BL_TGACv1_580922_AA1915950	0.0455896	up	8.95455	-	-
TRIAE_CS42_3B_TGACv1_224317_AA0795190	0.0451636	up	7.59091	GO:0016020;GO:0016021;	-
TRIAE_CS42_5BL_TGACv1_408003_AA1360930	0.0449548	up	Inf	GO:0006633;GO:0016491;GO:0016702;GO:0031408;GO:0046872;GO:0051213;GO:0055114;GO:0006633;GO:0016491;GO:0016702;GO:0031408;GO:0046872;GO:0051213;GO:0055114;	"Lipoxygenase [Source:UniProtKB/TrEMBL;Acc:W5FF28]"""
TRIAE_CS42_5BL_TGACv1_404812_AA1311430	0.0449548	up	Inf	GO:0004672;GO:0005524;GO:0006468;	-
TRIAE_CS42_3B_TGACv1_221373_AA0738640	0.0449548	up	Inf	GO:0008152;GO:0016740;GO:0016757;GO:0016758;GO:0008152;GO:0016740;GO:0016757;GO:0016758;	Glycosyltransferase[Source:UniProtKB/TrEMBL;Acc:A0A1D5VTL6]
TRIAE_CS42_4DL_TGACv1_343079_AA1129090	0.0449548	up	Inf	-	-
TRIAE_CS42_2DL_TGACv1_158079_AA0508210	0.0449548	up	Inf	GO:0000079;GO:0019901;	-
TRIAE_CS42_7DS_TGACv1_623278_AA2051560	0.0447809	up	6.09224	GO:0003824;GO:0003729;GO:0003824;GO:0006979;GO:0009409;GO:0009506;GO:0009507;GO:0080167;	Probable galactinol--sucrose galactosyltransferase6 [Source:Projected from Arabidopsis thaliana (AT5G20250)UniProtKB/Swiss-Prot;Acc:Q8RX87]
TRIAE_CS42_3DL_TGACv1_251048_AA0876650	0.0446181	up	6.05904	GO:0004190;GO:0006508;GO:0004190;GO:0006508;GO:0008152;GO:0016787;GO:0016798;GO:0045493;	Xylanase inhibitor TAXI-IV[Source:UniProtKB/TrEMBL;Acc:Q5TMB2]
TRIAE_CS42_4DL_TGACv1_343443_AA1134510	0.044594	up	6.23885	GO:0003824;GO:0004721;GO:0004722;GO:0006470;GO:0016787;GO:0043169;GO:0046872;	-
TRIAE_CS42_4DL_TGACv1_342448_AA1114000	0.0444907	up	7.86842	GO:0030001;GO:0046872;GO:0030001;GO:0046872;	-
TRIAE_CS42_U_TGACv1_640869_AA2077820	0.0443829	up	6.60902	GO:0006952;GO:0019441;GO:0020037;GO:0046872;	-
TRIAE_CS42_3DL_TGACv1_249597_AA0852170	0.044222	up	7.45098	GO:0008643;GO:0016020;GO:0016021;GO:0034219;GO:0051119;GO:0008643;GO:0016020;GO:0016021;GO:0008643;GO:0016020;GO:0016021;	Bidirectional sugar transporter SWEET[Source:UniProtKB/TrEMBL;Acc:A0A1D5WFL2]
TRIAE_CS42_2DL_TGACv1_158051_AA0507370	0.0441982	up	7.16923	GO:0003712;GO:0004402;GO:0005634;GO:0006355;GO:0008270;GO:0016573;	-
TRIAE_CS42_5DL_TGACv1_434162_AA1430760	0.0441593	up	6.49711	GO:0005484;GO:0005622;GO:0006886;GO:0016020;GO:0016021;GO:0016192;GO:0061025;	-
TRIAE_CS42_3AS_TGACv1_211122_AA0685580	0.0440869	up	17	GO:0004672;GO:0005524;GO:0006468;GO:0016020;GO:0016021;	-
TRIAE_CS42_U_TGACv1_642157_AA2112450	0.0440869	up	17	-	-
TRIAE_CS42_2BS_TGACv1_146190_AA0457900	0.0438548	up	11.6364	-	-
TRIAE_CS42_5AS_TGACv1_394027_AA1277820	0.0437081	up	6.20695	GO:0003333;GO:0015171;GO:0016020;GO:0016021;GO:0003333;GO:0015171;GO:0016020;GO:0016021;	-
TRIAE_CS42_1DS_TGACv1_080497_AA0249090	0.0436671	up	9.2381	GO:0006855;GO:0015238;GO:0015297;GO:0016020;GO:0016021;GO:0055085;	-
TRIAE_CS42_3DL_TGACv1_250792_AA0873220	0.0436661	up	10.3333	GO:0016020;GO:0016021;	-
TRIAE_CS42_2AS_TGACv1_113168_AA0352430	0.0435436	up	7.19697	GO:0003824;GO:0005737;GO:0006559;GO:0016829;GO:0016841;	-
TRIAE_CS42_6AS_TGACv1_485417_AA1545070	0.0431059	up	6.35312	GO:0016020;GO:0016021;GO:0016020;GO:0016021;GO:0016020;GO:0016021;	-
TRIAE_CS42_2BL_TGACv1_131053_AA0421820	0.0429256	up	19.5	GO:0003824;GO:0004474;GO:0006097;GO:0006099;GO:0016740;	Malate synthase [Source:Projected from Arabidopsisthaliana (AT5G03860) UniProtKB/Swiss-Prot;Acc:Q9LZC3]
TRIAE_CS42_4BS_TGACv1_329875_AA1104470	0.042779	up	6.88119	GO:0015031;	-
TRIAE_CS42_7AS_TGACv1_570802_AA1841070	0.0427776	up	51	-	-
TRIAE_CS42_2BS_TGACv1_147536_AA0484500	0.0427776	up	51	GO:0005509;GO:0016020;GO:0016021;	-
TRIAE_CS42_5DL_TGACv1_433750_AA1421160	0.0427281	up	6.73438	-	-
TRIAE_CS42_2DL_TGACv1_158998_AA0530270	0.0422484	up	9	GO:0004842;GO:0016020;GO:0016021;GO:0016567;GO:0016740;GO:0046872;GO:0004842;GO:0016020;GO:0016021;GO:0016567;GO:0016740;GO:0046872;	-
TRIAE_CS42_4DL_TGACv1_343139_AA1130420	0.0422377	up	6.93878	-	-
TRIAE_CS42_6AL_TGACv1_471895_AA1515700	0.0421627	up	7.45614	GO:0003677;GO:0003700;GO:0005634;GO:0006351;GO:0006355;	-
TRIAE_CS42_2BL_TGACv1_132000_AA0434350	0.0420453	up	10.25	-	-
TRIAE_CS42_3B_TGACv1_222649_AA0768570	0.0420371	up	Inf	-	-
TRIAE_CS42_4DL_TGACv1_343103_AA1129790	0.0417874	up	6.68125	GO:0004568;GO:0004672;GO:0005524;GO:0006032;GO:0006468;GO:0016020;GO:0016021;GO:0016998;GO:0004568;GO:0004672;GO:0005524;GO:0006032;GO:0006468;GO:0016020;GO:0016021;GO:0016998;GO:0000166;GO:0004672;GO:0004674;GO:0005524;GO:0006468;GO:0016020;GO:0016021;GO:0016301;GO:0016310;GO:0016740;	-
TRIAE_CS42_4BS_TGACv1_329606_AA1102700	0.0417608	up	6.34321	GO:0005975;GO:0045493;GO:0005975;	-
TRIAE_CS42_5DS_TGACv1_458244_AA1492910	0.0416211	up	6.49458	GO:0000166;GO:0003824;GO:0004075;GO:0005524;GO:0016874;GO:0046872;	"Methylcrotonoyl-CoA carboxylase subunit alpha,mitochondrial [Source:Projected from Arabidopsis thaliana(AT1G03090) UniProtKB/Swiss-Prot;Acc:Q42523]"
TRIAE_CS42_1AS_TGACv1_019383_AA0065910	0.0415618	up	6.47826	GO:0003995;GO:0008152;GO:0016491;GO:0016627;GO:0050660;GO:0055114;GO:0003995;GO:0008152;GO:0016491;GO:0016627;GO:0050660;GO:0055114;GO:0003995;GO:0008152;GO:0016491;GO:0016627;GO:0050660;GO:0055114;GO:0003995;GO:0005524;GO:0005739;GO:0005759;GO:0006552;GO:0008152;GO:0008470;GO:0009083;GO:0016491;GO:0016627;GO:0050660;GO:0055114;	"Isovaleryl-CoA dehydrogenase, mitochondrial[Source:Projected from Arabidopsis thaliana (AT3G45300)UniProtKB/Swiss-Prot;Acc:Q9SWG0]"
TRIAE_CS42_3DS_TGACv1_273087_AA0928200	0.0415185	up	19.75	-	-
TRIAE_CS42_1AL_TGACv1_000890_AA0021220	0.041514	up	8.96	GO:0005509;	-
TRIAE_CS42_2DS_TGACv1_178976_AA0603080	0.041226	up	6.44186	GO:0000166;GO:0004672;GO:0004674;GO:0005524;GO:0006468;GO:0004672;GO:0005524;GO:0006468;GO:0000166;GO:0004672;GO:0004674;GO:0005524;GO:0006468;GO:0000166;GO:0004672;GO:0004674;GO:0005524;GO:0006468;	-
TRIAE_CS42_3DS_TGACv1_272144_AA0915540	0.0412258	up	13	GO:0008152;GO:0016758;	-
TRIAE_CS42_4AS_TGACv1_307330_AA1019590	0.0408558	up	7.97619	-	-
TRIAE_CS42_1AL_TGACv1_004538_AA0053790	0.0408197	up	8.6	GO:0004672;GO:0005524;GO:0006468;	-
TRIAE_CS42_2AS_TGACv1_112142_AA0331320	0.040478	up	6.97297	GO:0016020;GO:0016021;GO:0016020;GO:0016021;	-
TRIAE_CS42_5AL_TGACv1_374190_AA1192940	0.0404256	up	6.54754	GO:0003824;GO:0004587;GO:0005739;GO:0006561;GO:0006593;GO:0006979;GO:0008270;GO:0008483;GO:0009408;GO:0009413;GO:0009414;GO:0009651;GO:0009733;GO:0009737;GO:0009741;GO:0009753;GO:0009816;GO:0019544;GO:0030170;GO:0042538;GO:0051646;	"Ornithine aminotransferase, mitochondrial[Source:Projected from Arabidopsis thaliana (AT5G46180)UniProtKB/Swiss-Prot;Acc:Q9FNK4]"
TRIAE_CS42_3DL_TGACv1_249266_AA0843670	0.0403706	up	7.67925	-	-
TRIAE_CS42_5AL_TGACv1_374167_AA1192220	0.0403251	up	13.1111	GO:0046983;	-
TRIAE_CS42_4AS_TGACv1_307767_AA1023400	0.0401666	up	20	-	-
TRIAE_CS42_4BL_TGACv1_321465_AA1060960	0.0400516	up	7.00909	GO:0016491;GO:0046872;GO:0055114;	-
TRIAE_CS42_2BS_TGACv1_147335_AA0481900	0.0400434	up	16	GO:0004672;GO:0005524;GO:0006468;GO:0016020;GO:0016021;	-
TRIAE_CS42_3AL_TGACv1_194505_AA0634480	0.0398998	up	6.55952	GO:0005509;	-
TRIAE_CS42_7AS_TGACv1_571203_AA1845830	0.0398617	up	10.0556	-	-
TRIAE_CS42_6AL_TGACv1_472434_AA1522140	0.0397575	up	7.59322	-	-
TRIAE_CS42_5DL_TGACv1_434558_AA1437950	0.0396712	up	6.66667	GO:0003677;GO:0003700;GO:0005634;GO:0006351;GO:0006355;GO:0043565;	WRKY transcription factor[Source:UniProtKB/TrEMBL;Acc:A0MAV0]
TRIAE_CS42_2DL_TGACv1_158647_AA0523940	0.039459	up	6.70721	GO:0003824;GO:0006520;GO:0016829;	-
TRIAE_CS42_3B_TGACv1_222971_AA0774430	0.0394424	up	24	GO:0016020;GO:0016021;	-
TRIAE_CS42_3B_TGACv1_222610_AA0767760	0.0394424	up	24	-	-
TRIAE_CS42_3B_TGACv1_227140_AA0821590	0.0394375	up	7.0354	GO:0016020;GO:0016021;	-
TRIAE_CS42_5DL_TGACv1_437547_AA1466640	0.0394131	up	9.61905	GO:0016020;GO:0016021;	-
TRIAE_CS42_3DS_TGACv1_274089_AA0934660	0.0393402	up	Inf	GO:0008270;	-
TRIAE_CS42_3B_TGACv1_230185_AA0829560	0.0393402	up	Inf	-	-
TRIAE_CS42_7BL_TGACv1_577697_AA1881400	0.0393402	up	Inf	GO:0016788;	-
TRIAE_CS42_2BL_TGACv1_130582_AA0414030	0.0391575	up	31.5	GO:0004842;GO:0016020;GO:0016021;GO:0016567;GO:0016740;GO:0046872;	-
TRIAE_CS42_1AL_TGACv1_002920_AA0046390	0.0391575	up	31.5	-	-
TRIAE_CS42_1AL_TGACv1_003485_AA0050010	0.0390738	up	6.81215	-	-
TRIAE_CS42_5DL_TGACv1_433002_AA1397630	0.0388341	up	6.64669	GO:0003676;GO:0003677;GO:0005634;GO:0006351;GO:0006355;GO:0046872;	-
TRIAE_CS42_4AL_TGACv1_288336_AA0945250	0.0388288	up	12.7	-	-
TRIAE_CS42_U_TGACv1_642842_AA2124010	0.0384377	up	6.71429	-	-
TRIAE_CS42_3B_TGACv1_221066_AA0729040	0.0378608	up	9.19231	GO:0006950;	-
TRIAE_CS42_1DS_TGACv1_081323_AA0259860	0.0378571	up	9.63636	GO:0004672;GO:0005524;GO:0006468;	-
TRIAE_CS42_6BL_TGACv1_501063_AA1613120	0.0377823	up	8.66667	-	-
TRIAE_CS42_U_TGACv1_641201_AA2088250	0.0377644	up	13.4444	GO:0000166;GO:0004672;GO:0004674;GO:0005524;GO:0006468;GO:0016020;GO:0016021;	-
TRIAE_CS42_1AS_TGACv1_019549_AA0068020	0.0377499	up	6.54845	GO:0004347;GO:0006094;GO:0006096;GO:0016853;GO:0004347;GO:0006094;GO:0006096;GO:0016853;	Glucose-6-phosphate isomerase[Source:UniProtKB/TrEMBL;Acc:A0A1D5S2P8]
TRIAE_CS42_6DL_TGACv1_527504_AA1705000	0.0377236	up	11.5385	GO:0005623;GO:0009055;GO:0015035;GO:0022900;GO:0045454;GO:0055114;	-
TRIAE_CS42_3B_TGACv1_221377_AA0738710	0.0372732	up	12.9	GO:0006950;GO:0009737;	-
TRIAE_CS42_6AL_TGACv1_474995_AA1536110	0.0372732	up	12.9	GO:0009733;	-
TRIAE_CS42_2AL_TGACv1_094077_AA0292220	0.0372187	up	8.78125	GO:0000166;GO:0004672;GO:0004674;GO:0005524;GO:0006468;GO:0016301;GO:0016310;GO:0016740;GO:0000166;GO:0004672;GO:0004674;GO:0005524;GO:0006468;	-
TRIAE_CS42_7BL_TGACv1_576793_AA1855160	0.0371403	up	8.55556	GO:0000166;GO:0005524;GO:0016020;GO:0016021;GO:0016887;GO:0042626;GO:0055085;GO:0000166;GO:0005524;GO:0016020;GO:0016021;GO:0016887;GO:0042626;GO:0055085;GO:0000166;GO:0005524;GO:0016020;GO:0016021;GO:0016887;GO:0042626;GO:0055085;	-
TRIAE_CS42_4BL_TGACv1_320279_AA1033690	0.0369571	up	12	-	-
TRIAE_CS42_4AL_TGACv1_290322_AA0984090	0.0369556	up	13.5556	GO:0003676;	-
TRIAE_CS42_U_TGACv1_641812_AA2104800	0.0367523	up	6.86992	GO:0003824;GO:0004721;GO:0004722;GO:0006470;GO:0016787;GO:0043169;GO:0046872;	-
TRIAE_CS42_5BL_TGACv1_406342_AA1344320	0.0366021	up	8.22222	GO:0016020;GO:0016021;	-
TRIAE_CS42_4DS_TGACv1_361391_AA1166800	0.0366006	up	10.05	-	-
TRIAE_CS42_1BL_TGACv1_031097_AA0107550	0.036544	up	11.3571	GO:0016020;GO:0016021;	-
TRIAE_CS42_5DL_TGACv1_434641_AA1439320	0.0364306	up	7.2	-	-
TRIAE_CS42_3B_TGACv1_228906_AA0827870	0.036168	up	13.6667	GO:0003677;GO:0005634;GO:0006351;GO:0006355;GO:0046983;	-
TRIAE_CS42_3AL_TGACv1_194146_AA0627440	0.0360489	up	6.84404	GO:0003677;GO:0003700;GO:0005634;GO:0006351;GO:0006355;GO:0009409;GO:0009414;GO:0009611;GO:0009625;GO:0009651;GO:0009723;GO:0009733;GO:0009735;GO:0009737;GO:0009751;GO:0009753;GO:0010311;GO:0010337;GO:0010364;GO:0010728;GO:0043565;GO:0044212;GO:0045892;GO:0080027;GO:0080113;GO:0080141;GO:2000068;	Ethylene-responsive factor-like transcriptionfactor ERFL1c [Source:UniProtKB/TrEMBL;Acc:A7XA11]
TRIAE_CS42_7AL_TGACv1_556151_AA1757080	0.0357876	up	18.4	GO:0005634;GO:0005634;GO:0005634;	-
TRIAE_CS42_4AL_TGACv1_288251_AA0942400	0.035745	up	6.87859	GO:0016874;GO:0016874;	-
TRIAE_CS42_3B_TGACv1_222178_AA0758970	0.035308	up	8.67568	GO:0004672;GO:0005524;GO:0006468;GO:0016020;GO:0016021;	-
TRIAE_CS42_6DL_TGACv1_526923_AA1695140	0.0349974	up	16.8333	GO:0004252;GO:0006508;	-
TRIAE_CS42_4BL_TGACv1_320580_AA1043690	0.0347934	up	7.06944	-	-
TRIAE_CS42_7AL_TGACv1_557324_AA1779770	0.0347529	up	8.72973	GO:0003677;GO:0003700;GO:0005634;GO:0006351;GO:0006355;GO:0043565;	-
TRIAE_CS42_1BS_TGACv1_050338_AA0170880	0.0345347	up	Inf	-	-
TRIAE_CS42_2DL_TGACv1_160390_AA0550030	0.0344735	up	6.98382	GO:0030001;GO:0046872;	-
TRIAE_CS42_4DL_TGACv1_344177_AA1144620	0.0341047	up	25.3333	GO:0003677;GO:0003700;GO:0005634;GO:0006351;GO:0006355;	-
TRIAE_CS42_5DL_TGACv1_433037_AA1399250	0.0338564	up	7.37313	-	-
TRIAE_CS42_2BS_TGACv1_147730_AA0487040	0.0338505	up	7.91304	GO:0043531;	-
TRIAE_CS42_U_TGACv1_642209_AA2113430	0.0336523	up	7.29193	GO:0016020;GO:0016021;	-
TRIAE_CS42_5AS_TGACv1_393698_AA1275340	0.0335072	up	7.37857	GO:0000166;GO:0003824;GO:0004075;GO:0005524;GO:0016874;GO:0046872;	"Methylcrotonoyl-CoA carboxylase subunit alpha,mitochondrial [Source:Projected from Arabidopsis thaliana(AT1G03090) UniProtKB/Swiss-Prot;Acc:Q42523]"
TRIAE_CS42_6BS_TGACv1_513790_AA1649740	0.0333711	up	7.07372	GO:0005576;GO:0030145;GO:0045735;GO:0046872;	-
TRIAE_CS42_U_TGACv1_643560_AA2132980	0.0331572	up	11.7857	GO:0005509;GO:0005509;	Probable calcium-binding protein CML48[Source:Projected from Arabidopsis thaliana (AT2G27480)UniProtKB/Swiss-Prot;Acc:Q9ZQH1]
TRIAE_CS42_2AL_TGACv1_093545_AA0282360	0.0330755	up	7.85897	GO:0009916;GO:0016020;GO:0016021;GO:0016491;GO:0046872;GO:0055114;GO:0070469;GO:0102721;GO:0009916;GO:0016020;GO:0016021;GO:0016491;GO:0046872;GO:0055114;GO:0070469;GO:0102721;	Ubiquinol oxidase[Source:UniProtKB/TrEMBL;Acc:A0A1D5T8G7]
TRIAE_CS42_1AL_TGACv1_000751_AA0018370	0.032993	up	7.12245	GO:0003824;GO:0004553;GO:0004557;GO:0005975;GO:0008152;GO:0016787;GO:0016798;GO:0052692;GO:0003824;GO:0004553;GO:0004557;GO:0005975;GO:0008152;GO:0016787;GO:0016798;GO:0052692;	Alpha-galactosidase[Source:UniProtKB/TrEMBL;Acc:A0A1D5RSC7]
TRIAE_CS42_5AL_TGACv1_377447_AA1246910	0.0329809	up	7.43796	-	-
TRIAE_CS42_4DL_TGACv1_342747_AA1120870	0.0328107	up	7.32386	GO:0016020;GO:0016021;GO:0055114;	-
TRIAE_CS42_1DS_TGACv1_080147_AA0241250	0.0325851	up	15	-	-
TRIAE_CS42_5DL_TGACv1_435277_AA1448280	0.0325594	up	7.09302	GO:0004553;GO:0005975;GO:0016787;GO:0004553;GO:0005975;GO:0016787;GO:0004553;GO:0005975;GO:0016787;GO:0004553;GO:0005975;GO:0016787;GO:0004553;GO:0005975;GO:0016020;GO:0016021;GO:0016787;GO:0004553;GO:0005975;GO:0016787;GO:0004553;GO:0005975;GO:0016020;GO:0016021;GO:0016787;	-
TRIAE_CS42_5AL_TGACv1_374418_AA1199770	0.0323935	up	Inf	-	-
TRIAE_CS42_5BL_TGACv1_406522_AA1346530	0.0323935	up	Inf	GO:0003676;	-
TRIAE_CS42_5BL_TGACv1_408036_AA1361280	0.0323935	up	Inf	GO:0003676;	-
TRIAE_CS42_2AS_TGACv1_113871_AA0361760	0.0317169	up	6.96587	GO:0000166;GO:0004672;GO:0004674;GO:0005524;GO:0006468;GO:0000166;GO:0004672;GO:0004674;GO:0005524;GO:0006468;GO:0000166;GO:0004672;GO:0004674;GO:0005524;GO:0006468;	-
TRIAE_CS42_7DS_TGACv1_621612_AA2020950	0.0316921	up	7.68142	GO:0000166;GO:0005524;GO:0016020;GO:0016021;GO:0016887;GO:0042626;GO:0055085;GO:0000166;GO:0005524;GO:0016020;GO:0016021;GO:0016887;GO:0042626;GO:0055085;	-
TRIAE_CS42_1DL_TGACv1_063704_AA0230100	0.0316914	up	57	-	-
TRIAE_CS42_3B_TGACv1_225689_AA0811070	0.0314349	up	7.13714	GO:0005509;	-
TRIAE_CS42_5BL_TGACv1_405742_AA1334290	0.0314321	up	7.16667	GO:0003677;GO:0003700;GO:0005634;GO:0006351;GO:0006355;GO:0043565;GO:0003677;GO:0003700;GO:0005634;GO:0006351;GO:0006355;GO:0043565;GO:0003677;GO:0003700;GO:0005634;GO:0006351;GO:0006355;GO:0043565;	-
TRIAE_CS42_6DL_TGACv1_526422_AA1683040	0.0311542	up	7.71552	GO:0000166;GO:0003924;GO:0005525;GO:0005783;GO:0005789;GO:0016020;GO:0016021;GO:0016787;GO:0000166;GO:0003924;GO:0005525;GO:0005783;GO:0005789;GO:0016020;GO:0016021;GO:0016787;	Protein ROOT HAIR DEFECTIVE 3 homolog[Source:UniProtKB/TrEMBL;Acc:A0A1D6B3E0]
TRIAE_CS42_6DL_TGACv1_526392_AA1681970	0.0310289	up	7.22388	-	-
TRIAE_CS42_1AS_TGACv1_019176_AA0062100	0.0307161	up	7.49462	-	-
TRIAE_CS42_5AL_TGACv1_373996_AA1187060	0.0306166	up	8.78261	GO:0000166;GO:0005524;GO:0005618;GO:0005739;GO:0005774;GO:0006457;GO:0008270;GO:0009651;GO:0009735;GO:0046686;GO:0051082;GO:0000166;GO:0005524;GO:0006457;GO:0051082;	-
TRIAE_CS42_7AS_TGACv1_570707_AA1839640	0.0305273	up	11.3529	GO:0016020;GO:0016021;	-
TRIAE_CS42_2DS_TGACv1_177710_AA0582860	0.0304075	up	Inf	GO:0008152;GO:0016740;GO:0016757;GO:0016758;	Glycosyltransferase[Source:UniProtKB/TrEMBL;Acc:A0A1D5UXW8]
TRIAE_CS42_4DS_TGACv1_361628_AA1170900	0.0304075	up	Inf	GO:0005576;GO:0016853;GO:0030246;GO:0048046;	Dirigent protein[Source:UniProtKB/TrEMBL;Acc:A0A1D6S059]
TRIAE_CS42_3DL_TGACv1_250578_AA0870530	0.0302007	up	7.22003	-	-
TRIAE_CS42_2DL_TGACv1_161210_AA0557440	0.0301428	up	19.6	GO:0004252;GO:0006508;GO:0008233;GO:0008236;GO:0016787;GO:0004252;GO:0006508;GO:0008233;GO:0008236;GO:0016787;	-
TRIAE_CS42_4DL_TGACv1_344552_AA1147870	0.0301428	up	19.6	-	-
TRIAE_CS42_7AS_TGACv1_570117_AA1830770	0.030091	up	10.3913	GO:0004553;GO:0005576;GO:0005618;GO:0005975;GO:0006073;GO:0008152;GO:0010411;GO:0016740;GO:0016762;GO:0016787;GO:0016798;GO:0042546;GO:0048046;GO:0071555;	Xyloglucan endotransglucosylase/hydrolase[Source:UniProtKB/TrEMBL;Acc:A0A1D6BWY5]
TRIAE_CS42_7BL_TGACv1_578278_AA1892250	0.0300524	up	7.82051	GO:0004553;GO:0004565;GO:0005975;GO:0008152;GO:0016787;GO:0016798;	Beta-galactosidase[Source:UniProtKB/TrEMBL;Acc:A0A1D6C8D7]
TRIAE_CS42_4DL_TGACv1_344776_AA1149750	0.029989	up	7.70423	-	-
TRIAE_CS42_3B_TGACv1_220989_AA0726075	0.0299594	up	10.85	GO:0016020;GO:0016021;	-
TRIAE_CS42_6AS_TGACv1_487095_AA1567990	0.0291707	up	18	-	-
TRIAE_CS42_1BS_TGACv1_052072_AA0181280	0.0290904	up	10.8095	GO:0016020;GO:0016021;GO:0016757;	-
TRIAE_CS42_2BL_TGACv1_131953_AA0433880	0.028987	up	9.04545	GO:0016020;GO:0016021;GO:0043531;GO:0016020;GO:0016021;GO:0043531;	-
TRIAE_CS42_6DL_TGACv1_527640_AA1706700	0.0286608	up	9.16667	-	-
TRIAE_CS42_4DL_TGACv1_343323_AA1133240	0.0283983	up	10.2692	-	-
TRIAE_CS42_5DL_TGACv1_438333_AA1468150	0.0281941	up	7.39136	GO:0000166;GO:0004066;GO:0005524;GO:0006529;GO:0006541;GO:0008652;GO:0000166;GO:0004066;GO:0005524;GO:0006529;GO:0006541;GO:0008652;	-
TRIAE_CS42_7AS_TGACv1_571302_AA1846660	0.0275722	up	10.3846	-	-
TRIAE_CS42_1BL_TGACv1_031247_AA0110330	0.0275722	up	10.3846	GO:0004867;GO:0005576;GO:0010951;	-
TRIAE_CS42_3B_TGACv1_221973_AA0754130	0.0275347	up	11.2	GO:0016020;GO:0016021;	-
TRIAE_CS42_3B_TGACv1_234297_AA0831910	0.0274876	up	10.625	GO:0003677;GO:0005634;GO:0006351;GO:0006355;GO:0046983;	-
TRIAE_CS42_7BL_TGACv1_577185_AA1868200	0.0273661	up	13.9091	GO:0003677;GO:0003700;GO:0005634;GO:0006351;GO:0006355;GO:0043565;GO:0003677;GO:0003700;GO:0005634;GO:0006351;GO:0006355;GO:0043565;	-
TRIAE_CS42_3B_TGACv1_223009_AA0775160	0.0271867	up	7.45929	GO:0046872;	"ZnFP [Source:UniProtKB/TrEMBL;Acc:J9Z3M3]"""
TRIAE_CS42_7DS_TGACv1_626041_AA2066250	0.0270451	up	7.7897	GO:0016787;	-
TRIAE_CS42_6AS_TGACv1_485938_AA1554390	0.0269818	up	13.5	-	-
TRIAE_CS42_4DL_TGACv1_343079_AA1129080	0.0268417	up	8.77778	GO:0016020;GO:0016021;	-
TRIAE_CS42_7BL_TGACv1_579081_AA1903820	0.0267999	up	10.2069	GO:0000166;GO:0004812;GO:0004825;GO:0005524;GO:0005737;GO:0006412;GO:0006418;GO:0006431;GO:0016874;GO:0000166;GO:0004812;GO:0004825;GO:0005524;GO:0005737;GO:0006412;GO:0006418;GO:0006431;GO:0016874;GO:0000166;GO:0004812;GO:0004825;GO:0005524;GO:0005737;GO:0006412;GO:0006418;GO:0006431;GO:0016874;	-
TRIAE_CS42_6AL_TGACv1_472174_AA1518550	0.0267056	up	27.6667	-	-
TRIAE_CS42_3DS_TGACv1_272233_AA0917430	0.0266816	up	12.1875	GO:0016020;GO:0016021;	-
TRIAE_CS42_4AS_TGACv1_308019_AA1025300	0.0262033	up	7.93689	GO:0003824;GO:0004721;GO:0004722;GO:0006470;GO:0016787;GO:0043169;GO:0046872;GO:0003824;GO:0004721;GO:0004722;GO:0006470;GO:0016787;GO:0043169;GO:0046872;	-
TRIAE_CS42_2AS_TGACv1_114173_AA0364590	0.0261992	up	8.31481	GO:0003677;GO:0003700;GO:0005634;GO:0006351;GO:0006355;GO:0043565;	-
TRIAE_CS42_2BS_TGACv1_146052_AA0454150	0.0261422	up	10.0625	GO:0008152;GO:0016616;GO:0016758;GO:0051287;GO:0055114;	-
TRIAE_CS42_3B_TGACv1_224343_AA0795530	0.0261312	up	8.93333	-	-
TRIAE_CS42_5AS_TGACv1_392752_AA1264060	0.0260531	up	9.46512	-	-
TRIAE_CS42_2AL_TGACv1_093773_AA0286430	0.0260275	up	8.80597	GO:0016020;GO:0016021;GO:0016020;GO:0016021;	-
TRIAE_CS42_2AS_TGACv1_113444_AA0356080	0.0260216	up	7.98958	GO:0005516;GO:0006952;GO:0009607;GO:0016020;GO:0016021;GO:0005516;GO:0006952;GO:0009607;GO:0016020;GO:0016021;GO:0005516;GO:0006952;GO:0009607;GO:0016020;GO:0016021;	MLO-like protein[Source:UniProtKB/TrEMBL;Acc:W5B000]
TRIAE_CS42_7BS_TGACv1_591794_AA1921410	0.0259759	up	11.8333	-	-
TRIAE_CS42_3DL_TGACv1_250804_AA0873420	0.0255565	up	9.53488	-	-
TRIAE_CS42_5DL_TGACv1_434677_AA1439880	0.0252705	up	10.7308	GO:0016020;GO:0016021;	-
TRIAE_CS42_1DL_TGACv1_061905_AA0205440	0.0252586	up	Inf	GO:0005886;GO:0016020;GO:0016021;	CASP-like protein[Source:UniProtKB/TrEMBL;Acc:A0A1D5SU15]
TRIAE_CS42_7AS_TGACv1_570057_AA1829510	0.0251438	up	8.87143	GO:0004553;GO:0005975;GO:0051060;GO:0004553;GO:0005975;GO:0008152;GO:0016787;GO:0016798;GO:0051060;	"Pullulanase 1, chloroplastic [Source:Projected fromArabidopsis thaliana (AT5G04360) UniProtKB/Swiss-Prot;Acc:Q8GTR4]"
TRIAE_CS42_3AL_TGACv1_194838_AA0640460	0.0249992	up	8.24832	GO:0004806;GO:0006629;GO:0008152;GO:0016042;GO:0016787;	-
TRIAE_CS42_2AL_TGACv1_098554_AA0326400	0.0249887	up	62	GO:0000145;GO:0006887;	-
TRIAE_CS42_2AS_TGACv1_112330_AA0335600	0.0245972	up	8.56863	GO:0000166;GO:0005524;GO:0016020;GO:0016021;GO:0016887;GO:0000166;GO:0005524;GO:0016020;GO:0016021;GO:0016887;GO:0000166;GO:0005524;GO:0016020;GO:0016021;GO:0016887;GO:0000166;GO:0005524;GO:0016020;GO:0016021;GO:0016887;GO:0000166;GO:0005524;GO:0016020;GO:0016021;GO:0016887;	-
TRIAE_CS42_7BS_TGACv1_593406_AA1951080	0.0242489	up	10.0833	GO:0005576;GO:0005576;	-
TRIAE_CS42_1AS_TGACv1_019861_AA0072290	0.0240155	up	12.4118	-	-
TRIAE_CS42_1BL_TGACv1_031541_AA0115840	0.0233169	up	8.91765	-	-
TRIAE_CS42_2BS_TGACv1_146201_AA0458680	0.0231561	up	8.01876	GO:0004568;GO:0005975;GO:0006032;GO:0008061;GO:0016998;GO:0004568;GO:0005975;GO:0006032;GO:0008061;GO:0016998;GO:0004568;GO:0005975;GO:0006032;GO:0008061;GO:0016998;GO:0004568;GO:0005975;GO:0006032;GO:0008061;GO:0016998;	-
TRIAE_CS42_5AL_TGACv1_375132_AA1216540	0.0231435	up	10.6129	GO:0003677;GO:0003700;GO:0005634;GO:0006351;GO:0006355;	-
TRIAE_CS42_3DS_TGACv1_272760_AA0924900	0.0227658	up	13.9231	GO:0016020;GO:0016021;GO:0016020;GO:0016021;	-
TRIAE_CS42_3B_TGACv1_224357_AA0795640	0.0226012	up	10.2368	GO:0046983;	-
TRIAE_CS42_1DS_TGACv1_081061_AA0257260	0.0225949	up	8.27986	GO:0016020;GO:0016021;GO:0016757;	-
TRIAE_CS42_3AL_TGACv1_200876_AA0670290	0.0224426	up	10.6562	-	-
TRIAE_CS42_4AL_TGACv1_291055_AA0991870	0.0223541	up	21.8	GO:0005975;GO:0008152;GO:0016787;GO:0016798;GO:0045493;GO:0005975;GO:0005975;	-
TRIAE_CS42_1DS_TGACv1_080595_AA0250710	0.0222893	up	24.75	GO:0000166;GO:0004672;GO:0004674;GO:0005524;GO:0006468;	-
TRIAE_CS42_5AL_TGACv1_374107_AA1190510	0.0222893	up	24.75	GO:0008152;GO:0016740;GO:0016757;GO:0016758;	Glycosyltransferase[Source:UniProtKB/TrEMBL;Acc:A0A1D5YBU7]
TRIAE_CS42_U_TGACv1_659557_AA2152100	0.0222043	up	8.96875	-	-
TRIAE_CS42_3AS_TGACv1_211346_AA0688890	0.0221131	up	10.3784	GO:0008270;	-
TRIAE_CS42_2AS_TGACv1_114963_AA0370220	0.0219324	up	9.02105	GO:0004672;GO:0005524;GO:0006468;GO:0000166;GO:0004672;GO:0004674;GO:0005524;GO:0006468;GO:0004672;GO:0005524;GO:0006468;GO:0000166;GO:0004672;GO:0004674;GO:0005524;GO:0006468;GO:0000166;GO:0004672;GO:0004674;GO:0005524;GO:0006468;	-
TRIAE_CS42_U_TGACv1_643560_AA2133000	0.0216868	up	8.27921	GO:0003729;GO:0003824;GO:0006979;GO:0009409;GO:0009506;GO:0009507;GO:0080167;	Probable galactinol--sucrose galactosyltransferase6 [Source:Projected from Arabidopsis thaliana (AT5G20250)UniProtKB/Swiss-Prot;Acc:Q8RX87]
TRIAE_CS42_3DL_TGACv1_254173_AA0896070	0.0215787	up	8.27465	-	-
TRIAE_CS42_1AL_TGACv1_000256_AA0007420	0.0214773	up	15.1818	-	-
TRIAE_CS42_6DL_TGACv1_527861_AA1709330	0.0213627	up	9.53846	-	-
TRIAE_CS42_7DS_TGACv1_622253_AA2036430	0.0212675	up	17.5	-	-
TRIAE_CS42_6AS_TGACv1_487945_AA1573750	0.021226	up	12.5263	GO:0046983;	-
TRIAE_CS42_2DL_TGACv1_159307_AA0536210	0.0211769	up	8.54582	GO:0006520;GO:0016491;GO:0016639;GO:0055114;GO:0004352;GO:0004353;GO:0005507;GO:0005524;GO:0005739;GO:0005774;GO:0006520;GO:0006995;GO:0008270;GO:0009409;GO:0009651;GO:0010446;GO:0016491;GO:0016639;GO:0046686;GO:0050897;GO:0055114;GO:1901698;GO:0006520;GO:0016491;GO:0055114;GO:0006520;GO:0016491;GO:0016639;GO:0055114;	Glutamate dehydrogenase[Source:UniProtKB/TrEMBL;Acc:W5BS00]
TRIAE_CS42_6AS_TGACv1_487608_AA1571830	0.0210813	up	15.9	-	-
TRIAE_CS42_3DL_TGACv1_249618_AA0852770	0.0209051	up	8.53401	-	-
TRIAE_CS42_2AS_TGACv1_113871_AA0361750	0.0208187	up	66	GO:0000166;GO:0004672;GO:0004674;GO:0005524;GO:0006468;GO:0000166;GO:0004672;GO:0004674;GO:0005524;GO:0006468;GO:0000166;GO:0004672;GO:0004674;GO:0005524;GO:0006468;	-
TRIAE_CS42_1BL_TGACv1_031230_AA0109990	0.0206035	up	9.43038	GO:0005509;	-
TRIAE_CS42_4DL_TGACv1_342540_AA1116100	0.0204563	up	9.37647	GO:0003824;GO:0008152;	-
TRIAE_CS42_5DL_TGACv1_433031_AA1398910	0.020433	up	9.35632	GO:0004672;GO:0005524;GO:0006468;GO:0016020;GO:0016021;	-
TRIAE_CS42_7DL_TGACv1_605019_AA2003860	0.0202323	up	10.2083	-	-
TRIAE_CS42_2DS_TGACv1_177535_AA0579560	0.0198912	up	10.0741	GO:0008152;GO:0016740;GO:0016757;GO:0016758;GO:0008152;GO:0016740;GO:0016757;GO:0016758;GO:0008152;GO:0016740;GO:0016757;GO:0016758;	Glycosyltransferase[Source:UniProtKB/TrEMBL;Acc:A0A1D5UX72]
TRIAE_CS42_4BL_TGACv1_323009_AA1073620	0.0197052	up	10.7179	GO:0005524;GO:0005737;GO:0006457;GO:0042026;GO:0005524;GO:0005737;GO:0006457;GO:0042026;	-
TRIAE_CS42_7AL_TGACv1_557348_AA1780090	0.0194418	up	15.7273	-	-
TRIAE_CS42_4BL_TGACv1_320543_AA1042700	0.019389	up	13.1667	GO:0016020;GO:0016021;	-
TRIAE_CS42_U_TGACv1_642056_AA2110310	0.0193054	up	14.7692	GO:0004672;GO:0005524;GO:0006468;	-
TRIAE_CS42_7AS_TGACv1_569538_AA1818510	0.018941	up	13.2778	GO:0003997;GO:0005777;GO:0006631;GO:0006635;GO:0008152;GO:0016627;GO:0050660;GO:0055114;GO:0071949;GO:0003997;GO:0005777;GO:0006635;GO:0008152;GO:0016491;GO:0016627;GO:0050660;GO:0055114;GO:0003997;GO:0005777;GO:0006631;GO:0006635;GO:0008152;GO:0016491;GO:0016627;GO:0050660;GO:0055114;GO:0071949;	Acyl-coenzyme A oxidase[Source:UniProtKB/TrEMBL;Acc:A0A1D6BUB9]
TRIAE_CS42_1DL_TGACv1_061054_AA0183260	0.0189242	up	8.64588	GO:0016020;GO:0016021;GO:0016020;GO:0016021;	-
TRIAE_CS42_1DL_TGACv1_061871_AA0205010	0.0188576	up	9.61111	GO:0003677;GO:0003700;GO:0005634;GO:0006351;GO:0006355;	-
TRIAE_CS42_5AL_TGACv1_374918_AA1212040	0.0187434	up	10.7619	GO:0005509;	-
TRIAE_CS42_4BL_TGACv1_320356_AA1036510	0.0186641	up	23.2	GO:0000145;GO:0006887;	-
TRIAE_CS42_5BL_TGACv1_404184_AA1288900	0.0185928	up	11.2	GO:0008152;GO:0016740;GO:0016757;GO:0016758;	Glycosyltransferase[Source:UniProtKB/TrEMBL;Acc:A0A1D5YXD9]
TRIAE_CS42_5AL_TGACv1_374715_AA1207270	0.0184019	up	9.5045	GO:0003677;GO:0003700;GO:0005634;GO:0006351;GO:0006355;	"CBFIIIa-6.2 [Source:UniProtKB/TrEMBL;Acc:Q3T5M6]"""
TRIAE_CS42_U_TGACv1_641450_AA2095400	0.0182932	up	13.4444	GO:0008270;GO:0009737;GO:0010200;GO:0046872;	Zinc finger AN1 domain-containing stress-associatedprotein 12 [Source:Projected from Arabidopsis thaliana(AT3G28210) UniProtKB/Swiss-Prot;Acc:Q67YE6]
TRIAE_CS42_5AL_TGACv1_375937_AA1229100	0.0178731	up	9.10075	GO:0003677;GO:0003700;GO:0005634;GO:0006351;GO:0006355;GO:0043565;GO:0003677;GO:0003700;GO:0005634;GO:0006351;GO:0006355;GO:0043565;	-
TRIAE_CS42_1AL_TGACv1_000905_AA0021520	0.0177812	up	10.4464	GO:0003677;GO:0003700;GO:0005634;GO:0006351;GO:0006355;	Ethylene-responsive factor-like transcriptionfactor ERFL2c [Source:UniProtKB/TrEMBL;Acc:A7XA05]
TRIAE_CS42_1AS_TGACv1_019182_AA0062450	0.0177472	up	Inf	GO:0043531;GO:0043531;	-
TRIAE_CS42_1BL_TGACv1_031993_AA0123970	0.0176883	up	10.4386	GO:0004672;GO:0005524;GO:0006468;GO:0016020;GO:0016021;	-
TRIAE_CS42_6AL_TGACv1_472077_AA1517500	0.0176434	up	12.8182	-	-
TRIAE_CS42_7AS_TGACv1_571267_AA1846430	0.0175963	up	11.8333	-	-
TRIAE_CS42_7AS_TGACv1_571396_AA1847310	0.0174706	up	12.8636	GO:0004222;GO:0006508;GO:0008233;GO:0008237;GO:0008270;GO:0016787;GO:0031012;GO:0046872;	-
TRIAE_CS42_5AL_TGACv1_374663_AA1206030	0.0173626	up	9.01894	GO:0008152;GO:0016491;GO:0055114;GO:0008152;GO:0016020;GO:0016021;GO:0016491;GO:0055114;	-
TRIAE_CS42_7BL_TGACv1_580034_AA1911610	0.0170105	up	12.8261	GO:0000166;GO:0004672;GO:0004674;GO:0005524;GO:0006468;GO:0016301;GO:0016310;GO:0016740;	Serine/threonine-protein kinase[Source:UniProtKB/TrEMBL;Acc:A0A1D6CC11]
TRIAE_CS42_1BL_TGACv1_030734_AA0099440	0.0169483	up	11.275	GO:0003824;GO:0008483;GO:0030170;	-
TRIAE_CS42_5AL_TGACv1_376006_AA1230610	0.016866	up	11.7576	GO:0008152;GO:0016740;GO:0016757;GO:0016758;	Glycosyltransferase[Source:UniProtKB/TrEMBL;Acc:A0A1D5YL14]
TRIAE_CS42_4DS_TGACv1_361473_AA1168630	0.0167459	up	10.8077	GO:0015031;	DUF292 domain-containing protein[Source:UniProtKB/TrEMBL;Acc:I3NM34]
TRIAE_CS42_6DL_TGACv1_528209_AA1712530	0.0167325	up	10.092	GO:0016020;GO:0016021;GO:0016020;GO:0016021;	-
TRIAE_CS42_2BL_TGACv1_129365_AA0380510	0.0161666	up	9.91667	-	-
TRIAE_CS42_1DS_TGACv1_080383_AA0247160	0.0160171	up	72	GO:0000166;GO:0004672;GO:0004674;GO:0005524;GO:0006468;	-
TRIAE_CS42_4AS_TGACv1_307370_AA1019910	0.0159151	up	27.75	-	-
TRIAE_CS42_6DL_TGACv1_526736_AA1690940	0.0159063	up	12.0938	GO:0004222;GO:0006508;GO:0008233;GO:0008237;GO:0008270;GO:0016787;GO:0031012;GO:0046872;	-
TRIAE_CS42_3AL_TGACv1_196207_AA0658230	0.0158567	up	Inf	GO:0016020;GO:0016021;	-
TRIAE_CS42_2DL_TGACv1_163197_AA0564210	0.0158567	up	Inf	GO:0003824;GO:0010181;GO:0016491;GO:0055114;	-
TRIAE_CS42_7BS_TGACv1_593612_AA1953060	0.0156826	up	18.4444	GO:0006351;GO:0006355;	-
TRIAE_CS42_7DS_TGACv1_625521_AA2065400	0.0151541	up	11.4043	-	-
TRIAE_CS42_4DS_TGACv1_363372_AA1183740	0.0150016	up	Inf	GO:0016747;	-
TRIAE_CS42_2BS_TGACv1_148073_AA0490380	0.014981	up	10.1473	GO:0000123;GO:0005634;GO:0016573;	-
TRIAE_CS42_7DS_TGACv1_624053_AA2058590	0.0147706	up	9.82787	-	-
TRIAE_CS42_4BS_TGACv1_328114_AA1083070	0.0147355	up	10	GO:0008152;GO:0016624;GO:0055114;GO:0008152;GO:0016624;GO:0055114;GO:0008152;GO:0016624;GO:0055114;	-
TRIAE_CS42_2DL_TGACv1_158597_AA0522850	0.0145996	up	25.2	-	-
TRIAE_CS42_7DL_TGACv1_602611_AA1962600	0.0144558	up	21.2857	GO:0004672;GO:0005524;GO:0006468;GO:0004672;GO:0005524;GO:0006468;	-
TRIAE_CS42_1AL_TGACv1_004995_AA0054460	0.0143076	up	12.9643	GO:0005524;GO:0016887;GO:0005524;GO:0016887;	-
TRIAE_CS42_6BS_TGACv1_514206_AA1656930	0.0141606	up	11.9286	GO:0005509;GO:0010091;	Calcium-binding protein KIC [Source:Projected fromArabidopsis thaliana (AT2G46600) UniProtKB/Swiss-Prot;Acc:Q9ZPX9]
TRIAE_CS42_2DL_TGACv1_158383_AA0517040	0.0141479	up	11.6122	GO:0016020;GO:0016021;GO:0055085;	-
TRIAE_CS42_2BS_TGACv1_145994_AA0452210	0.0139294	up	29	GO:0003824;GO:0004451;GO:0008152;GO:0009514;GO:0016829;GO:0019752;	Isocitrate lyase[Source:UniProtKB/TrEMBL;Acc:W5BKI6]
TRIAE_CS42_1DL_TGACv1_061340_AA0192670	0.0137856	up	10.6415	GO:0000145;GO:0006887;	-
TRIAE_CS42_5BL_TGACv1_405497_AA1328710	0.0134781	up	10.75	GO:0005484;GO:0005622;GO:0006886;GO:0016020;GO:0016021;GO:0016192;GO:0061025;GO:0005484;GO:0005622;GO:0006886;GO:0016020;GO:0016021;GO:0016192;GO:0061025;	-
TRIAE_CS42_1AL_TGACv1_000597_AA0015440	0.0130617	up	46	-	-
TRIAE_CS42_6BL_TGACv1_499697_AA1589430	0.0130024	up	77	GO:0008152;GO:0016491;GO:0055114;	-
TRIAE_CS42_4AL_TGACv1_289769_AA0976620	0.0128616	up	15.2222	-	-
TRIAE_CS42_4BS_TGACv1_328197_AA1084540	0.012747	up	Inf	-	-
TRIAE_CS42_1AL_TGACv1_001291_AA0028350	0.0125558	up	30	GO:0004672;GO:0005524;GO:0006468;	-
TRIAE_CS42_1AS_TGACv1_019081_AA0060150	0.0124841	up	78	-	-
TRIAE_CS42_1DS_TGACv1_080324_AA0245930	0.012404	up	10.4072	GO:0003995;GO:0005524;GO:0005739;GO:0005759;GO:0006552;GO:0008152;GO:0008470;GO:0009083;GO:0016491;GO:0016627;GO:0050660;GO:0055114;GO:0003995;GO:0008152;GO:0016491;GO:0016627;GO:0050660;GO:0055114;GO:0003995;GO:0008152;GO:0016491;GO:0016627;GO:0050660;GO:0055114;	"Isovaleryl-CoA dehydrogenase, mitochondrial[Source:Projected from Arabidopsis thaliana (AT3G45300)UniProtKB/Swiss-Prot;Acc:Q9SWG0]"
TRIAE_CS42_3DS_TGACv1_272149_AA0915720	0.0123918	up	19.1	GO:0016788;	-
TRIAE_CS42_2AS_TGACv1_114437_AA0367250	0.0122804	up	13.4667	-	-
TRIAE_CS42_6AS_TGACv1_487226_AA1569160	0.012263	up	21.125	-	-
TRIAE_CS42_U_TGACv1_641022_AA2082470	0.012237	up	17.8333	GO:0005576;GO:0005618;GO:0016787;GO:0071555;	Pectin acetylesterase[Source:UniProtKB/TrEMBL;Acc:A0A1D6D8X3]
TRIAE_CS42_3B_TGACv1_221169_AA0732720	0.0122123	up	11.1321	GO:0005509;	-
TRIAE_CS42_2AL_TGACv1_096694_AA0320690	0.0120868	up	Inf	GO:0004601;GO:0005576;GO:0006979;GO:0016491;GO:0020037;GO:0042744;GO:0046872;GO:0055114;GO:0098869;	"Peroxidase [Source:UniProtKB/TrEMBL;Acc:W5AVW1]"""
TRIAE_CS42_6DS_TGACv1_542487_AA1722080	0.0119052	up	24.5	-	-
TRIAE_CS42_4DL_TGACv1_343905_AA1141300	0.0118652	up	11.0294	GO:0010215;GO:0016020;GO:0016021;GO:0016049;GO:0031225;	-
TRIAE_CS42_1AL_TGACv1_002798_AA0045230	0.0117946	up	11.9219	-	-
TRIAE_CS42_5BL_TGACv1_405066_AA1319160	0.0117411	up	13.5806	-	-
TRIAE_CS42_4AS_TGACv1_308488_AA1028260	0.0116554	up	11.2083	GO:0010215;GO:0016049;GO:0031225;	-
TRIAE_CS42_7AS_TGACv1_570666_AA1839200	0.0115046	up	12.8571	-	-
TRIAE_CS42_6AS_TGACv1_485938_AA1554400	0.0114713	up	13.0513	GO:0006355;	-
TRIAE_CS42_3B_TGACv1_226686_AA0818750	0.0112382	up	23.1429	GO:0004190;GO:0006508;	-
TRIAE_CS42_4DL_TGACv1_343079_AA1129100	0.0112004	up	37	GO:0016020;GO:0016021;	-
TRIAE_CS42_2DS_TGACv1_177289_AA0572410	0.0108847	up	Inf	GO:0005509;GO:0016020;GO:0016021;	-
TRIAE_CS42_3AL_TGACv1_194068_AA0625820	0.0108728	up	13.6765	-	-
TRIAE_CS42_6DL_TGACv1_527232_AA1700890	0.0108251	up	15.65	-	-
TRIAE_CS42_6DL_TGACv1_526775_AA1691850	0.0105313	up	25.5	-	-
TRIAE_CS42_2BS_TGACv1_146787_AA0472750	0.0103614	up	13.0417	GO:0003824;GO:0005737;GO:0006559;GO:0009698;GO:0009800;GO:0016829;GO:0016841;GO:0045548;	Phenylalanine ammonia-lyase[Source:UniProtKB/TrEMBL;Acc:A0A1D5UB55]
TRIAE_CS42_6AL_TGACv1_471473_AA1509410	0.0103373	up	Inf	-	-
TRIAE_CS42_5AL_TGACv1_374437_AA1200140	0.0103268	up	20.3	GO:0016747;	-
TRIAE_CS42_6AS_TGACv1_485938_AA1554410	0.0102365	up	83	GO:0003676;GO:0006139;GO:0008408;GO:0090305;	-
TRIAE_CS42_2DL_TGACv1_161283_AA0557700	0.0101933	up	17.125	GO:0004185;GO:0006508;GO:0004185;GO:0006508;	-
TRIAE_CS42_1AL_TGACv1_003588_AA0050550	0.0100426	up	12.0729	-	-
TRIAE_CS42_4DS_TGACv1_362249_AA1178220	0.010016	up	38.3333	GO:0005509;	-
TRIAE_CS42_1BL_TGACv1_033383_AA0139070	0.00998855	up	14.1818	GO:0005524;GO:0016887;	-
TRIAE_CS42_2DS_TGACv1_177502_AA0578910	0.00990357	up	28.6	GO:0005739;GO:0008152;GO:0008168;GO:0032259;GO:0046686;GO:0008152;GO:0008168;GO:0032259;	-
TRIAE_CS42_3B_TGACv1_237526_AA0832830	0.00990357	up	28.6	GO:0003677;GO:0005634;GO:0006351;GO:0006355;GO:0046983;	-
TRIAE_CS42_7AL_TGACv1_558997_AA1797430	0.00982255	up	Inf	GO:0004601;GO:0005576;GO:0006979;GO:0016491;GO:0020037;GO:0042744;GO:0046872;GO:0055114;GO:0098869;	Peroxidase[Source:UniProtKB/TrEMBL;Acc:A0A1D6BR25]
TRIAE_CS42_1DS_TGACv1_081914_AA0263320	0.00979757	up	11.9344	GO:0004553;GO:0005975;GO:0007015;GO:0051015;	-
TRIAE_CS42_3DL_TGACv1_249357_AA0846460	0.00979554	up	12.4304	-	-
TRIAE_CS42_3B_TGACv1_224557_AA0797890	0.00979066	up	16.2	-	-
TRIAE_CS42_3B_TGACv1_221272_AA0735860	0.00932319	up	13.8571	-	-
TRIAE_CS42_6BS_TGACv1_513906_AA1651870	0.00888187	up	Inf	GO:0043531;GO:0043531;GO:0043531;GO:0043531;	-
TRIAE_CS42_7BL_TGACv1_578757_AA1899630	0.00857689	up	12.6636	GO:0004190;GO:0006508;GO:0008233;GO:0016787;	-
TRIAE_CS42_7DS_TGACv1_622767_AA2045020	0.00857166	up	52.5	GO:0016020;GO:0016021;	-
TRIAE_CS42_1BL_TGACv1_030749_AA0099780	0.00851284	up	40.3333	GO:0000166;GO:0005388;GO:0005516;GO:0005524;GO:0006811;GO:0006816;GO:0016020;GO:0016021;GO:0016787;GO:0070588;GO:0099132;GO:0000166;GO:0005388;GO:0005516;GO:0005524;GO:0006811;GO:0006816;GO:0016020;GO:0016021;GO:0016787;GO:0070588;GO:0099132;GO:0000166;GO:0005388;GO:0005516;GO:0005524;GO:0006811;GO:0006816;GO:0016020;GO:0016021;GO:0016787;GO:0070588;GO:0099132;	Calcium-transporting ATPase[Source:UniProtKB/TrEMBL;Acc:A0A1D5S8Q5]
TRIAE_CS42_5AL_TGACv1_375074_AA1215470	0.00845206	up	Inf	GO:0003676;	-
TRIAE_CS42_7DS_TGACv1_622921_AA2047310	0.00841139	up	12.3593	-	-
TRIAE_CS42_4BS_TGACv1_327858_AA1076600	0.00829578	up	21	-	-
TRIAE_CS42_3B_TGACv1_221225_AA0734360	0.00825606	up	12.0727	-	-
TRIAE_CS42_1DL_TGACv1_063778_AA0230750	0.00820058	up	21.9	GO:0005509;	-
TRIAE_CS42_3DL_TGACv1_249572_AA0851700	0.00805999	up	53.5	GO:0010997;GO:0097027;GO:1904668;GO:0010997;GO:0097027;GO:1904668;	-
TRIAE_CS42_U_TGACv1_641247_AA2089700	0.0078402	up	13.8413	GO:0046983;GO:0046983;	-
TRIAE_CS42_5BL_TGACv1_405380_AA1326080	0.00769447	up	13.4419	GO:0003677;GO:0003700;GO:0005634;GO:0006351;GO:0006355;GO:0043565;	-
TRIAE_CS42_5AL_TGACv1_375466_AA1222220	0.00768295	up	14.5532	-	-
TRIAE_CS42_7BL_TGACv1_577235_AA1869660	0.00757137	up	13.72	GO:0005509;	-
TRIAE_CS42_2BL_TGACv1_130094_AA0403640	0.00740659	up	15.8438	GO:0000148;GO:0003843;GO:0006075;GO:0016020;GO:0016021;GO:0000148;GO:0003843;GO:0006075;GO:0016020;GO:0016021;GO:0000148;GO:0003843;GO:0006075;GO:0016020;GO:0016021;GO:0000148;GO:0003843;GO:0006075;GO:0016020;GO:0016021;	-
TRIAE_CS42_7AS_TGACv1_569249_AA1811310	0.00706137	up	18.1	GO:0004842;GO:0016567;GO:0016740;	RING-type E3 ubiquitin transferase[Source:UniProtKB/TrEMBL;Acc:A0A1D6BSU6]
TRIAE_CS42_7AS_TGACv1_569531_AA1818340	0.00695085	up	13.1307	GO:0016787;	-
TRIAE_CS42_4BL_TGACv1_320748_AA1047760	0.00693848	up	13.6952	GO:0016020;GO:0016021;GO:0055114;	-
TRIAE_CS42_6AL_TGACv1_471773_AA1514090	0.0065389	up	57	GO:0009733;	-
TRIAE_CS42_3DL_TGACv1_251017_AA0876190	0.00650119	up	13.2212	GO:0003824;GO:0004588;GO:0004590;GO:0004672;GO:0005524;GO:0006207;GO:0006221;GO:0006468;GO:0006508;GO:0008152;GO:0008234;GO:0009116;GO:0044205;	-
TRIAE_CS42_4AS_TGACv1_306982_AA1015750	0.00649571	up	14.7385	GO:0004867;GO:0005576;GO:0010951;	-
TRIAE_CS42_3AL_TGACv1_196305_AA0659290	0.00636026	up	13.1262	GO:0003677;GO:0006355;GO:0046872;	-
TRIAE_CS42_3AS_TGACv1_212959_AA0704380	0.00632385	up	15.0333	-	-
TRIAE_CS42_5BL_TGACv1_404183_AA1288740	0.00631462	up	13.9839	GO:0003677;GO:0003700;GO:0005634;GO:0006351;GO:0006355;	-
TRIAE_CS42_U_TGACv1_641571_AA2098410	0.00624863	up	20.6	GO:0004190;GO:0006508;GO:0008233;GO:0016787;	-
TRIAE_CS42_5DL_TGACv1_434571_AA1438180	0.006226	up	13.8148	GO:0008152;GO:0016491;GO:0055114;	Aldehyde dehydrogenase 7B1[Source:UniProtKB/TrEMBL;Acc:W5FWT6]
TRIAE_CS42_4DL_TGACv1_344839_AA1150090	0.00605314	up	15.2667	GO:0003824;GO:0004721;GO:0004722;GO:0006470;GO:0016787;GO:0043169;GO:0046872;	-
TRIAE_CS42_6BL_TGACv1_501430_AA1617460	0.00601926	up	18	GO:0009055;GO:0022900;GO:0009055;GO:0022900;	"Electron transfer flavoprotein subunit beta,mitochondrial [Source:Projected from Arabidopsis thaliana(AT5G43430) UniProtKB/Swiss-Prot;Acc:Q9LSW8]"
TRIAE_CS42_6DL_TGACv1_527070_AA1698080	0.00598862	up	15.6346	-	-
TRIAE_CS42_5BL_TGACv1_410203_AA1366900	0.00590022	up	98	GO:0016773;	-
TRIAE_CS42_1AL_TGACv1_001050_AA0024030	0.00590022	up	98	-	-
TRIAE_CS42_2DL_TGACv1_160613_AA0552330	0.00574057	up	20	GO:0043531;GO:0043531;	-
TRIAE_CS42_7DS_TGACv1_623960_AA2057810	0.0056504	up	19.2381	-	-
TRIAE_CS42_1DL_TGACv1_061085_AA0184600	0.00547115	up	20	GO:0003824;GO:0008483;GO:0030170;	-
TRIAE_CS42_3AS_TGACv1_211110_AA0685170	0.00544108	up	13.9694	GO:0004867;GO:0005576;GO:0010466;GO:0010951;GO:0030414;GO:0004867;GO:0005576;GO:0010466;GO:0010951;GO:0030414;	-
TRIAE_CS42_3B_TGACv1_222438_AA0764550	0.00540043	up	31.5	GO:0016020;GO:0016021;	-
TRIAE_CS42_3B_TGACv1_222301_AA0761690	0.0053921	up	14.3394	-	-
TRIAE_CS42_1AL_TGACv1_000051_AA0001410	0.00527712	up	Inf	-	-
TRIAE_CS42_7AS_TGACv1_570232_AA1832670	0.00519795	up	18.1333	GO:0016020;GO:0016021;	-
TRIAE_CS42_1AL_TGACv1_001362_AA0029390	0.00512848	up	17.9688	-	-
TRIAE_CS42_6AL_TGACv1_472632_AA1524280	0.00511713	up	16.4259	-	-
TRIAE_CS42_2AL_TGACv1_096750_AA0321140	0.00497608	up	103	GO:0004568;GO:0005975;GO:0006032;GO:0008061;GO:0016998;	-
TRIAE_CS42_5AL_TGACv1_374802_AA1209190	0.0049129	up	47.6667	GO:0016020;GO:0016021;	-
TRIAE_CS42_4DS_TGACv1_361342_AA1166000	0.00481291	up	104	GO:0004190;GO:0006508;	-
TRIAE_CS42_1BL_TGACv1_031247_AA0110350	0.00479265	up	15.179	GO:0004867;GO:0005576;GO:0010951;	-
TRIAE_CS42_3B_TGACv1_221083_AA0729690	0.00471876	up	15.1921	GO:0006952;GO:0019441;GO:0020037;GO:0046872;	-
TRIAE_CS42_1DL_TGACv1_061236_AA0189510	0.00461564	up	19.875	GO:0005509;	-
TRIAE_CS42_7DL_TGACv1_603474_AA1984410	0.00461372	up	19.68	GO:0004190;GO:0006508;GO:0008233;GO:0016787;	-
TRIAE_CS42_7DS_TGACv1_623450_AA2053340	0.00451631	up	23.4286	GO:0016020;GO:0016021;	-
TRIAE_CS42_5BL_TGACv1_404355_AA1296720	0.00441153	up	31.1429	GO:0003677;GO:0003700;GO:0005634;GO:0006351;GO:0006355;	-
TRIAE_CS42_6DS_TGACv1_542552_AA1724150	0.00437569	up	49.3333	GO:0009733;	-
TRIAE_CS42_4BL_TGACv1_320752_AA1047880	0.00417922	up	20.5417	GO:0010215;GO:0016020;GO:0016021;GO:0016049;GO:0031225;	-
TRIAE_CS42_2AL_TGACv1_094578_AA0299860	0.00409311	up	20.48	GO:0043531;	-
TRIAE_CS42_1AL_TGACv1_000399_AA0011160	0.00401742	up	19.3939	GO:0003824;GO:0008483;GO:0030170;GO:0003824;GO:0008483;GO:0030170;	-
TRIAE_CS42_5BL_TGACv1_409070_AA1365370	0.00391988	up	18.2653	GO:0043531;	-
TRIAE_CS42_1BS_TGACv1_049489_AA0154700	0.00382829	up	35	-	-
TRIAE_CS42_1BL_TGACv1_032814_AA0134350	0.00374254	up	17.2637	GO:0003677;GO:0003700;GO:0005634;GO:0006351;GO:0006355;	-
TRIAE_CS42_4AL_TGACv1_288382_AA0947110	0.00372894	up	Inf	-	-
TRIAE_CS42_3AL_TGACv1_198518_AA0668780	0.00368315	up	18.5	GO:0046983;	-
TRIAE_CS42_1DS_TGACv1_080861_AA0254810	0.00366255	up	17.5238	GO:0003824;GO:0005737;GO:0006559;GO:0016829;GO:0016841;	-
TRIAE_CS42_4DL_TGACv1_344908_AA1150460	0.00360486	up	21.36	GO:0016020;GO:0016021;	-
TRIAE_CS42_1AL_TGACv1_003718_AA0051180	0.00349101	up	24.375	GO:0004650;GO:0005975;GO:0008152;GO:0016787;GO:0016798;	-
TRIAE_CS42_1DL_TGACv1_062056_AA0208150	0.0034899	up	17.6739	-	-
TRIAE_CS42_5DL_TGACv1_434739_AA1440840	0.0034489	up	23.2632	GO:0004672;GO:0005524;GO:0006468;	-
TRIAE_CS42_4BL_TGACv1_322546_AA1071930	0.00339132	up	39.8	-	-
TRIAE_CS42_6AS_TGACv1_487496_AA1570990	0.00338559	up	115	-	-
TRIAE_CS42_3AS_TGACv1_210427_AA0671780	0.00329721	up	25.3333	GO:0004497;GO:0005506;GO:0016491;GO:0016705;GO:0020037;GO:0046872;GO:0055114;	-
TRIAE_CS42_2AS_TGACv1_112388_AA0337020	0.00328467	up	18.5429	-	-
TRIAE_CS42_U_TGACv1_641065_AA2084010	0.00328221	up	36.6667	GO:0008152;GO:0016740;GO:0016757;GO:0016758;	Glycosyltransferase[Source:UniProtKB/TrEMBL;Acc:W5B1R3]
TRIAE_CS42_6BL_TGACv1_499405_AA1581570	0.00319667	up	20.9394	GO:0003677;GO:0003700;GO:0005634;GO:0006351;GO:0006355;	-
TRIAE_CS42_1AL_TGACv1_000361_AA0010050	0.00318792	up	19.7234	GO:0003677;GO:0003700;GO:0005634;GO:0006351;GO:0006355;	-
TRIAE_CS42_5DL_TGACv1_434778_AA1441500	0.00316223	up	Inf	GO:0003676;	-
TRIAE_CS42_1AL_TGACv1_000845_AA0020270	0.00308555	up	71	GO:0003824;GO:0016491;GO:0016614;GO:0050660;GO:0055114;	-
TRIAE_CS42_3B_TGACv1_221053_AA0728400	0.00306607	up	23.5238	GO:0005618;GO:0006970;GO:0009414;GO:0009834;GO:0016020;GO:0016021;GO:0016740;GO:0016757;GO:0016760;GO:0030244;GO:0042742;GO:0050832;GO:0071555;	Cellulose synthase A catalytic subunit 8 [UDP-forming] [Source:Projected from Arabidopsis thaliana(AT4G18780) UniProtKB/Swiss-Prot;Acc:Q8LPK5]
TRIAE_CS42_5DL_TGACv1_433670_AA1419120	0.00305956	up	18.0976	-	-
TRIAE_CS42_7AS_TGACv1_571539_AA1848450	0.00304583	up	37.5	GO:0008152;GO:0016758;	-
TRIAE_CS42_6AL_TGACv1_471688_AA1512920	0.00290652	up	23.3913	GO:0005623;GO:0009055;GO:0015035;GO:0022900;GO:0045454;GO:0055114;	-
TRIAE_CS42_5BL_TGACv1_404578_AA1304830	0.00289411	up	55.6667	GO:0008270;GO:0009737;GO:0010200;GO:0046872;	Zinc finger AN1 domain-containing stress-associatedprotein 12 [Source:Projected from Arabidopsis thaliana(AT3G28210) UniProtKB/Swiss-Prot;Acc:Q67YE6]
TRIAE_CS42_6BL_TGACv1_501321_AA1615990	0.00285432	up	22.6667	-	-
TRIAE_CS42_5DL_TGACv1_432981_AA1396700	0.00283976	up	27.8462	GO:0005509;	-
TRIAE_CS42_U_TGACv1_640701_AA2069610	0.00282476	up	121	GO:0004842;GO:0016567;GO:0016740;	RING-type E3 ubiquitin transferase[Source:UniProtKB/TrEMBL;Acc:A0A1D6D6F6]
TRIAE_CS42_1DS_TGACv1_080383_AA0247140	0.00277717	up	56.3333	GO:0004672;GO:0005524;GO:0006468;	-
TRIAE_CS42_5DL_TGACv1_436514_AA1461550	0.0027586	up	33.875	GO:0008080;	-
TRIAE_CS42_5AL_TGACv1_374715_AA1207280	0.00273128	up	27.5	GO:0003677;GO:0003700;GO:0005634;GO:0006351;GO:0006355;	-
TRIAE_CS42_2AS_TGACv1_113871_AA0361770	0.00269619	up	Inf	GO:0004672;GO:0005524;GO:0006468;GO:0004672;GO:0005524;GO:0006468;	-
TRIAE_CS42_5DL_TGACv1_434930_AA1443700	0.00269619	up	Inf	GO:0003676;	-
TRIAE_CS42_2BL_TGACv1_129955_AA0400370	0.00267931	up	31.2	GO:0043531;	-
TRIAE_CS42_2BL_TGACv1_129525_AA0387230	0.00265314	up	23.0357	GO:0004672;GO:0005509;GO:0005524;GO:0006468;GO:0016020;GO:0016021;GO:0030247;	-
TRIAE_CS42_1AL_TGACv1_004249_AA0052940	0.00261334	up	43	GO:0005509;GO:0005509;	-
TRIAE_CS42_5BL_TGACv1_404184_AA1288920	0.00258702	up	124	GO:0008152;GO:0016740;GO:0016757;GO:0016758;	Glycosyltransferase[Source:UniProtKB/TrEMBL;Acc:A0A1D5YXE1]
TRIAE_CS42_2BS_TGACv1_146787_AA0472710	0.00256264	up	48.75	GO:0003824;GO:0005737;GO:0006559;GO:0009698;GO:0009800;GO:0016829;GO:0016841;GO:0045548;	Phenylalanine ammonia-lyase[Source:UniProtKB/TrEMBL;Acc:A0A1D5UB52]
TRIAE_CS42_4BL_TGACv1_322296_AA1070410	0.00250761	up	21.5333	GO:0003824;GO:0004721;GO:0004722;GO:0006470;GO:0016787;GO:0043169;GO:0046872;GO:0003824;GO:0004721;GO:0004722;GO:0006470;GO:0016787;GO:0043169;GO:0046872;GO:0003824;GO:0004721;GO:0004722;GO:0006470;GO:0016787;GO:0043169;GO:0046872;GO:0003824;GO:0004721;GO:0004722;GO:0006470;GO:0016787;GO:0043169;GO:0046872;	-
TRIAE_CS42_6AL_TGACv1_471435_AA1508730	0.00248625	up	25.5	-	-
TRIAE_CS42_2BL_TGACv1_131310_AA0425810	0.00244465	up	26.8235	GO:0016020;GO:0016021;	-
TRIAE_CS42_1BL_TGACv1_031388_AA0112970	0.00240036	up	Inf	GO:0071456;	-
TRIAE_CS42_1DS_TGACv1_080802_AA0253940	0.00238245	up	26.2105	-	-
TRIAE_CS42_1BS_TGACv1_049760_AA0160990	0.00231767	up	22.525	GO:0003995;GO:0005524;GO:0005739;GO:0005759;GO:0006552;GO:0008152;GO:0008470;GO:0009083;GO:0016491;GO:0016627;GO:0050660;GO:0055114;	"Isovaleryl-CoA dehydrogenase, mitochondrial[Source:Projected from Arabidopsis thaliana (AT3G45300)UniProtKB/Swiss-Prot;Acc:Q9SWG0]"
TRIAE_CS42_2DL_TGACv1_158414_AA0518190	0.00225014	up	19.4839	GO:0016020;GO:0016021;GO:0016020;GO:0016021;	-
TRIAE_CS42_6AS_TGACv1_487496_AA1570980	0.00221332	up	78	-	-
TRIAE_CS42_3AL_TGACv1_193824_AA0620280	0.0021807	up	130	GO:0005509;	-
TRIAE_CS42_5AL_TGACv1_374715_AA1207290	0.0021807	up	130	GO:0003677;GO:0003700;GO:0005634;GO:0006351;GO:0006355;	AP2 domain CBF protein[Source:UniProtKB/TrEMBL;Acc:K9M7E8]
TRIAE_CS42_7DL_TGACv1_602965_AA1972830	0.00214141	up	23.4324	-	-
TRIAE_CS42_3B_TGACv1_230099_AA0829520	0.00211501	up	79	GO:0004601;GO:0006979;GO:0020037;GO:0055114;GO:0098869;GO:0001561;GO:0004601;GO:0006979;GO:0008219;GO:0009627;GO:0009737;GO:0009751;GO:0012511;GO:0016702;GO:0020037;GO:0034614;GO:0042742;GO:0050832;GO:0055114;GO:0071446;GO:0071732;GO:0098869;GO:1902609;	Alpha-dioxygenase 1 [Source:Projected fromArabidopsis thaliana (AT3G01420) UniProtKB/Swiss-Prot;Acc:Q9SGH6]
TRIAE_CS42_7BS_TGACv1_593440_AA1951650	0.00210831	up	45.8	-	-
TRIAE_CS42_1AL_TGACv1_000067_AA0002140	0.00201732	up	52.25	GO:0008270;GO:0009737;GO:0010200;GO:0046872;	Zinc finger AN1 domain-containing stress-associatedprotein 12 [Source:Projected from Arabidopsis thaliana(AT3G28210) UniProtKB/Swiss-Prot;Acc:Q67YE6]
TRIAE_CS42_6AL_TGACv1_471573_AA1511010	0.0020057	up	25.6538	-	-
TRIAE_CS42_7BL_TGACv1_578619_AA1897840	0.001963	up	22.1594	-	-
TRIAE_CS42_7DL_TGACv1_604344_AA1997060	0.00192496	up	22.0921	GO:0005509;	-
TRIAE_CS42_2BL_TGACv1_131119_AA0422830	0.00186784	up	33.6364	GO:0005524;GO:0005534;GO:0005737;GO:0008152;GO:0016301;GO:0016310;GO:0016773;GO:0005524;GO:0005534;GO:0005737;GO:0005829;GO:0008152;GO:0016301;GO:0016773;GO:0046396;GO:0046835;GO:0047912;	Galacturonokinase [Source:Projected fromArabidopsis thaliana (AT3G10700) UniProtKB/Swiss-Prot;Acc:Q8VYG2]
TRIAE_CS42_6BL_TGACv1_500230_AA1601760	0.00186021	up	25.3548	-	-
TRIAE_CS42_2AS_TGACv1_112398_AA0337310	0.00183554	up	24.7778	GO:0005509;GO:0016020;GO:0016021;	-
TRIAE_CS42_5AL_TGACv1_376044_AA1231240	0.00181416	up	21.2486	GO:0003677;GO:0003700;GO:0005634;GO:0006351;GO:0006355;GO:0043565;	-
TRIAE_CS42_1DL_TGACv1_061550_AA0198510	0.00174555	up	21.8417	-	-
TRIAE_CS42_4BL_TGACv1_320493_AA1041220	0.00171466	up	54.75	GO:0016020;GO:0016021;	-
TRIAE_CS42_7DS_TGACv1_621955_AA2030260	0.00171068	up	27.5	-	-
TRIAE_CS42_7DL_TGACv1_602693_AA1965450	0.00161767	up	28	GO:0004190;GO:0006508;GO:0008233;GO:0016787;	-
TRIAE_CS42_7AS_TGACv1_569599_AA1820010	0.00151179	up	23.875	GO:0016020;GO:0016021;	-
TRIAE_CS42_7DL_TGACv1_604512_AA1998880	0.0014915	up	22.5683	-	-
TRIAE_CS42_5DL_TGACv1_435177_AA1447070	0.00143919	up	23.8969	GO:0003677;GO:0003700;GO:0005634;GO:0006351;GO:0006355;GO:0043565;	-
TRIAE_CS42_1DL_TGACv1_064082_AA0232460	0.00139599	up	Inf	GO:0016020;GO:0016021;	-
TRIAE_CS42_U_TGACv1_640763_AA2073130	0.00130451	up	Inf	GO:0043531;GO:0043531;	-
TRIAE_CS42_7BL_TGACv1_578619_AA1897830	0.00128379	up	25.3553	-	-
TRIAE_CS42_4AS_TGACv1_307328_AA1019520	0.0012758	up	27.6842	GO:0003824;GO:0004721;GO:0004722;GO:0006470;GO:0016787;GO:0043169;GO:0046872;GO:0003824;GO:0004721;GO:0004722;GO:0006470;GO:0016787;GO:0043169;GO:0046872;	-
TRIAE_CS42_7DL_TGACv1_604512_AA1998890	0.00127254	up	37.8182	-	-
TRIAE_CS42_2BS_TGACv1_146282_AA0461310	0.00123835	up	34.4667	GO:0005509;GO:0016020;GO:0016021;	-
TRIAE_CS42_5DL_TGACv1_434277_AA1433070	0.00119501	up	39.9	GO:0004842;GO:0016567;GO:0016740;GO:0004842;GO:0016567;GO:0016740;	RING-type E3 ubiquitin transferase[Source:UniProtKB/TrEMBL;Acc:A0A1D5ZRL9]
TRIAE_CS42_3DS_TGACv1_271827_AA0908930	0.00110066	up	25.3509	GO:0005516;GO:0006950;GO:0005516;GO:0006950;	-
TRIAE_CS42_4AL_TGACv1_288704_AA0955950	0.00103677	up	Inf	-	-
TRIAE_CS42_3B_TGACv1_221646_AA0746500	0.00101043	up	26.6239	GO:0016020;GO:0016021;	-
TRIAE_CS42_2DL_TGACv1_162895_AA0563810	0.000997497	up	27.7123	GO:0003677;GO:0003700;GO:0005634;GO:0006351;GO:0006355;	Salinity inducible transcription factor ERF4[Source:UniProtKB/TrEMBL;Acc:I6U4A5]
TRIAE_CS42_U_TGACv1_643740_AA2134590	0.000989354	up	48.7143	-	-
TRIAE_CS42_7AL_TGACv1_557348_AA1780060	0.000983056	up	32.56	-	-
TRIAE_CS42_3DL_TGACv1_253387_AA0894340	0.000972896	up	Inf	-	-
TRIAE_CS42_2DS_TGACv1_177260_AA0571010	0.00094803	up	31.5806	GO:0005509;GO:0016020;GO:0016021;	-
TRIAE_CS42_5AL_TGACv1_374690_AA1206640	0.000909096	up	53.5	GO:0005509;GO:0016020;GO:0016021;	-
TRIAE_CS42_1BL_TGACv1_031247_AA0110320	0.000875009	up	27.619	GO:0004867;GO:0005576;GO:0010951;GO:0004867;GO:0005576;GO:0010951;	-
TRIAE_CS42_4DL_TGACv1_344997_AA1150980	0.000872965	up	27.9024	GO:0004867;GO:0005576;GO:0010951;	-
TRIAE_CS42_5AL_TGACv1_375932_AA1229040	0.000858928	up	Inf	GO:0003676;	-
TRIAE_CS42_6BS_TGACv1_513401_AA1640450	0.000844148	up	41.5833	-	-
TRIAE_CS42_6BL_TGACv1_501430_AA1617450	0.000833023	up	Inf	-	-
TRIAE_CS42_U_TGACv1_644604_AA2140600	0.000742468	up	33.1892	GO:0003677;GO:0003700;GO:0005634;GO:0006351;GO:0006355;GO:0009620;GO:0010200;GO:0043565;GO:0045892;GO:1905034;	-
TRIAE_CS42_6AS_TGACv1_488443_AA1575590	0.000697825	up	32.9333	-	-
TRIAE_CS42_3B_TGACv1_227460_AA0823450	0.00068769	up	44.25	GO:0046983;	-
TRIAE_CS42_6DS_TGACv1_542487_AA1722070	0.00068436	up	71	-	-
TRIAE_CS42_4BL_TGACv1_320493_AA1041230	0.000635882	up	46.6364	-	-
TRIAE_CS42_4DL_TGACv1_343079_AA1129120	0.000584223	up	185	GO:0016020;GO:0016021;	-
TRIAE_CS42_7DL_TGACv1_602965_AA1972840	0.00054421	up	114.5	-	-
TRIAE_CS42_7AL_TGACv1_556854_AA1772140	0.000502905	up	36.7727	GO:0005509;GO:0005509;	-
TRIAE_CS42_3AS_TGACv1_210974_AA0682350	0.000495001	up	69.4	GO:0016020;GO:0016021;	-
TRIAE_CS42_5BL_TGACv1_407549_AA1357830	0.000488732	up	78	GO:0004497;GO:0005506;GO:0016020;GO:0016021;GO:0016491;GO:0016705;GO:0020037;GO:0046872;GO:0055114;	-
TRIAE_CS42_6DL_TGACv1_528052_AA1711160	0.000472228	up	78.75	GO:0003677;GO:0003700;GO:0005634;GO:0006351;GO:0006355;	-
TRIAE_CS42_2AL_TGACv1_093258_AA0276050	0.000433804	up	Inf	GO:0004097;GO:0004503;GO:0008152;GO:0016491;GO:0046148;GO:0046872;GO:0055114;	-
TRIAE_CS42_6DS_TGACv1_542983_AA1733680	0.000427051	up	95	-	-
TRIAE_CS42_7AS_TGACv1_571469_AA1847930	0.000416413	up	38.2642	-	-
TRIAE_CS42_7BL_TGACv1_576926_AA1860160	0.000415746	up	40.9688	-	-
TRIAE_CS42_3AL_TGACv1_193824_AA0620270	0.000405808	up	96.3333	GO:0005509;	-
TRIAE_CS42_3AL_TGACv1_194089_AA0626100	0.000389517	up	38.1765	-	-
TRIAE_CS42_2AL_TGACv1_095506_AA0311710	0.000389425	up	41.2571	GO:0016020;GO:0016021;	-
TRIAE_CS42_1AL_TGACv1_000490_AA0013370	0.00037939	up	35.6675	GO:0004867;GO:0005576;GO:0010951;	-
TRIAE_CS42_2BL_TGACv1_129936_AA0399870	0.000369919	up	45.5909	GO:0003676;GO:0003676;	-
TRIAE_CS42_7DS_TGACv1_622176_AA2034630	0.00034541	up	47.0476	GO:0016020;GO:0016021;	-
TRIAE_CS42_2AL_TGACv1_095186_AA0307950	0.000335624	up	52.5	GO:0003677;GO:0003700;GO:0005634;GO:0006351;GO:0006355;	-
TRIAE_CS42_5BL_TGACv1_404565_AA1304380	0.000311754	up	Inf	GO:0016020;GO:0016021;	-
TRIAE_CS42_4BS_TGACv1_329929_AA1104690	0.000307846	up	73	-	-
TRIAE_CS42_7AS_TGACv1_570625_AA1838420	0.000297958	up	134.5	-	-
TRIAE_CS42_6AL_TGACv1_472111_AA1517860	0.000297252	up	51.0556	GO:0009733;	-
TRIAE_CS42_2BL_TGACv1_129484_AA0385640	0.000285807	up	44.8974	GO:0003677;GO:0003700;GO:0005634;GO:0006351;GO:0006355;	-
TRIAE_CS42_7BS_TGACv1_591846_AA1923450	0.000284513	up	41.1667	-	-
TRIAE_CS42_6AL_TGACv1_473256_AA1529650	0.000282233	up	74.8333	GO:0000166;GO:0004672;GO:0004674;GO:0005524;GO:0006468;GO:0016020;GO:0016021;	-
TRIAE_CS42_3AS_TGACv1_211210_AA0686750	0.000278161	up	49	GO:0005516;GO:0006950;GO:0005516;GO:0006950;	-
TRIAE_CS42_3B_TGACv1_222610_AA0767750	0.000270723	up	226	GO:0016020;GO:0016021;	-
TRIAE_CS42_7DS_TGACv1_622210_AA2035360	0.00026069	up	44.2982	GO:0016740;GO:0016757;	Hexosyltransferase[Source:UniProtKB/TrEMBL;Acc:A0A1D6CZR3]
TRIAE_CS42_7DS_TGACv1_625457_AA2065200	0.00025379	up	54.3529	-	-
TRIAE_CS42_5BL_TGACv1_407845_AA1359940	0.000249528	up	141	GO:0003676;	-
TRIAE_CS42_7BS_TGACv1_592587_AA1940840	0.000239955	up	58.1429	GO:0016020;GO:0016021;	-
TRIAE_CS42_6DS_TGACv1_543575_AA1741660	0.000238365	up	50.0357	-	-
TRIAE_CS42_1AL_TGACv1_001716_AA0034260	0.000232763	up	235	GO:0005886;GO:0016020;GO:0016021;	CASP-like protein[Source:UniProtKB/TrEMBL;Acc:W4ZRP3]
TRIAE_CS42_5DL_TGACv1_434040_AA1427780	0.000226176	up	47.8372	-	-
TRIAE_CS42_5DL_TGACv1_434186_AA1431230	0.000216874	up	58.8667	GO:0005509;	-
TRIAE_CS42_1BL_TGACv1_031117_AA0108110	0.000204453	up	243	GO:0004672;GO:0005524;GO:0006468;	-
TRIAE_CS42_5DL_TGACv1_436245_AA1459410	0.000203715	up	57.3889	GO:0003677;GO:0003700;GO:0005634;GO:0006351;GO:0006355;GO:0003677;GO:0003700;GO:0005634;GO:0006351;GO:0006355;	AP2 domain CBF protein[Source:UniProtKB/TrEMBL;Acc:K9M7N2]
TRIAE_CS42_2AL_TGACv1_093227_AA0275470	0.000173824	up	53.2778	GO:0003676;	-
TRIAE_CS42_5BL_TGACv1_405759_AA1334850	0.000172188	up	Inf	GO:0008152;GO:0016740;GO:0016757;GO:0016758;	Glycosyltransferase[Source:UniProtKB/TrEMBL;Acc:A0A1D5Z6S7]
TRIAE_CS42_1DS_TGACv1_080668_AA0252090	0.000168548	up	62.5625	GO:0030001;GO:0046872;	-
TRIAE_CS42_5BL_TGACv1_408036_AA1361310	0.0001339	up	271	GO:0003676;	-
TRIAE_CS42_2DL_TGACv1_159075_AA0531860	0.000133201	up	53.3152	GO:0003677;GO:0003700;GO:0005634;GO:0006351;GO:0006355;GO:0003677;GO:0003700;GO:0005634;GO:0006351;GO:0006355;	-
TRIAE_CS42_5DL_TGACv1_435643_AA1452980	0.000109046	up	98.1667	GO:0004867;GO:0005576;GO:0010951;	-
TRIAE_CS42_4BL_TGACv1_320493_AA1041240	0.00010709	up	176.5	GO:0016020;GO:0016021;	-
TRIAE_CS42_5BL_TGACv1_404484_AA1301580	9.28601e-05	up	75.125	GO:0005509;GO:0016020;GO:0016021;	-
TRIAE_CS42_3DL_TGACv1_249876_AA0857890	9.24957e-05	up	183.5	GO:0003676;GO:0008270;	-
TRIAE_CS42_5BL_TGACv1_405322_AA1324950	8.38734e-05	up	67.5714	-	-
TRIAE_CS42_6BS_TGACv1_515239_AA1668520	7.90027e-05	up	101.286	-	-
TRIAE_CS42_2DL_TGACv1_159467_AA0538710	7.89296e-05	up	73.3913	GO:0003676;GO:0003676;GO:0003676;	-
TRIAE_CS42_3B_TGACv1_222792_AA0770820	5.20781e-05	up	Inf	GO:0016491;GO:0055114;	-
TRIAE_CS42_5BL_TGACv1_405347_AA1325600	5.09864e-05	up	215	GO:0003677;GO:0003700;GO:0005634;GO:0006351;GO:0006355;	-
TRIAE_CS42_5BL_TGACv1_405347_AA1325580	5.04496e-05	up	Inf	GO:0003677;GO:0003700;GO:0005634;GO:0006351;GO:0006355;	"CBFIIIc-B10 [Source:UniProtKB/TrEMBL;Acc:A0MPJ9]"""
TRIAE_CS42_1AS_TGACv1_019043_AA0058850	3.36572e-05	up	89.4872	-	-
TRIAE_CS42_7DS_TGACv1_621633_AA2021630	3.04044e-05	up	152.6	-	-
TRIAE_CS42_7DS_TGACv1_622342_AA2038020	2.54348e-05	up	140.857	-	-
TRIAE_CS42_4BS_TGACv1_330548_AA1108060	1.29737e-05	up	496	-	-
TRIAE_CS42_2AL_TGACv1_094374_AA0296690	1.01934e-05	up	139.913	GO:0003677;GO:0003700;GO:0005634;GO:0006351;GO:0006355;	-
TRIAE_CS42_6DL_TGACv1_526736_AA1690950	9.56083e-06	up	Inf	-	-
TRIAE_CS42_3DL_TGACv1_251034_AA0876370	9.46303e-06	up	Inf	GO:0005509;	-
TRIAE_CS42_1BL_TGACv1_031558_AA0116070	3.61664e-06	up	Inf	-	-
